# Supplementary material for: Sarcomeric remodelling in human heart failure unraveled by single molecule long read sequencing
Source: EMBO Mol Med. 2026 Jan 13;18(2):824–45. doi: 10.1038/s44321-025-00370-9 (PMC12905364; doi:10.1038/s44321-025-00370-9)
Supplement: Supplementary file 3 — Dataset EV1 [file 44321_2025_370_MOESM3_ESM.xlsx]

## Sheet: EV1
Enrichment FDR	nGenes	Pathway Genes	Fold Enrichment	Pathway	URL	Genes
2.67829215365572e-14	20	48	9.95172233820459	Path:hsa00280 Valine leucine and isoleucine degradation	http://www.genome.jp/kegg-bin/show_pathway?hsa00280	DBT DLD ABAT EHHADH ALDH9A1 ALDH3A2 ACAD8 HMGCS1 ACADM ACADSB IVD ACAT1 ALDH6A1 MMUT ALDH7A1 OXCT1 PCCA PCCB MCCC1 BCAT2
3.39724034852714e-34	52	134	9.2684697597607	Path:hsa00190 Oxidative phosphorylation	http://www.genome.jp/kegg-bin/show_pathway?hsa00190	ATP5PD COX4I1 COX5B COX7A1 COX7A2 COX7B COX7C COX8A COX10 COX11 COX15 PPA2 UQCRQ NDUFA4 NDUFA8 NDUFA9 NDUFA10 NDUFAB1 NDUFB1 NDUFB3 NDUFB5 NDUFB6 NDUFB8 NDUFC1 NDUFC2 NDUFS2 NDUFV1 NDUFS4 NDUFS8 NDUFV2 ATP5F1A ATP5F1B ATP5F1C NDUFA13 ATP6V1D ATP5PB ATP5MC1 ATP6V1H ATP5MC2 ATP5MC3 ATP5ME ATP5PF ATP6V1C1 ATP5PO CYCS SDHB SDHD LHPP UQCRC1 UQCRC2 UQCRH COX7A2L
5.321092809078e-08	12	32	8.95655010438413	Path:hsa00640 Propanoate metabolism	http://www.genome.jp/kegg-bin/show_pathway?hsa00640	DBT DLD ABAT EHHADH LDHB ALDH6A1 MMUT PCCA PCCB ECHDC1 MCEE SUCLA2
2.73455077101443e-07	11	30	8.75751565762004	Path:hsa00020 Citrate cycle (TCA cycle)	http://www.genome.jp/kegg-bin/show_pathway?hsa00020	DLAT DLD FH IDH3A IDH3B MDH1 PDHA1 PDHB OGDHL SDHB SDHD
7.72868799176805e-08	14	47	7.11442277795052	Path:hsa00620 Pyruvate metabolism	http://www.genome.jp/kegg-bin/show_pathway?hsa00620	ADH5 DLAT DLD ALDH9A1 ALDH3A2 FH ACAT1 LDHB MDH1 ME1 ME2 ALDH7A1 PDHA1 PDHB
3.46361447424914e-29	57	203	6.7063823441694	Path:hsa05415 Diabetic cardiomyopathy	http://www.genome.jp/kegg-bin/show_pathway?hsa05415	ATP5PD COX4I1 COX5B COX7A1 COX7A2 COX7B COX7C COX8A MPC2 GAPDH UQCRQ SLC25A4 NDUFA4 NDUFA8 NDUFA9 NDUFA10 NDUFAB1 NDUFB1 NDUFB3 NDUFB5 NDUFB6 NDUFB8 NDUFC1 NDUFC2 NDUFS2 NDUFV1 NDUFS4 NDUFS8 NDUFV2 ATP5F1A ATP5F1B ATP5F1C NDUFA13 ATP5PB ATP5MC1 PDHA1 PDHB MPC1 ATP5MC2 ATP5MC3 ATP5PF PIK3R1 ATP5PO PPP1CB RYR2 SDHB SDHD TNNI3 UQCRC1 UQCRC2 UQCRH VDAC1 VDAC2 VDAC3 CAMK2D COX7A2L CD36
1.13026319899158e-16	32	115	6.64601978760098	Path:hsa01200 Carbon metabolism	http://www.genome.jp/kegg-bin/show_pathway?hsa01200	SDSL ADH5 DLAT DLD ENO3 ESD ALDOA FH ALDOC GAPDH AMT IDH3A IDH3B ACAT1 MDH1 ME1 ME2 ALDH6A1 MMUT PCCA PCCB PDHA1 PDHB PFKM PGAM1 PGK1 OGDHL SDHB SDHD MCEE SUCLA2 RGN
1.77128256775772e-12	24	87	6.58872651356994	Path:hsa04260 Cardiac muscle contraction	http://www.genome.jp/kegg-bin/show_pathway?hsa04260	COX4I1 COX5B COX7A1 COX7A2 COX7B COX7C COX8A UQCRQ ASPH MYL2 MYL3 MYL4 RYR2 ACTC1 TNNC1 TNNI3 TPM1 TPM3 UQCRC1 UQCRC2 UQCRH CACNA2D1 CASQ2 COX7A2L
0.000284920750025458	8	30	6.36910229645094	Path:hsa00630 Glyoxylate and dicarboxylate metabolism	http://www.genome.jp/kegg-bin/show_pathway?hsa00630	DLD AMT ACAT1 MDH1 MMUT PCCA PCCB MCEE
3.64188896500995e-27	58	232	5.97103340292276	Path:hsa04714 Thermogenesis	http://www.genome.jp/kegg-bin/show_pathway?hsa04714	ATP5PD PPARGC1A COX20 COX4I1 COX5B COX7A1 COX7A2 COX7B COX7C COX8A COX10 COX11 COX15 NDUFAF3 UQCRQ NDUFAF4 NDUFA4 NDUFA8 NDUFA9 NDUFA10 NDUFAB1 NDUFB1 NDUFB3 NDUFB5 NDUFB6 NDUFB8 NDUFC1 NDUFC2 NDUFS2 NDUFV1 NDUFS4 NDUFS8 NDUFV2 NPPA ATP5F1A ATP5F1B ATP5F1C NDUFA13 NDUFAF1 ATP5PB ATP5MC1 ATP5MC2 ATP5MC3 ATP5ME ATP5PF ATP5PO PRKAA2 PRKAB2 PRKAG1 SDHB SDHD SMARCA2 UQCRC1 UQCRC2 UQCRH NDUFAF5 COX7A2L…
1.99418725290541e-07	16	67	5.70367369831427	Path:hsa00010 Glycolysis/Gluconeogenesis	http://www.genome.jp/kegg-bin/show_pathway?hsa00010	ADH5 DLAT DLD ENO3 ALDH9A1 ALDH3A2 ALDOA ALDOC GAPDH LDHB ALDH7A1 PDHA1 PDHB PFKM PGAM1 PGK1
8.60432523773544e-17	37	155	5.70137382988753	Path:hsa04932 Non-alcoholic fatty liver disease	http://www.genome.jp/kegg-bin/show_pathway?hsa04932	COX4I1 COX5B COX7A1 COX7A2 COX7B COX7C COX8A UQCRQ NDUFA4 NDUFA8 NDUFA9 NDUFA10 NDUFAB1 NDUFB1 NDUFB3 NDUFB5 NDUFB6 NDUFB8 NDUFC1 NDUFC2 NDUFS2 NDUFV1 NDUFS4 NDUFS8 NDUFV2 NDUFA13 PIK3R1 CYCS PRKAA2 PRKAB2 PRKAG1 SDHB SDHD UQCRC1 UQCRC2 UQCRH COX7A2L
3.64188896500995e-27	62	266	5.56697851099565	Path:hsa05012 Parkinson disease	http://www.genome.jp/kegg-bin/show_pathway?hsa05012	PSMD14 ATP5PD PARK7 COX4I1 COX5B COX7A1 COX7A2 COX7B COX7C COX8A UQCRQ SLC25A4 KIF5B NDUFA4 NDUFA8 NDUFA9 NDUFA10 NDUFAB1 NDUFB1 NDUFB3 NDUFB5 NDUFB6 NDUFB8 NDUFC1 NDUFC2 NDUFS2 NDUFV1 NDUFS4 NDUFS8 NDUFV2 ATP5F1A ATP5F1B ATP5F1C NDUFA13 ATP5PB ATP5MC1 ATP5MC2 ATP5MC3 TUBA8 ATP5PF ATP5PO CYCS PSMC1 PSMC2 PSMC5 PSMC6 PSMD8 SDHB SDHD TUBA4A UBE2L3 UCHL1 UQCRC1 UQCRC2 UQCRH VDAC1 VDAC2 VDAC3 CALM3 C…
0.000108156724377353	10	43	5.55444967713745	Path:hsa00071 Fatty acid degradation	http://www.genome.jp/kegg-bin/show_pathway?hsa00071	ECI2 ADH5 EHHADH ALDH9A1 ALDH3A2 GCDH ACADM ACADSB ACAT1 ALDH7A1
4.27763694519856e-22	51	223	5.46229064661992	Path:hsa05208 Chemical carcinogenesis-reactive oxygen species	http://www.genome.jp/kegg-bin/show_pathway?hsa05208	ATP5PD COX4I1 COX5B COX7A1 COX7A2 COX7B COX7C COX8A UQCRQ SLC25A4 MGST3 NDUFA4 NDUFA8 NDUFA9 NDUFA10 NDUFAB1 NDUFB1 NDUFB3 NDUFB5 NDUFB6 NDUFB8 NDUFC1 NDUFC2 NDUFS2 NDUFV1 NDUFS4 NDUFS8 NDUFV2 ATP5F1A ATP5F1B ATP5F1C NDUFA13 ATP5PB ATP5MC1 ATP5MC2 ATP5MC3 ACP1 ATP5PF PIK3R1 ATP5PO PTPN11 SDHB SDHD UQCRC1 UQCRC2 UQCRH VDAC1 VDAC2 VDAC3 COX7A2L GSTO1
1.19031435518832e-26	62	273	5.42423547225217	Path:hsa05020 Prion disease	http://www.genome.jp/kegg-bin/show_pathway?hsa05020	PSMD14 ATP5PD COX4I1 COX5B COX7A1 COX7A2 COX7B COX7C COX8A CSNK2A1 UQCRQ SLC25A4 HSPA2 KIF5B NCAM1 NDUFA4 NDUFA8 NDUFA9 NDUFA10 NDUFAB1 NDUFB1 NDUFB3 NDUFB5 NDUFB6 NDUFB8 NDUFC1 NDUFC2 NDUFS2 NDUFV1 NDUFS4 NDUFS8 NDUFV2 ATP5F1A ATP5F1B ATP5F1C NDUFA13 ATP5PB ATP5MC1 ATP5MC2 ATP5MC3 TUBA8 ATP5PF PIK3R1 ATP5PO CYCS PRNP PSMC1 PSMC2 PSMC5 PSMC6 PSMD8 RYR2 SDHB SDHD TUBA4A UQCRC1 UQCRC2 UQCRH VDAC1 V…
1.24302006787705e-24	63	306	4.91732162593639	Path:hsa05016 Huntington disease	http://www.genome.jp/kegg-bin/show_pathway?hsa05016	PSMD14 ATP5PD DCTN6 PPARGC1A DCTN3 AP2M1 COX4I1 COX5B COX7A1 COX7A2 COX7B COX7C COX8A UQCRQ GRIA3 SLC25A4 KIF5B NDUFA4 NDUFA8 NDUFA9 NDUFA10 NDUFAB1 NDUFB1 NDUFB3 NDUFB5 NDUFB6 NDUFB8 NDUFC1 NDUFC2 NDUFS2 NDUFV1 NDUFS4 NDUFS8 NDUFV2 ATP5F1A ATP5F1B ATP5F1C NDUFA13 ATP5PB ATP5MC1 ATP5MC2 ATP5MC3 TUBA8 ATP5PF ATP5PO CYCS WIPI1 ACTR10 PSMC1 PSMC2 PSMC5 PSMC6 PSMD8 SDHB SDHD TUBA4A UQCRC1 UQCRC2 UQCR…
0.0614093170757345	4	20	4.7768267223382	Path:hsa00670 One carbon pool by folate	http://www.genome.jp/kegg-bin/show_pathway?hsa00670	MTFMT AMT MTHFD2L MTR
0.140744988024233	3	15	4.7768267223382	Path:hsa00730 Thiamine metabolism	http://www.genome.jp/kegg-bin/show_pathway?hsa00730	AK4 ACP1 NTPCR
0.0376130217161358	5	27	4.42298770586871	Path:hsa00650 Butanoate metabolism	http://www.genome.jp/kegg-bin/show_pathway?hsa00650	ABAT EHHADH HMGCS1 ACAT1 OXCT1
3.36721884414676e-21	64	364	4.19940810755007	Path:hsa05014 Amyotrophic lateral sclerosis	http://www.genome.jp/kegg-bin/show_pathway?hsa05014	PSMD14 ATP5PD DCTN6 DCTN3 COX4I1 COX5B COX7A1 COX7A2 COX7B COX7C COX8A CHMP2B UQCRQ ANXA7 NUP43 KIF5B NDUFA4 NDUFA8 NDUFA9 NDUFA10 NDUFAB1 NDUFB1 NDUFB3 NDUFB5 NDUFB6 NDUFB8 NDUFC1 NDUFC2 NDUFS2 NDUFV1 NDUFS4 NDUFS8 NDUFV2 ATP5F1A ATP5F1B ATP5F1C NDUFA13 ATP5PB ATP5MC1 ATP5MC2 ATP5MC3 TUBA8 ATP5PF ATP5PO CYCS WIPI1 ACTR10 PSMC1 PSMC2 PSMC5 PSMC6 PSMD8 RAB5A SDHB SDHD SEC13 TUBA4A UQCRC1 UQCRC2 UQ…
0.0960966606439982	4	23	4.15376236725061	Path:hsa00900 Terpenoid backbone biosynthesis	http://www.genome.jp/kegg-bin/show_pathway?hsa00900	FDPS HMGCS1 ACAT1 PDSS2
6.07928190012299e-05	15	90	3.98068893528184	Path:hsa05410 Hypertrophic cardiomyopathy	http://www.genome.jp/kegg-bin/show_pathway?hsa05410	MYL2 MYL3 PRKAA2 PRKAB2 PRKAG1 RYR2 SGCA SGCD SGCG ACTC1 TNNC1 TNNI3 TPM1 TPM3 CACNA2D1
0.0151091912724763	7	42	3.98068893528184	Path:hsa00380 Tryptophan metabolism	http://www.genome.jp/kegg-bin/show_pathway?hsa00380	DLD EHHADH ALDH9A1 ALDH3A2 GCDH ACAT1 ALDH7A1
0.00062978307807965	12	74	3.87310274784179	Path:hsa01230 Biosynthesis of amino acids	http://www.genome.jp/kegg-bin/show_pathway?hsa01230	SDSL ENO3 ALDOA ALDOC GAPDH IDH3A IDH3B MTR PFKM PGAM1 PGK1 BCAT2
1.21272532325828e-18	62	384	3.85629240605428	Path:hsa05010 Alzheimer disease	http://www.genome.jp/kegg-bin/show_pathway?hsa05010	PSMD14 ATP5PD COX4I1 COX5B COX7A1 COX7A2 COX7B COX7C COX8A CSNK2A1 GAPDH UQCRQ SLC25A4 KIF5B NDUFA4 NDUFA8 NDUFA9 NDUFA10 NDUFAB1 NDUFB1 NDUFB3 NDUFB5 NDUFB6 NDUFB8 NDUFC1 NDUFC2 NDUFS2 NDUFV1 NDUFS4 NDUFS8 NDUFV2 ATP5F1A ATP5F1B ATP5F1C NDUFA13 ATP5PB ATP5MC1 ATP5MC2 ATP5MC3 TUBA8 ATP5PF PIK3R1 ATP5PO CYCS WIPI1 PSMC1 PSMC2 PSMC5 PSMC6 PSMD8 RTN4 SDHB SDHD TUBA4A UQCRC1 UQCRC2 UQCRH VDAC1 VDAC2 …
0.0614093170757345	5	31	3.85227961478887	Path:hsa00410 beta-Alanine metabolism	http://www.genome.jp/kegg-bin/show_pathway?hsa00410	EHHADH ALDH9A1 ALDH3A2 ALDH6A1 ALDH7A1
0.00270472797928866	10	63	3.79113231931604	Path:hsa00310 Lysine degradation	http://www.genome.jp/kegg-bin/show_pathway?hsa00310	SMYD1 DLD EHHADH ALDH9A1 ALDH3A2 GCDH ACAT1 ALDH7A1 TMLHE SMYD2
2.60413436654984e-06	21	134	3.74303586451874	Path:hsa03010 Ribosome	http://www.genome.jp/kegg-bin/show_pathway?hsa03010	MRPL3 MRPL13 MRPL15 MRPL22 MRPS16 MRPS18C RPS27L MRPS7 MRPL35 MRPL16 RPL3L RPL31 RPL35A RPL37A RPS23 RPS24 RPS29 MRPS9 MRPL34 RPL23 MRPL33
0.0400362445731857	6	39	3.67448209410631	Path:hsa00260 Glycine serine and threonine metabolism	http://www.genome.jp/kegg-bin/show_pathway?hsa00260	SDSL DLD ALAS1 AMT ALDH7A1 PGAM1
1.29025485081621e-20	73	476	3.66290284380976	Path:hsa05022 Pathways of neurodegeneration-multiple diseases	http://www.genome.jp/kegg-bin/show_pathway?hsa05022	PSMD14 ATP5PD DCTN6 DCTN3 PARK7 COX4I1 COX5B COX7A1 COX7A2 COX7B COX7C COX8A CSNK2A1 CHMP2B UQCRQ GRIA3 SLC25A4 KIF5B NDUFA4 NDUFA8 NDUFA9 NDUFA10 NDUFAB1 NDUFB1 NDUFB3 NDUFB5 NDUFB6 NDUFB8 NDUFC1 NDUFC2 NDUFS2 NDUFV1 NDUFS4 NDUFS8 NDUFV2 ATP5F1A ATP5F1B ATP5F1C NDUFA13 ATP5PB ATP5MC1 ATP5MC2 ATP5MC3 TUBA8 ATP5PF ATP5PO CYCS WIPI1 ACTR10 PRNP PSMC1 PSMC2 PSMC5 PSMC6 PSMD8 RAB5A RYR2 SDHB SDHD TUB…
0.024455473489878	7	46	3.63454207134429	Path:hsa03050 Proteasome	http://www.genome.jp/kegg-bin/show_pathway?hsa03050	PSMD14 PSMC1 PSMC2 PSMC5 PSMC6 PSMD8 PSMF1
1.58169233218682e-06	23	153	3.59042531417577	Path:hsa01240 Biosynthesis of cofactors	http://www.genome.jp/kegg-bin/show_pathway?hsa01240	LIAS NADK2 COX10 COX15 ADSL DLD AK4 ALAS1 FECH ALDH3A2 GSS MOCS2 MTHFD2L COQ6 COQ3 OXSM PNPO BCAT2 NMNAT1 UGP2 UROD PPCS RGN
0.00162508950692235	12	82	3.49523906512552	Path:hsa04146 Peroxisome	http://www.genome.jp/kegg-bin/show_pathway?hsa04146	ECI2 EHHADH PRDX5 NUDT7 GSTK1 NUDT19 MPV17 PHYH SCP2 PEX3 DDO PEX11B
1.35635954727254e-05	21	148	3.38896490436156	Path:hsa04723 Retrograde endocannabinoid signaling	http://www.genome.jp/kegg-bin/show_pathway?hsa04723	GABRA4 GNG5 GRIA3 NDUFA4 NDUFA8 NDUFA9 NDUFA10 NDUFAB1 NDUFB1 NDUFB3 NDUFB5 NDUFB6 NDUFB8 NDUFC1 NDUFC2 NDUFS2 NDUFV1 NDUFS4 NDUFS8 NDUFV2 NDUFA13
0.0218105958679711	8	57	3.35215910339523	Path:hsa01212 Fatty acid metabolism	http://www.genome.jp/kegg-bin/show_pathway?hsa01212	EHHADH ACADM ACADSB ACAT1 MECR OXSM SCP2 CBR4
0.0373703957848721	7	50	3.34377870563674	Path:hsa00270 Cysteine and methionine metabolism	http://www.genome.jp/kegg-bin/show_pathway?hsa00270	SDSL LACC1 GSS LDHB MDH1 MTR BCAT2
0.0614093170757345	6	43	3.33266980628247	Path:hsa00860 Porphyrin metabolism	http://www.genome.jp/kegg-bin/show_pathway?hsa00860	COX10 COX15 ALAS1 FECH HCCS UROD
0.180328490754465	4	30	3.18455114822547	Path:hsa00030 Pentose phosphate pathway	http://www.genome.jp/kegg-bin/show_pathway?hsa00030	ALDOA ALDOC PFKM RGN
0.180328490754465	4	30	3.18455114822547	Path:hsa00053 Ascorbate and aldarate metabolism	http://www.genome.jp/kegg-bin/show_pathway?hsa00053	ALDH9A1 ALDH3A2 ALDH7A1 RGN
0.0019109869375179	14	109	3.06768688590527	Path:hsa04066 HIF-1 signaling pathway	http://www.genome.jp/kegg-bin/show_pathway?hsa04066	ENO3 ALDOA ALDOC GAPDH LDHB NPPA PDHA1 PDHB PDK1 PFKM PGK1 PIK3R1 TFRC CAMK2D
0.00628250809240453	12	96	2.98551670146138	Path:hsa05414 Dilated cardiomyopathy	http://www.genome.jp/kegg-bin/show_pathway?hsa05414	MYL2 MYL3 RYR2 SGCA SGCD SGCG ACTC1 TNNC1 TNNI3 TPM1 TPM3 CACNA2D1
0.153330442835326	5	41	2.91269922093793	Path:hsa04216 Ferroptosis	http://www.genome.jp/kegg-bin/show_pathway?hsa04216	GSS PRNP TFRC VDAC2 VDAC3
0.0337182815732247	9	75	2.86609603340292	Path:hsa03320 PPAR signaling pathway	http://www.genome.jp/kegg-bin/show_pathway?hsa03320	DBI EHHADH FABP3 SLC27A6 HMGCS1 ACADM ILK ME1 SCP2
0.00106814471591052	17	142	2.85936810844188	Path:hsa05017 Spinocerebellar ataxia	http://www.genome.jp/kegg-bin/show_pathway?hsa05017	PSMD14 OMA1 ATXN10 GRIA3 SLC25A4 OPA1 PIK3R1 CYCS WIPI1 PSMC1 PSMC2 PSMC5 PSMC6 PSMD8 VDAC1 VDAC2 VDAC3
0.120824861738741	6	51	2.80989807196365	Path:hsa04979 Cholesterol metabolism	http://www.genome.jp/kegg-bin/show_pathway?hsa04979	SORT1 VDAC1 VDAC2 VDAC3 VAPA CD36
0.0706392339427975	8	72	2.65379262352122	Path:hsa04137 Mitophagy-animal	http://www.genome.jp/kegg-bin/show_pathway?hsa04137	GABARAP GABARAPL2 FUNDC1 CSNK2A1 MITF TOMM7 TAX1BP1 MFN2
2.01419521081058e-28	166	1538	2.5778713781149	Path:hsa01100 Metabolic pathways	http://www.genome.jp/kegg-bin/show_pathway?hsa01100	ST3GAL6 ACAA2 ATP5PD LIAS HOGA1 SDSL CKMT2 MTFMT ADH5 MBOAT2 NUDT16 ADK COX4I1 COX5B NADK2 COX7A1 COX7A2 COX7B COX7C COX8A COX10 COX11 COX15 LACC1 SMYD1 CYP2J2 ADSL DBT DLAT DLD AGL ABAT EHHADH ALG14 ENO3 AK4 ESD ALAS1 FDPS ALDH9A1 FECH ALDH3A2 ALDOA FH ALDOC SIRT5 NNT GAPDH GCDH ACAD8 UQCRQ ST6GALNAC4 AMT GSS GSTZ1 GYG1 HCCS HMGCS1 ACADM IDH3A IDH3B ACADSB IMPA1 IMPDH2 IVD GSTK1 ACAT1 LDHB MDH1 …
0.00512807603433452	16	149	2.5647391797789	Path:hsa04261 Adrenergic signaling in cardiomyocytes	http://www.genome.jp/kegg-bin/show_pathway?hsa04261	KCNE1 MYL2 MYL3 MYL4 PPP1CB PPP2R1A PPP2R3A RYR2 ACTC1 TNNC1 TNNI3 TPM1 TPM3 CACNA2D1 CALM3 CAMK2D
0.0975237476869671	8	77	2.48146842718868	Path:hsa05412 Arrhythmogenic right ventricular cardiomyopathy	http://www.genome.jp/kegg-bin/show_pathway?hsa05412	DSC2 CTNNA3 PKP2 RYR2 SGCA SGCD SGCG CACNA2D1
0.0376130217161358	11	106	2.47854216725096	Path:hsa04922 Glucagon signaling pathway	http://www.genome.jp/kegg-bin/show_pathway?hsa04922	PPARGC1A LDHB PDHA1 PDHB PFKM PGAM1 PRKAA2 PRKAB2 PRKAG1 CALM3 CAMK2D
0.153274720601746	7	70	2.3884133611691	Path:hsa05230 Central carbon metabolism in cancer	http://www.genome.jp/kegg-bin/show_pathway?hsa05230	LDHB PDHA1 PDHB PDK1 PFKM PGAM1 PIK3R1
0.150288106550861	8	85	2.24791845757092	Path:hsa01232 Nucleotide metabolism	http://www.genome.jp/kegg-bin/show_pathway?hsa01232	NUDT16 ADK LACC1 ADSL AK4 IMPDH2 HDDC2 NTPCR
0.0975237476869671	10	108	2.21149385293435	Path:hsa04931 Insulin resistance	http://www.genome.jp/kegg-bin/show_pathway?hsa04931	PPARGC1A SLC27A6 PIK3R1 PPP1CB PPP1R3A PRKAA2 PRKAB2 PRKAG1 PTPN11 CD36
0.188467941122301	9	108	1.99034446764092	Path:hsa03013 Nucleocytoplasmic transport	http://www.genome.jp/kegg-bin/show_pathway?hsa03013	NUP43 KPNA3 KPNA4 MAGOHB SEC13 XPO4 SUMO1 NUP37 THOC7
0.162930474763418	10	121	1.97389533980918	Path:hsa04152 AMPK signaling pathway	http://www.genome.jp/kegg-bin/show_pathway?hsa04152	PPARGC1A PFKM PIK3R1 PPP2R1A PPP2R3A PRKAA2 PRKAB2 PRKAG1 RAB2A CD36
0.162930474763418	11	138	1.90380775165653	Path:hsa04371 Apelin signaling pathway	http://www.genome.jp/kegg-bin/show_pathway?hsa04371	PPARGC1A GNG5 MYL2 MYL3 MYL4 PRKAA2 PRKAB2 PRKAG1 RYR2 CALM3 MYLK3
0.157559413532158	12	154	1.86110132039151	Path:hsa04921 Oxytocin signaling pathway	http://www.genome.jp/kegg-bin/show_pathway?hsa04921	KCNJ2 PPP1R12A NPPA PPP1CB PRKAA2 PRKAB2 PRKAG1 RYR2 CACNA2D1 CALM3 CAMK2D MYLK3
0.150288106550861	13	169	1.83724104705316	Path:hsa04530 Tight junction	http://www.genome.jp/kegg-bin/show_pathway?hsa04530	PATJ MYL12A IGSF5 NEDD4L MYL2 TUBA8 PPP2R1A PRKAA2 PRKAB2 PRKAG1 TUBA4A EZR PARD6B
0.149061327526269	17	240	1.69179279749478	Path:hsa04020 Calcium signaling pathway	http://www.genome.jp/kegg-bin/show_pathway?hsa04020	TRDN CHRM2 FGF1 SLC25A4 ASPH PLCE1 PDGFC RYR2 TNNC1 VDAC1 VDAC2 VDAC3 CALM3 CAMK2D CASQ1 CASQ2 MYLK3

## Sheet: legend
Title:	Pathway Enrichment Of Upregulated Isoforms (Heart Failure vs.Control).
Description:	We performed a pathway analysis (ShinyGO) on upregulated isoforms (Table EV1) in heart failure (DCM+ICM) vs. controls. ShinyGO output is provided. Please also sie Figure EV1.
