# Supplementary material for: Sarcomeric remodelling in human heart failure unraveled by single molecule long read sequencing
Source: EMBO Mol Med. 2026 Jan 13;18(2):824–45. doi: 10.1038/s44321-025-00370-9 (PMC12905364; doi:10.1038/s44321-025-00370-9)
Supplement: Supplementary file 4 — Dataset EV2 [file 44321_2025_370_MOESM4_ESM.xlsx]

## Sheet: EV2
tx_id	baseMean	log2FoldChange	lfcSE	stat	pvalue	padj	diffexpressed	symbol	isoform	chrom	strand	length	exons	structural_category	associated_gene	associated_transcript	ref_length	ref_exons	diff_to_TSS	diff_to_TTS	diff_to_gene_TSS	diff_to_gene_TTS	subcategory	RTS_stage	all_canonical	min_sample_cov	min_cov	min_cov_pos	sd_cov	FL	n_indels	n_indels_junc	bite	iso_exp	gene_exp	ratio_exp	FSM_class	coding	ORF_length	CDS_length	CDS_start	CDS_end	CDS_genomic_start	CDS_genomic_end	predicted_NMD	perc_A_downstream_TTS	seq_A_downstream_TTS	dist_to_cage_peak	within_cage_peak
ENSG00000147485.12_51556871_51809445_1	26.8605913215962	1.00017682739851	0.197288527614907	5.06961473882954	3.98621769675061e-07	3.6747314884336e-06	UP	PXDNL	transcript:ENSG00000147485.12_51556871_51809445_1	chr8	-	450	4	incomplete-splice_match	ENSG00000147485.12	ENST00000356297.4	4805	23	0	237292	0	-236940	5prime_fragment	FALSE	canonical	NA	NA	NA	NA	NA	NA	NA	FALSE	NA	NA	NA	C	coding	116	348	102	449	51809344	51556872	FALSE	35	CATTTAAAGGACTCATATCT	NA	NA
ENST00000392177.8	2258.68293400012	1.00047842356216	0.194368467413533	5.14732886910905	2.64221863132231e-07	2.56571269694916e-06	UP	EZR	transcript:ENST00000392177.8	chr6	-	2933	13	full-splice_match	ENSG00000092820.17	ENST00000392177.8	2933	13	0	0	0	0	reference_match	FALSE	non_canonical	NA	NA	NA	NA	NA	NA	NA	FALSE	NA	NA	NA	C	coding	586	1761	1	1761	158789474	158766914	FALSE	10	AGCACGGGTGTGTGCTTGTG	NA	NA
ENST00000589699.1	385.63905000965	1.00076346494899	0.17045346950614	5.8711827212936	4.32697042875923e-09	6.87207708852608e-08	UP	MAPRE2	transcript:ENST00000589699.1	chr18	+	4080	7	full-splice_match	ENSG00000166974.12	ENST00000589699.1	4080	7	0	0	0	0	reference_match	FALSE	canonical	NA	NA	NA	NA	NA	NA	NA	FALSE	NA	NA	NA	C	coding	270	813	167	979	35070244	35140369	FALSE	20	TCTGCCTGGAGTTACAGATT	NA	NA
ENST00000327791.8	246.920733121705	1.00100970767805	0.169488629298988	5.90605819291989	3.50390246452146e-09	5.72603360874016e-08	UP	YAF2	transcript:ENST00000327791.8	chr12	-	4156	5	full-splice_match	ENSG00000015153.14	ENST00000327791.8	4156	5	0	0	0	0	reference_match	TRUE	canonical	NA	NA	NA	NA	NA	NA	NA	FALSE	NA	NA	NA	C	coding	204	615	57	671	42238180	42160589	FALSE	15	TTGCCCAGTCTCAGGTATTC	NA	NA
ENST00000255759.10	113.215243025397	1.00102399337232	0.159281871268035	6.2846071897776	3.2868368982441e-10	7.06540043563396e-09	UP	CEP20	transcript:ENST00000255759.10	chr16	-	2275	5	full-splice_match	ENSG00000133393.12	ENST00000255759.10	2275	5	0	0	0	0	reference_match	FALSE	canonical	NA	NA	NA	NA	NA	NA	NA	FALSE	NA	NA	NA	C	coding	174	525	31	555	15888585	15867440	FALSE	20	ACTTTGGTGCAAAGGGTGTT	NA	NA
ENST00000440306.3	41.3707326227849	1.00118123312131	0.187868761754955	5.32915224313443	9.86722593776779e-08	1.08419051033434e-06	UP	MRM2	transcript:ENST00000440306.3	chr7	-	1570	3	full-splice_match	ENSG00000122687.17	ENST00000440306.3	1570	3	0	0	0	0	reference_match	FALSE	canonical	NA	NA	NA	NA	NA	NA	NA	FALSE	NA	NA	NA	C	coding	246	741	1	741	2241303	2235122	FALSE	20	AAGCAGTGATGTGGTGTGTT	NA	NA
ENST00000380833.8	122.570101868668	1.00122934042493	0.178618516103732	5.60540621580052	2.07767099639778e-08	2.75276569824702e-07	UP	CLCN4	transcript:ENST00000380833.8	chrX	+	6750	13	full-splice_match	ENSG00000073464.11	ENST00000380833.8	6750	13	0	0	0	0	reference_match	FALSE	canonical	NA	NA	NA	NA	NA	NA	NA	FALSE	NA	NA	NA	C	coding	754	2265	410	2674	10185051	10233584	FALSE	35	TGGAAGAGATACTGATTTCA	NA	NA
ENSG00000198363.17_61624539_61689768_1	219.270316910614	1.00143916435457	0.150274000348017	6.66408801279896	2.66313843100994e-11	7.54421241122611e-10	UP	ASPH	transcript:ENSG00000198363.17_61624539_61689768_1	chr8	-	2540	13	novel_in_catalog	ENSG00000198363.17	novel	1947	15	NA	NA	0	0	combination_of_known_junctions	FALSE	canonical	NA	NA	NA	NA	NA	NA	NA	FALSE	NA	NA	NA	C	coding	241	726	81	806	61689688	61626273	FALSE	20	TCTATATTGTCATTATTTTT	NA	NA
ENST00000242257.12	42.0648327884499	1.00163728606007	0.180967858118832	5.5348905406304	3.11422779606126e-08	3.91789772539486e-07	UP	MRM2	transcript:ENST00000242257.12	chr7	-	1601	3	full-splice_match	ENSG00000122687.17	ENST00000242257.12	1601	3	0	0	0	0	reference_match	FALSE	canonical	NA	NA	NA	NA	NA	NA	NA	FALSE	NA	NA	NA	C	coding	246	741	30	770	2242169	2235122	FALSE	15	GCAGTGATGTGGTGTGTTTA	NA	NA
ENST00000580018.3	289.286678683815	1.0016838217435	0.170801650355342	5.86460271115388	4.50209343460894e-09	7.11849851046482e-08	UP	TIMM23	transcript:ENST00000580018.3	chr10	+	1222	7	full-splice_match	ENSG00000265354.3	ENST00000580018.3	1222	7	0	0	0	0	reference_match	FALSE	canonical	NA	NA	NA	NA	NA	NA	NA	FALSE	NA	NA	NA	C	coding	209	630	177	806	45972625	46003318	FALSE	35	CACACAAACATAGTGGTTGT	NA	NA
ENSG00000147485.12_51483696_51809445_1	49.4520576364227	1.00230211186293	0.199936405237979	5.01310459528324	5.3558763447757e-07	4.75841314260449e-06	UP	PXDNL	transcript:ENSG00000147485.12_51483696_51809445_1	chr8	-	572	6	incomplete-splice_match	ENSG00000147485.12	ENST00000356297.4	4805	23	0	164117	0	-163765	5prime_fragment	FALSE	canonical	NA	NA	NA	NA	NA	NA	NA	FALSE	NA	NA	NA	C	coding	157	471	102	572	51809344	51483696	FALSE	30	TTATCTAAAATTCCAGCTGG	NA	NA
ENST00000303759.3	200.613614993608	1.00237528480919	0.209529003102207	4.78394527711391	1.71887498826422e-06	1.31773136194716e-05	UP	CHCHD7	transcript:ENST00000303759.3	chr8	+	1684	5	full-splice_match	ENSG00000170791.17	ENST00000303759.3	1684	5	0	0	0	0	reference_match	FALSE	canonical	NA	NA	NA	NA	NA	NA	NA	FALSE	NA	NA	NA	C	coding	110	333	172	504	56212851	56217435	FALSE	30	AAAATTCTTTTGATTTGTAT	NA	NA
ENST00000534854.6	263.344089567913	1.00242000810398	0.158667970371467	6.31772124996085	2.6544825287953e-10	5.82760324772549e-09	UP	YAF2	transcript:ENST00000534854.6	chr12	-	2076	4	full-splice_match	ENSG00000015153.14	ENST00000534854.6	2076	4	0	0	0	0	reference_match	FALSE	canonical	NA	NA	NA	NA	NA	NA	NA	FALSE	NA	NA	NA	C	coding	180	543	69	611	42238180	42160589	FALSE	10	GTGGTACTGTCTTTTTTGTA	NA	NA
ENSG00000144674.16_37243270_37323682_1	248.398227253821	1.002819607117	0.159462151206307	6.28876256547917	3.20006465752815e-10	6.89226446461192e-09	UP	GOLGA4	transcript:ENSG00000144674.16_37243270_37323682_1	chr3	+	2242	16	novel_in_catalog	ENSG00000144674.16	novel	7673	23	NA	NA	0	61	combination_of_known_junctions	FALSE	canonical	NA	NA	NA	NA	NA	NA	NA	FALSE	NA	NA	NA	C	coding	653	1959	282	2240	37243551	37323680	FALSE	50	TAAGCACAATAAGGAGATTA	NA	NA
ENSG00000107929.14_811806_812558_2	71.6644865876264	1.00283621209176	0.151322733441636	6.62713519167658	3.42264151784964e-11	9.45335997540999e-10	UP	LARP4B	transcript:ENSG00000107929.14_811806_812558_2	chr10	-	528	2	novel_not_in_catalog	ENSG00000107929.14	novel	4848	4	NA	NA	2452	0	at_least_one_novel_splicesite	FALSE	canonical	NA	NA	NA	NA	NA	NA	NA	FALSE	NA	NA	NA	B	non_coding	NA	NA	NA	NA	NA	NA	NA	25	TTTTGTTTTAAAATGCCTCA	NA	NA
ENSG00000280071.3_5116341_5117002_2	99.5227753020902	1.00290523063483	0.205996888706039	4.86854552481125	1.12422625614518e-06	9.09644401373825e-06	UP	GATD3B	transcript:ENSG00000280071.3_5116341_5117002_2	chr21	-	606	2	novel_not_in_catalog	ENSG00000280071.3	novel	1435	6	NA	NA	7866	0	at_least_one_novel_splicesite	FALSE	non_canonical	NA	NA	NA	NA	NA	NA	NA	FALSE	NA	NA	NA	C	non_coding	NA	NA	NA	NA	NA	NA	NA	10	CTTTGTGCTGCATTCATCTG	NA	NA
ENSG00000048740.18_11017966_11331299_3	77.5413394072033	1.00296696700117	0.149061883387928	6.72852740221312	1.71388724913404e-11	5.13714290062375e-10	UP	CELF2	transcript:ENSG00000048740.18_11017966_11331299_3	chr10	+	2572	14	novel_in_catalog	ENSG00000048740.18	novel	1952	14	NA	NA	0	0	combination_of_known_junctions	FALSE	canonical	NA	NA	NA	NA	NA	NA	NA	FALSE	NA	NA	NA	C	coding	519	1560	125	1684	11018090	11329053	FALSE	50	TTTCAAAAAAAAAAGTTGTT	NA	NA
ENST00000484178.5	541.396800272261	1.00313935618907	0.180244893679554	5.56542454940493	2.61514920113257e-08	3.35956302794039e-07	UP	SSBP1	transcript:ENST00000484178.5	chr7	+	676	7	full-splice_match	ENSG00000106028.10	ENST00000484178.5	676	7	0	0	0	0	reference_match	FALSE	canonical	NA	NA	NA	NA	NA	NA	NA	FALSE	NA	NA	NA	C	coding	148	447	123	569	141739167	141750354	FALSE	25	TGAGTAATAATCTTTTTTCT	NA	NA
ENST00000216465.9	37.6727897020899	1.00336843660536	0.197610321782077	5.07751026139145	3.82412859827999e-07	3.54782343439007e-06	UP	GSTZ1	transcript:ENST00000216465.9	chr14	+	1338	9	full-splice_match	ENSG00000100577.18	ENST00000216465.9	1338	9	0	0	0	0	reference_match	FALSE	canonical	NA	NA	NA	NA	NA	NA	NA	FALSE	NA	NA	NA	C	coding	216	651	286	936	77321169	77331195	FALSE	20	CCTTGTTTGTCTAAGACTGA	NA	NA
ENSG00000121766.15_31296995_31364936_1	289.511927870395	1.00367881121981	0.185386153919639	5.41399014974376	6.16355582791062e-08	7.12670228032336e-07	UP	ZCCHC17	transcript:ENSG00000121766.15_31296995_31364936_1	chr1	+	1626	8	novel_in_catalog	ENSG00000121766.15	novel	1605	8	NA	NA	0	0	combination_of_known_splicesites	FALSE	canonical	NA	NA	NA	NA	NA	NA	NA	FALSE	NA	NA	NA	C	coding	241	726	158	883	31310099	31364193	FALSE	15	CTTACTGAGTTATTTTTCCT	NA	NA
ENST00000263702.10	49.3586512022355	1.00379790374399	0.212564843985443	4.72231383573821	2.33176496420467e-06	1.71807228590249e-05	UP	MECR	transcript:ENST00000263702.10	chr1	-	1353	10	full-splice_match	ENSG00000116353.15	ENST00000263702.10	1353	10	0	0	0	0	reference_match	FALSE	canonical	NA	NA	NA	NA	NA	NA	NA	FALSE	NA	NA	NA	C	coding	373	1122	27	1148	29230906	29194022	FALSE	25	GTAGAAGTCATCCCTGTCGA	NA	NA
ENST00000490807.5	75.4304572269165	1.00401699532765	0.201669213570609	4.97853379577006	6.4067757616496e-07	5.56230102401279e-06	UP	NTPCR	transcript:ENST00000490807.5	chr1	+	980	4	full-splice_match	ENSG00000135778.11	ENST00000490807.5	980	4	0	0	0	0	reference_match	FALSE	canonical	NA	NA	NA	NA	NA	NA	NA	FALSE	NA	NA	NA	C	coding	120	363	98	460	232950711	232978231	FALSE	30	TTGCTTACTGCTTAATAAAT	NA	NA
ENST00000552673.5	250.761830458687	1.00411182312632	0.176118475358483	5.70134292317992	1.18867236967607e-08	1.68395610167529e-07	UP	ZCRB1	transcript:ENST00000552673.5	chr12	-	907	8	full-splice_match	ENSG00000139168.7	ENST00000552673.5	907	8	0	0	0	0	reference_match	FALSE	canonical	NA	NA	NA	NA	NA	NA	NA	FALSE	NA	NA	NA	C	coding	176	531	241	771	42317888	42313067	FALSE	45	AAAATTTATTTGAAAAGTTC	NA	NA
ENSG00000284968.1_86924630_86934732_9	30.3981233727513	1.00414794665569	0.173504213073048	5.78745569845574	7.14605254626039e-09	1.07240005314944e-07	UP	NA	transcript:ENSG00000284968.1_86924630_86934732_9	chr4	-	1748	3	novel_not_in_catalog	ENSG00000284968.1	novel	2158	4	NA	NA	-190	0	at_least_one_novel_splicesite	FALSE	non_canonical	NA	NA	NA	NA	NA	NA	NA	TRUE	NA	NA	NA	C	non_coding	NA	NA	NA	NA	NA	NA	NA	25	GGCCCATGCCTATAATGCCA	NA	NA
ENST00000403368.1	200.082330337359	1.00415846409294	0.144735636405775	6.93787991008465	3.98027831031663e-12	1.41916823154339e-10	UP	FAM98A	transcript:ENST00000403368.1	chr2	-	2818	7	full-splice_match	ENSG00000119812.18	ENST00000403368.1	2818	7	0	0	0	0	reference_match	FALSE	canonical	NA	NA	NA	NA	NA	NA	NA	FALSE	NA	NA	NA	C	coding	312	939	71	1009	33599221	33585479	FALSE	10	TTAAGTTCTCTCTTTGGTTT	NA	NA
ENST00000283109.7	64.4284601526754	1.00434163712861	0.194114604466772	5.17396225743817	2.29181138099723e-07	2.25872567579851e-06	UP	RIOK2	transcript:ENST00000283109.7	chr5	-	3922	10	full-splice_match	ENSG00000058729.10	ENST00000283109.7	3922	10	0	0	0	0	reference_match	FALSE	canonical	NA	NA	NA	NA	NA	NA	NA	FALSE	NA	NA	NA	C	coding	552	1659	70	1728	97183191	97163061	FALSE	15	TGCGGTTTATATTTGTGCTA	NA	NA
ENST00000471259.1	234.687857728316	1.00464561706727	0.205605494879771	4.88627805231929	1.02760047910927e-06	8.40609126935133e-06	UP	MRPL40	transcript:ENST00000471259.1	chr22	+	942	3	full-splice_match	ENSG00000185608.8	ENST00000471259.1	942	3	0	0	0	0	reference_match	FALSE	canonical	NA	NA	NA	NA	NA	NA	NA	FALSE	NA	NA	NA	C	coding	162	489	406	894	19433344	19435962	FALSE	15	CCAGGGTTCAAGTCTGCTTT	NA	NA
ENSG00000028116.17_58046820_58159871_3	24.0737097060672	1.00473704412676	0.207187986584222	4.84939817549865	1.23836618310252e-06	9.89231407576058e-06	UP	VRK2	transcript:ENSG00000028116.17_58046820_58159871_3	chr2	+	1712	13	novel_in_catalog	ENSG00000028116.17	novel	1888	13	NA	NA	-55	0	combination_of_known_junctions	FALSE	canonical	NA	NA	NA	NA	NA	NA	NA	FALSE	NA	NA	NA	C	coding	508	1527	8	1534	58048832	58159693	FALSE	30	TAGTGTCATAGAATAGTGTC	NA	NA
ENSG00000178127.12_9102736_9134345_1	1762.90075799266	1.00474990656776	0.206022324851748	4.87689820649666	1.07767012174735e-06	8.76630944933984e-06	UP	NDUFV2	transcript:ENSG00000178127.12_9102736_9134345_1	chr18	+	837	8	novel_in_catalog	ENSG00000178127.12	novel	930	8	NA	NA	41	0	combination_of_known_junctions	FALSE	canonical	NA	NA	NA	NA	NA	NA	NA	FALSE	NA	NA	NA	C	coding	202	609	9	617	9102744	9126847	TRUE	5	TTTGTTTATTCTGCTCTGTG	NA	NA
ENST00000405192.6	82.2869453157555	1.00542621616804	0.209957736180116	4.78870764402565	1.67858817461347e-06	1.29126345988874e-05	UP	ETV1	transcript:ENST00000405192.6	chr7	-	4402	12	full-splice_match	ENSG00000006468.13	ENST00000405192.6	4402	12	0	0	0	0	reference_match	FALSE	canonical	NA	NA	NA	NA	NA	NA	NA	FALSE	NA	NA	NA	C	coding	454	1365	202	1566	13989052	13895866	FALSE	30	AGTGCAGAACATTTTTCTCA	NA	NA
ENST00000539055.5	29.9075204441714	1.00554020391851	0.177602962218288	5.6617310396131	1.49853571339936e-08	2.0625836093132e-07	UP	ARL1	transcript:ENST00000539055.5	chr12	-	1231	5	full-splice_match	ENSG00000120805.13	ENST00000539055.5	1231	5	0	0	0	0	reference_match	FALSE	canonical	NA	NA	NA	NA	NA	NA	NA	FALSE	NA	NA	NA	C	coding	135	408	102	509	101407645	101395640	FALSE	20	GGTCACCTGCTAGCTTGTAA	NA	NA
ENST00000545336.5	63.4838041074382	1.00690026507949	0.177265707891188	5.68017512838727	1.34556897520391e-08	1.87640490638169e-07	UP	CCDC91	transcript:ENST00000545336.5	chr12	+	2738	16	full-splice_match	ENSG00000123106.10	ENST00000545336.5	2738	16	0	0	0	0	reference_match	FALSE	canonical	NA	NA	NA	NA	NA	NA	NA	FALSE	NA	NA	NA	C	coding	441	1326	420	1745	28257216	28549173	FALSE	5	TTTGGTTGTTACTTTTTGTT	NA	NA
ENST00000396062.3	458.479878080554	1.00706510986936	0.16287849663905	6.1829224277597	6.29256403061036e-10	1.26110121391187e-08	UP	FKBP3	transcript:ENST00000396062.3	chr14	-	1346	7	full-splice_match	ENSG00000100442.10	ENST00000396062.3	1346	7	0	0	0	0	reference_match	FALSE	canonical	NA	NA	NA	NA	NA	NA	NA	FALSE	NA	NA	NA	C	coding	224	675	74	748	45134456	45116198	FALSE	15	ACTGGATGAGTCTTCCGTTT	NA	NA
ENSG00000284968.1_86925867_86934732_2	48.8139219016641	1.00712623528787	0.151383201735192	6.65282689059248	2.87516298696615e-11	8.05466642359328e-10	UP	NA	transcript:ENSG00000284968.1_86925867_86934732_2	chr4	-	904	5	novel_not_in_catalog	ENSG00000284968.1	novel	898	4	NA	NA	-190	0	at_least_one_novel_splicesite	FALSE	non_canonical	NA	NA	NA	NA	NA	NA	NA	TRUE	NA	NA	NA	C	non_coding	NA	NA	NA	NA	NA	NA	NA	55	AAGATGATATAGTCAAAGAA	NA	NA
ENSG00000155380.11_112911847_112917809_1	612.390979520509	1.00776393106243	0.212912159453425	4.733238034171	2.20966096969934e-06	1.63934565519896e-05	UP	SLC16A1	transcript:ENSG00000155380.11_112911847_112917809_1	chr1	-	2860	3	novel_not_in_catalog	ENSG00000155380.11	novel	3910	5	NA	NA	4583	0	at_least_one_novel_splicesite	FALSE	canonical	NA	NA	NA	NA	NA	NA	NA	FALSE	NA	NA	NA	C	coding	210	633	221	853	112917589	112913854	FALSE	20	TAACTTTTTCCTCATCTTTA	NA	NA
ENST00000399054.6	185.819064675127	1.00794232988944	0.161192998254462	6.25301558258931	4.02601950318552e-10	8.4643526092033e-09	UP	MKKS	transcript:ENST00000399054.6	chr20	-	2663	6	full-splice_match	ENSG00000125863.19	ENST00000399054.6	2663	6	0	0	0	0	reference_match	FALSE	canonical	NA	NA	NA	NA	NA	NA	NA	FALSE	NA	NA	NA	C	coding	570	1713	888	2600	10413514	10405247	FALSE	10	TTGTGAGTGTATTTGTTTTC	NA	NA
ENSG00000130764.9_3780220_3780985_8	131.170280335461	1.00797471957549	0.183851432944902	5.4825502495679	4.19237864719754e-08	5.07178244085167e-07	UP	LRRC47	transcript:ENSG00000130764.9_3780220_3780985_8	chr1	-	724	2	novel_not_in_catalog	ENSG00000130764.9	novel	4310	7	NA	NA	3062	915	at_least_one_novel_splicesite	FALSE	canonical	NA	NA	NA	NA	NA	NA	NA	FALSE	NA	NA	NA	B	non_coding	NA	NA	NA	NA	NA	NA	NA	25	GAGGCTTGTGTAAAGACTCT	NA	NA
ENST00000512493.5	287.201663960781	1.00801521295726	0.175753600522145	5.73538869168287	9.72889684620444e-09	1.4087952695461e-07	UP	RPS23	transcript:ENST00000512493.5	chr5	-	443	5	full-splice_match	ENSG00000186468.12	ENST00000512493.5	443	5	0	0	0	0	reference_match	FALSE	canonical	NA	NA	NA	NA	NA	NA	NA	FALSE	NA	NA	NA	C	coding	134	405	29	433	82278323	82275254	FALSE	45	TTAAATCTGATGTAAGAAAC	NA	NA
ENST00000412366.5	41.6167711316898	1.00851525681284	0.206707360688164	4.87895183536437	1.06651102113405e-06	8.68485719716729e-06	UP	BCS1L	transcript:ENST00000412366.5	chr2	+	1430	8	full-splice_match	ENSG00000074582.13	ENST00000412366.5	1430	8	0	0	0	0	reference_match	FALSE	canonical	NA	NA	NA	NA	NA	NA	NA	FALSE	NA	NA	NA	C	coding	419	1260	114	1373	218660988	218663386	FALSE	5	CTCTGCTCTCTCATCTCCCT	NA	NA
ENST00000396224.1	16.5555076894633	1.00911130950944	0.214104712215623	4.71316721181351	2.43895896877502e-06	1.78781777842894e-05	UP	MAGED2	transcript:ENST00000396224.1	chrX	+	2026	12	full-splice_match	ENSG00000102316.16	ENST00000396224.1	2026	12	0	0	0	0	reference_match	FALSE	canonical	NA	NA	NA	NA	NA	NA	NA	FALSE	NA	NA	NA	C	coding	606	1821	194	2014	54809332	54815682	FALSE	5	CTGCCTTGGTTTCAGTGGGG	NA	NA
ENSG00000136003.15_108562617_108569368_1	437.829830994911	1.00939235735083	0.187646067261721	5.37923534492716	7.48028703585106e-08	8.48165937235029e-07	UP	ISCU	transcript:ENSG00000136003.15_108562617_108569368_1	chr12	+	1062	6	novel_in_catalog	ENSG00000136003.15	novel	1169	7	NA	NA	0	0	combination_of_known_junctions	FALSE	canonical	NA	NA	NA	NA	NA	NA	NA	FALSE	NA	NA	NA	C	coding	154	465	7	471	108562623	108567704	TRUE	15	TGGTGTTCTCTAGTAAGCCT	NA	NA
ENSG00000092931.11_76737679_76778727_1	35.7032474646015	1.00949428654064	0.181842138416942	5.55148710485354	2.83249613145898e-08	3.59753609209478e-07	UP	MFSD11	transcript:ENSG00000092931.11_76737679_76778727_1	chr17	+	2036	14	novel_not_in_catalog	ENSG00000092931.11	novel	2538	14	NA	NA	0	0	at_least_one_novel_splicesite	FALSE	canonical	NA	NA	NA	NA	NA	NA	NA	FALSE	NA	NA	NA	C	coding	449	1350	312	1661	76738353	76778352	FALSE	15	TGGAGTATGTTTTGCCATGT	NA	NA
ENST00000557284.6	27.8020171573148	1.0099734401361	0.189907912349078	5.31822727996518	1.04783129699723e-07	1.14252063897358e-06	UP	FPGT-TNNI3K	transcript:ENST00000557284.6	chr1	+	2855	27	full-splice_match	ENSG00000259030.7	ENST00000557284.6	2855	27	0	0	0	0	reference_match	FALSE	canonical	NA	NA	NA	NA	NA	NA	NA	FALSE	NA	NA	NA	C	coding	936	2811	45	2855	74198279	74543982	FALSE	25	CAGCATTCGGCGTATACCTA	NA	NA
ENST00000421674.5	19.5672323247286	1.01027003013213	0.192286366242536	5.25398680038421	1.48841552521585e-07	1.54856268632474e-06	UP	FRMD5	transcript:ENST00000421674.5	chr15	-	2778	15	full-splice_match	ENSG00000171877.20	ENST00000421674.5	2778	15	0	0	0	0	reference_match	FALSE	canonical	NA	NA	NA	NA	NA	NA	NA	FALSE	NA	NA	NA	C	coding	243	732	1437	2168	43884773	43873885	FALSE	15	TGATGGTCTGAGTTGGATTT	NA	NA
ENSG00000136738.14_17644125_17715914_3	141.340774932521	1.01038823224845	0.158343853641434	6.38097538371429	1.7596359436766e-10	4.05724876713511e-09	UP	STAM	transcript:ENSG00000136738.14_17644125_17715914_3	chr10	+	3076	15	novel_in_catalog	ENSG00000136738.14	novel	2972	14	NA	NA	0	0	combination_of_known_junctions	FALSE	canonical	NA	NA	NA	NA	NA	NA	NA	FALSE	NA	NA	NA	C	coding	478	1437	506	1942	17684736	17714780	FALSE	15	CATTCCTGGCTTTGCTTAAC	NA	NA
ENST00000267568.8	176.096140497674	1.01047914071451	0.180891248892172	5.58611401548145	2.32206817204306e-08	3.0317135400005e-07	UP	PTGR2	transcript:ENST00000267568.8	chr14	+	2559	10	full-splice_match	ENSG00000140043.11	ENST00000267568.8	2559	10	0	0	0	0	reference_match	FALSE	canonical	NA	NA	NA	NA	NA	NA	NA	FALSE	NA	NA	NA	C	coding	351	1056	222	1277	73858863	73884177	FALSE	15	TCTGAATGTTTTGGCTTATG	NA	NA
ENST00000238823.12	200.315913075354	1.01051058648316	0.145017242052508	6.96820993270076	3.2099899358376e-12	1.17551270101324e-10	UP	FAM98A	transcript:ENST00000238823.12	chr2	-	2816	8	full-splice_match	ENSG00000119812.18	ENST00000238823.12	2816	8	0	0	0	0	reference_match	FALSE	canonical	NA	NA	NA	NA	NA	NA	NA	FALSE	NA	NA	NA	C	coding	518	1557	142	1698	33599221	33584776	FALSE	10	TTTGGTTTGAGTTTTATTTT	NA	NA
ENST00000552342.5	304.056383956557	1.01081545467592	0.204000280402651	4.95497090827913	7.23411119368986e-07	6.19217499066157e-06	UP	NAP1L1	transcript:ENST00000552342.5	chr12	-	1526	14	full-splice_match	ENSG00000187109.13	ENST00000552342.5	1526	14	0	0	0	0	reference_match	FALSE	canonical	NA	NA	NA	NA	NA	NA	NA	FALSE	NA	NA	NA	C	coding	379	1140	114	1253	76074219	76049738	FALSE	45	AACTATTTTCAATAAAAGCT	NA	NA
ENST00000496641.1	26.3472181409618	1.011017313696	0.203805728115974	4.96069135564572	7.02427258697631e-07	6.0371933304653e-06	UP	MRPS33	transcript:ENST00000496641.1	chr7	-	541	2	full-splice_match	ENSG00000090263.15	ENST00000496641.1	541	2	0	0	0	0	reference_match	FALSE	canonical	NA	NA	NA	NA	NA	NA	NA	FALSE	NA	NA	NA	C	non_coding	NA	NA	NA	NA	NA	NA	NA	30	GTAGAGAGGTGTTTAATCAT	NA	NA
ENST00000361641.6	27.4706297041462	1.01117285305428	0.185137498332011	5.4617398537001	4.71490663501885e-08	5.63011099646085e-07	UP	TSEN15	transcript:ENST00000361641.6	chr1	+	1967	5	full-splice_match	ENSG00000198860.12	ENST00000361641.6	1967	5	0	0	0	0	reference_match	FALSE	canonical	NA	NA	NA	NA	NA	NA	NA	FALSE	NA	NA	NA	C	coding	175	528	81	608	184051756	184072847	FALSE	35	TTAAAAGGTGTCTTGAAATC	NA	NA
ENST00000373829.7	100.480269486025	1.0113547642083	0.191584294513471	5.27890225436611	1.29960103724793e-07	1.37647859793093e-06	UP	ITGB1BP2	transcript:ENST00000373829.7	chrX	+	1296	11	full-splice_match	ENSG00000147166.10	ENST00000373829.7	1296	11	0	0	0	0	reference_match	FALSE	canonical	NA	NA	NA	NA	NA	NA	NA	FALSE	NA	NA	NA	C	coding	347	1044	74	1117	71301807	71305192	FALSE	20	CATAGTGTCATTCTCTCACC	NA	NA
ENSG00000117151.12_84498325_84574421_2	236.524346044648	1.01136348832016	0.173318185157164	5.83529932189779	5.36940868642041e-09	8.30733307241624e-08	UP	CTBS	transcript:ENSG00000117151.12_84498325_84574421_2	chr1	-	1332	8	fusion	ENSG00000117151.12_ENSG00000174021.10	novel	790	4	NA	NA	0	0	multi-exon	FALSE	canonical	NA	NA	NA	NA	NA	NA	NA	FALSE	NA	NA	NA	B	coding	360	1083	7	1089	84574415	84501845	FALSE	20	TATTTTGCATTATTATTGGT	NA	NA
ENST00000463855.1	462.696063092863	1.01146524857028	0.214299921777905	4.71985822569987	2.36009076612416e-06	1.736333518904e-05	UP	FTO	transcript:ENST00000463855.1	chr16	+	3056	3	full-splice_match	ENSG00000140718.20	ENST00000463855.1	3056	3	0	0	0	0	reference_match	FALSE	canonical	NA	NA	NA	NA	NA	NA	NA	FALSE	NA	NA	NA	C	coding	127	384	125	508	53911380	54111915	FALSE	15	CCGAGAGATTTTGCTGTTTT	NA	NA
ENSG00000150401.14_113455819_113485620_4	111.855937655971	1.0115440358098	0.185091694808005	5.46509683678177	4.62654166643135e-08	5.53301653996861e-07	UP	DCUN1D2	transcript:ENSG00000150401.14_113455819_113485620_4	chr13	-	3244	7	novel_not_in_catalog	ENSG00000150401.14	novel	3164	8	NA	NA	-1430	0	at_least_one_novel_splicesite	FALSE	canonical	NA	NA	NA	NA	NA	NA	NA	TRUE	NA	NA	NA	C	coding	244	735	300	1034	113484014	113458029	FALSE	5	CGTGGTTTCCTTTCGATTCT	NA	NA
ENST00000335877.10	261.431082839533	1.01179680584608	0.206960057435679	4.8888506235583	1.01426419006784e-06	8.30825995542098e-06	UP	PSMF1	transcript:ENST00000335877.10	chr20	+	4290	7	full-splice_match	ENSG00000125818.17	ENST00000335877.10	4290	7	0	0	0	0	reference_match	FALSE	canonical	NA	NA	NA	NA	NA	NA	NA	FALSE	NA	NA	NA	C	coding	271	816	177	992	1118774	1165080	FALSE	15	TTTTGGTGGTGAAGTGCCAT	NA	NA
ENSG00000151413.16_31577942_31860318_1	55.6613013722208	1.011831963939	0.196766857064211	5.14228858983506	2.71411777237211e-07	2.62715647569579e-06	UP	NUBPL	transcript:ENSG00000151413.16_31577942_31860318_1	chr14	+	1891	9	novel_not_in_catalog	ENSG00000151413.16	novel	5032	3	NA	NA	16318	16	at_least_one_novel_splicesite	FALSE	canonical	NA	NA	NA	NA	NA	NA	NA	FALSE	NA	NA	NA	C	coding	223	672	82	753	31578023	31859180	FALSE	55	AAAAAAAAAGTCGGGGGAGA	NA	NA
ENST00000264689.10	152.604943714217	1.01188144149208	0.150640778517572	6.71718143951343	1.85273220829014e-11	5.50910413762269e-10	UP	UFSP2	transcript:ENST00000264689.10	chr4	-	1630	12	full-splice_match	ENSG00000109775.10	ENST00000264689.10	1630	12	0	0	0	0	reference_match	FALSE	canonical	NA	NA	NA	NA	NA	NA	NA	FALSE	NA	NA	NA	C	coding	469	1410	118	1527	185425868	185400392	FALSE	40	AAATTATGACCTTTTTCAAA	NA	NA
ENST00000475915.6	23.687822547874	1.0119852987788	0.213333911789961	4.74366822549596	2.09882492583775e-06	1.56674843935705e-05	UP	PDCD10	transcript:ENST00000475915.6	chr3	-	849	9	full-splice_match	ENSG00000114209.14	ENST00000475915.6	849	9	0	0	0	0	reference_match	FALSE	canonical	NA	NA	NA	NA	NA	NA	NA	FALSE	NA	NA	NA	C	coding	200	600	248	847	167720151	167684341	FALSE	45	AATACTTCAGACCTTCAAAA	NA	NA
ENST00000484181.5	16.7040838243485	1.01233097409771	0.192451400941133	5.26019020462921	1.43906465201136e-07	1.50528964353145e-06	UP	PCCB	transcript:ENST00000484181.5	chr3	+	1683	14	full-splice_match	ENSG00000114054.13	ENST00000484181.5	1683	14	0	0	0	0	reference_match	FALSE	canonical	NA	NA	NA	NA	NA	NA	NA	FALSE	NA	NA	NA	C	coding	405	1218	22	1239	136250376	136327653	TRUE	15	TCTTTTGTGCCTTACTGTAA	NA	NA
ENSG00000154059.10_24426699_24451596_2	12.5951035710632	1.01278841349311	0.21602829951552	4.68822101439701	2.7559029315081e-06	1.98873764351818e-05	UP	IMPACT	transcript:ENSG00000154059.10_24426699_24451596_2	chr18	+	1719	11	novel_not_in_catalog	ENSG00000154059.10	novel	3792	11	NA	NA	0	0	intron_retention	FALSE	canonical	NA	NA	NA	NA	NA	NA	NA	TRUE	NA	NA	NA	C	coding	303	912	59	970	24426757	24450847	FALSE	15	TGTGTTGGTGTAACATTCTC	NA	NA
ENST00000581585.5	51.4312884737688	1.01294240395587	0.188605184821674	5.37070285164011	7.84303533588089e-08	8.85202208319184e-07	UP	RIOK3	transcript:ENST00000581585.5	chr18	+	1966	13	full-splice_match	ENSG00000101782.14	ENST00000581585.5	1966	13	0	0	0	0	reference_match	TRUE	canonical	NA	NA	NA	NA	NA	NA	NA	FALSE	NA	NA	NA	C	coding	503	1512	154	1665	23453440	23481279	FALSE	35	TTTTAAAACTTGGGTAACAC	NA	NA
ENST00000354446.7	61.3040525890278	1.01298137199615	0.155555420403267	6.51202876357545	7.41425169345405e-11	1.87606876479429e-09	UP	CEP63	transcript:ENST00000354446.7	chr3	+	1835	12	full-splice_match	ENSG00000182923.17	ENST00000354446.7	1835	12	0	0	0	0	reference_match	FALSE	canonical	NA	NA	NA	NA	NA	NA	NA	FALSE	NA	NA	NA	C	coding	475	1428	288	1715	134495321	134574891	FALSE	35	AACACTATTTTGCCAAAGCT	NA	NA
ENSG00000136522.13_179588831_179604640_1	190.66005907911	1.01355718447954	0.166799089287035	6.07651509856484	1.22822444689385e-09	2.26903329813472e-08	UP	MRPL47	transcript:ENSG00000136522.13_179588831_179604640_1	chr3	-	930	8	novel_not_in_catalog	ENSG00000136522.13	novel	1370	7	NA	NA	0	0	at_least_one_novel_splicesite	FALSE	non_canonical	NA	NA	NA	NA	NA	NA	NA	TRUE	NA	NA	NA	C	coding	140	423	467	889	179598746	179588872	FALSE	30	TAGTCTGTGTACAGGAGTAA	NA	NA
ENSG00000223547.9_12078098_12081565_2	112.429962916441	1.0136271938309	0.205899093689375	4.92293178987996	8.52571758988179e-07	7.14951692824372e-06	UP	ZNF844	transcript:ENSG00000223547.9_12078098_12081565_2	chr19	+	1974	2	novel_not_in_catalog	ENSG00000223547.9	novel	6620	4	NA	NA	13288	0	at_least_one_novel_splicesite	FALSE	non_canonical	NA	NA	NA	NA	NA	NA	NA	FALSE	NA	NA	NA	C	non_coding	NA	NA	NA	NA	NA	NA	NA	25	TAATGTTGCCAAGTTATTGG	NA	NA
ENST00000336418.8	570.599804672956	1.01364145409167	0.150330187684874	6.74276716940245	1.55398129118117e-11	4.70458689546671e-10	UP	AP3S2	transcript:ENST00000336418.8	chr15	-	5891	6	full-splice_match	ENSG00000157823.16	ENST00000336418.8	5891	6	0	0	0	0	reference_match	FALSE	canonical	NA	NA	NA	NA	NA	NA	NA	FALSE	NA	NA	NA	C	coding	193	582	394	975	89893949	89835515	FALSE	25	CGGTTGAGGCAAATGGCAGT	NA	NA
ENST00000356195.9	281.571337467439	1.01368535254945	0.204392364443046	4.9595069527752	7.06723186348192e-07	6.06853568257674e-06	UP	CDCA7L	transcript:ENST00000356195.9	chr7	-	2915	11	full-splice_match	ENSG00000164649.19	ENST00000356195.9	2915	11	0	0	0	0	reference_match	FALSE	canonical	NA	NA	NA	NA	NA	NA	NA	FALSE	NA	NA	NA	C	coding	420	1263	231	1493	21916816	21902322	FALSE	15	ATTTTTGCTTGTCAGTGGTA	NA	NA
ENST00000557623.5	83.4219518984697	1.01384621859256	0.204921372338199	4.9474889174533	7.51769827197567e-07	6.40695445051113e-06	UP	SLIRP	transcript:ENST00000557623.5	chr14	+	865	4	full-splice_match	ENSG00000119705.9	ENST00000557623.5	865	4	0	0	0	0	reference_match	FALSE	canonical	NA	NA	NA	NA	NA	NA	NA	FALSE	NA	NA	NA	C	coding	98	297	10	306	77708112	77720548	FALSE	40	CCATGCTGAGATATAAAATT	NA	NA
ENSG00000110841.13_27524206_27660945_1	449.553083467593	1.01389212581439	0.203589449434169	4.98008186884079	6.35573807023249e-07	5.52532915845181e-06	UP	PPFIBP1	transcript:ENSG00000110841.13_27524206_27660945_1	chr12	+	1249	11	incomplete-splice_match	ENSG00000110841.13	ENST00000318304.12	6001	29	0	34619	0	2097	5prime_fragment	FALSE	canonical	NA	NA	NA	NA	NA	NA	NA	FALSE	NA	NA	NA	C	coding	321	963	287	1249	27633400	27660945	FALSE	45	GTATCCAGATGAAATTTAAA	NA	NA
ENST00000415901.6	28.1058224859878	1.01418959973761	0.213167372404209	4.75771497438408	1.95796694463537e-06	1.47592624547514e-05	UP	NKIRAS1	transcript:ENST00000415901.6	chr3	-	1644	5	full-splice_match	ENSG00000197885.10	ENST00000415901.6	1644	5	0	0	0	0	reference_match	FALSE	canonical	NA	NA	NA	NA	NA	NA	NA	FALSE	NA	NA	NA	C	coding	192	579	281	859	23910904	23893095	FALSE	60	TATACAATAAAAGTATCAAA	NA	NA
ENST00000533512.1	43.4654436772037	1.01461402556819	0.201528993047255	5.03458093163936	4.78895322210184e-07	4.31434799236121e-06	UP	IMMP1L	transcript:ENST00000533512.1	chr11	-	463	2	full-splice_match	ENSG00000148950.10	ENST00000533512.1	463	2	0	0	0	0	reference_match	FALSE	canonical	NA	NA	NA	NA	NA	NA	NA	FALSE	NA	NA	NA	C	non_coding	NA	NA	NA	NA	NA	NA	NA	20	AGTTTTAGTTGTTTTTAATT	NA	NA
ENSG00000124831.18_237749275_237780315_2	631.734858703022	1.01471983942607	0.170604828193479	5.94777914652746	2.71804983236272e-09	4.56838540605023e-08	UP	LRRFIP1	transcript:ENSG00000124831.18_237749275_237780315_2	chr2	+	1961	12	incomplete-splice_match	ENSG00000124831.18	ENST00000308482.13	2775	24	121699	0	-6820	0	3prime_fragment	FALSE	canonical	NA	NA	NA	NA	NA	NA	NA	FALSE	NA	NA	NA	C	coding	359	1080	99	1178	237751248	237779532	FALSE	20	GCAATGTGGTTCTAATTTTT	NA	NA
ENSG00000127838.13_218270520_218272947_1	391.190690710724	1.01540758209519	0.149634597028256	6.78591450280345	1.15353452057613e-11	3.61359430225687e-10	UP	PNKD	transcript:ENSG00000127838.13_218270520_218272947_1	chr2	+	587	3	novel_not_in_catalog	ENSG00000127838.13	novel	758	3	NA	NA	0	0	at_least_one_novel_splicesite	FALSE	canonical	NA	NA	NA	NA	NA	NA	NA	TRUE	NA	NA	NA	C	coding	71	216	187	402	218271527	218272762	FALSE	10	CCAGGTCTGGGTTTGTGAGT	NA	NA
ENST00000374017.3	488.151364200442	1.01582748678683	0.203793438659924	4.98459368204673	6.20921560474116e-07	5.41294822462216e-06	UP	SNRPC	transcript:ENST00000374017.3	chr6	+	1054	5	full-splice_match	ENSG00000124562.9	ENST00000374017.3	1054	5	0	0	0	0	reference_match	FALSE	canonical	NA	NA	NA	NA	NA	NA	NA	FALSE	NA	NA	NA	C	non_coding	NA	NA	NA	NA	NA	NA	NA	0	GTGTGTTCCCTTTTTCCTCC	NA	NA
ENST00000268349.7	459.209371957919	1.01615480481028	0.215975958371368	4.70494407096466	2.5393555929784e-06	1.85137644826488e-05	UP	FTO	transcript:ENST00000268349.7	chr16	+	2799	3	full-splice_match	ENSG00000140718.20	ENST00000268349.7	2799	3	0	0	0	0	reference_match	FALSE	canonical	NA	NA	NA	NA	NA	NA	NA	FALSE	NA	NA	NA	C	coding	73	222	169	390	54111833	54112054	FALSE	15	CCGAGAGATTTTGCTGTTTT	NA	NA
ENST00000282032.3	180.434263604668	1.01647077945775	0.132372172900715	7.67888565386134	1.60478396033335e-14	1.04119816900338e-12	UP	ARL14EP	transcript:ENST00000282032.3	chr11	+	2430	4	full-splice_match	ENSG00000152219.4	ENST00000282032.3	2430	4	0	0	0	0	reference_match	FALSE	canonical	NA	NA	NA	NA	NA	NA	NA	FALSE	NA	NA	NA	C	coding	259	780	219	998	30330952	30336795	FALSE	15	CTTTTCATTGTTAGCGCCAC	NA	NA
ENST00000635590.1	82.359688183613	1.01648994724462	0.151301484307718	6.71830783349938	1.8384698772353e-11	5.47084277846033e-10	UP	SMARCA2	transcript:ENST00000635590.1	chr9	+	1843	9	full-splice_match	ENSG00000080503.23	ENST00000635590.1	1843	9	0	0	0	0	reference_match	FALSE	canonical	NA	NA	NA	NA	NA	NA	NA	FALSE	NA	NA	NA	C	coding	236	711	301	1011	2161713	2192739	FALSE	20	GAAGAATGTGGTGTTGGTGC	NA	NA
ENST00000479525.6	48.2043586906164	1.01725694190648	0.195348602664578	5.20739297865959	1.91512225633034e-07	1.93214282840911e-06	UP	ECHDC1	transcript:ENST00000479525.6	chr6	-	1368	6	full-splice_match	ENSG00000093144.18	ENST00000479525.6	1368	6	0	0	0	0	reference_match	FALSE	canonical	NA	NA	NA	NA	NA	NA	NA	FALSE	NA	NA	NA	C	coding	125	378	275	652	127331028	127314886	TRUE	25	TTATTGCTGTCAATTCCAAT	NA	NA
ENSG00000173614.13_9943488_9984777_3	102.768200688771	1.01733451909316	0.167492371040615	6.0739155626764	1.24828382665287e-09	2.30067273605446e-08	UP	NMNAT1	transcript:ENSG00000173614.13_9943488_9984777_3	chr1	+	1515	6	novel_not_in_catalog	ENSG00000173614.13	novel	1818	6	NA	NA	0	-721	at_least_one_novel_splicesite	FALSE	canonical	NA	NA	NA	NA	NA	NA	NA	TRUE	NA	NA	NA	C	coding	279	840	85	924	9972074	9982701	TRUE	20	TTCGGATGATGGAGAGCCTT	NA	NA
ENST00000272065.9	279.298932122731	1.01808462639124	0.20508073391791	4.96431140527688	6.89452447645114e-07	5.93974074088198e-06	UP	ACP1	transcript:ENST00000272065.9	chr2	+	1549	6	full-splice_match	ENSG00000143727.15	ENST00000272065.9	1549	6	0	0	0	0	reference_match	FALSE	canonical	NA	NA	NA	NA	NA	NA	NA	FALSE	NA	NA	NA	C	coding	158	477	94	570	264965	277304	FALSE	0	TCTGGTGTCTGCCTGTTTTT	NA	NA
ENSG00000197296.5_44302838_44306834_2	125.432405920387	1.01810087781399	0.179256328050448	5.67958123926017	1.35024907356683e-08	1.88159331283809e-07	UP	FITM2	transcript:ENSG00000197296.5_44302838_44306834_2	chr20	-	3421	2	novel_not_in_catalog	ENSG00000197296.5	novel	4597	2	NA	NA	4335	0	at_least_one_novel_splicesite	FALSE	non_canonical	NA	NA	NA	NA	NA	NA	NA	FALSE	NA	NA	NA	C	non_coding	NA	NA	NA	NA	NA	NA	NA	10	TTTCAGCATTTTGTGTGTTC	NA	NA
ENST00000452906.3	19.146724371038	1.01816185792334	0.214479751834106	4.74712344273346	2.06330036080779e-06	1.54522955510907e-05	UP	HIGD1A	transcript:ENST00000452906.3	chr3	-	585	4	full-splice_match	ENSG00000181061.13	ENST00000452906.3	585	4	0	0	0	0	reference_match	FALSE	canonical	NA	NA	NA	NA	NA	NA	NA	FALSE	NA	NA	NA	C	coding	107	324	243	566	42804191	42785271	FALSE	10	GTCTTGTTGGAGGAGCTTGC	NA	NA
ENSG00000114126.17_141951502_142101808_1	122.983586416814	1.01826172712829	0.176668541691102	5.76368445327796	8.22972177950896e-09	1.21297934255254e-07	UP	TFDP2	transcript:ENSG00000114126.17_141951502_142101808_1	chr3	-	2411	12	incomplete-splice_match	ENSG00000114126.17	ENST00000489671.5	9857	13	47713	7074	-51	0	3prime_fragment	FALSE	canonical	NA	NA	NA	NA	NA	NA	NA	FALSE	NA	NA	NA	C	coding	446	1341	60	1400	142101749	141952513	FALSE	15	TTTCCTTGTACATGTCACCT	NA	NA
ENSG00000176623.11_86472349_86508675_1	62.4006551974468	1.018509413602	0.204565016064704	4.97890320249012	6.39456120428265e-07	5.55415541385379e-06	UP	RMDN1	transcript:ENSG00000176623.11_86472349_86508675_1	chr8	-	1080	10	novel_in_catalog	ENSG00000176623.11	novel	3063	10	NA	NA	0	0	combination_of_known_junctions	FALSE	canonical	NA	NA	NA	NA	NA	NA	NA	FALSE	NA	NA	NA	C	coding	305	918	56	973	86508620	86472456	FALSE	15	TTTTGACTGTGACCTGTTAT	NA	NA
ENSG00000147573.16_66127043_66175485_1	119.676912642479	1.01867229664436	0.208087346929005	4.89540720124568	9.81023776648543e-07	8.07730513950754e-06	UP	TRIM55	transcript:ENSG00000147573.16_66127043_66175485_1	chr8	+	2381	8	novel_in_catalog	ENSG00000147573.16	novel	2624	9	NA	NA	0	0	combination_of_known_splicesites	FALSE	canonical	NA	NA	NA	NA	NA	NA	NA	FALSE	NA	NA	NA	C	coding	420	1263	227	1489	66127269	66174593	FALSE	20	GCTTCGTCTTATAATGATTT	NA	NA
ENSG00000117151.12_84498325_84574421_1	236.14551049434	1.01881345117201	0.173713128916264	5.86491911997687	4.49351677797961e-09	7.10636995123989e-08	UP	CTBS	transcript:ENSG00000117151.12_84498325_84574421_1	chr1	-	1123	7	fusion	ENSG00000117151.12_ENSG00000174021.10	novel	790	4	NA	NA	0	0	multi-exon	FALSE	canonical	NA	NA	NA	NA	NA	NA	NA	FALSE	NA	NA	NA	B	coding	154	465	416	880	84565919	84501845	FALSE	20	TATTTTGCATTATTATTGGT	NA	NA
ENST00000264254.10	213.162770095145	1.01896869415349	0.136004679904017	7.49215905564871	6.77497472513445e-14	3.77708452320022e-12	UP	PDCL3	transcript:ENST00000264254.10	chr2	+	1337	6	full-splice_match	ENSG00000115539.13	ENST00000264254.10	1337	6	0	0	0	0	reference_match	FALSE	canonical	NA	NA	NA	NA	NA	NA	NA	FALSE	NA	NA	NA	C	coding	239	720	379	1098	100563068	100576496	FALSE	10	TGTCTGTTTTCCTCATTTAT	NA	NA
ENST00000544967.5	100.793693874146	1.01902597120356	0.201184003089615	5.06514412455374	4.08091481014906e-07	3.75188746627874e-06	UP	USP28	transcript:ENST00000544967.5	chr11	-	3498	15	full-splice_match	ENSG00000048028.11	ENST00000544967.5	3498	15	0	0	0	0	reference_match	FALSE	canonical	NA	NA	NA	NA	NA	NA	NA	FALSE	NA	NA	NA	C	coding	712	2139	212	2350	113829256	113799240	FALSE	100	AAAAAAAAAAAAAAAAAAAA	NA	NA
ENST00000512996.6	628.035338895295	1.01904572938145	0.132578717783534	7.68634473479588	1.5139822109933e-14	9.86364440303365e-13	UP	NNT	transcript:ENST00000512996.6	chr5	+	4288	21	full-splice_match	ENSG00000112992.16	ENST00000512996.6	4288	21	0	0	0	0	reference_match	FALSE	canonical	NA	NA	NA	NA	NA	NA	NA	FALSE	NA	NA	NA	C	coding	955	2868	339	3206	43615860	43704404	FALSE	30	TATAGAAGTGTAGATTTTCT	NA	NA
ENSG00000013561.17_141969104_141989185_5	17.3546177871783	1.01953180724829	0.217414337875076	4.68934945695306	2.74074982988449e-06	1.97925941268614e-05	UP	RNF14	transcript:ENSG00000013561.17_141969104_141989185_5	chr5	+	2222	6	novel_in_catalog	ENSG00000013561.17	novel	2905	8	NA	NA	0	0	combination_of_known_junctions	FALSE	canonical	NA	NA	NA	NA	NA	NA	NA	FALSE	NA	NA	NA	C	coding	171	516	312	827	141973589	141987790	FALSE	30	AGAACAGAGTTGCTGCTATT	NA	NA
ENST00000526634.5	39.4857259363782	1.01974870745037	0.210952057170129	4.83403063771954	1.33795981002912e-06	1.05968200180225e-05	UP	LGALS8	transcript:ENST00000526634.5	chr1	+	1852	10	full-splice_match	ENSG00000116977.18	ENST00000526634.5	1852	10	0	0	0	0	reference_match	FALSE	canonical	NA	NA	NA	NA	NA	NA	NA	FALSE	NA	NA	NA	C	coding	316	951	267	1217	236526074	236548161	FALSE	20	TGGCTCTATTAGCTGCAAGC	NA	NA
ENSG00000082515.17_154941095_154966971_2	113.528555122657	1.02004362321006	0.203710097656815	5.00732970502277	5.51903435145025e-07	4.88621414855654e-06	UP	MRPL22	transcript:ENSG00000082515.17_154941095_154966971_2	chr5	+	593	6	full-splice_match	ENSG00000082515.17	ENST00000265229.12	3035	6	2	2440	0	0	alternative_3end	FALSE	canonical	NA	NA	NA	NA	NA	NA	NA	FALSE	NA	NA	NA	C	coding	126	381	139	519	154956416	154966897	FALSE	15	TGCTTTTTATGATTTCTCAT	NA	NA
ENST00000450169.6	300.729264409266	1.02028491162978	0.212876991179099	4.79283790126191	1.64438485792661e-06	1.26868488876386e-05	UP	LSM5	transcript:ENST00000450169.6	chr7	-	2258	5	full-splice_match	ENSG00000106355.9	ENST00000450169.6	2258	5	0	0	0	0	reference_match	FALSE	canonical	NA	NA	NA	NA	NA	NA	NA	FALSE	NA	NA	NA	C	non_coding	NA	NA	NA	NA	NA	NA	NA	15	GTTTTCTGCGTTTGATTTAA	NA	NA
ENSG00000015479.18_139293737_139329774_2	266.763730065122	1.02033510392191	0.17490067986979	5.83379724242085	5.41799545430918e-09	8.37094704414942e-08	UP	MATR3	transcript:ENSG00000015479.18_139293737_139329774_2	chr5	+	3134	15	novel_in_catalog	ENSG00000015479.18	novel	4843	15	NA	NA	0	14	combination_of_known_junctions	FALSE	canonical	NA	NA	NA	NA	NA	NA	NA	FALSE	NA	NA	NA	C	coding	847	2544	212	2755	139307416	139329395	FALSE	20	TAGTGTTTTTATTACTTTCA	NA	NA
ENST00000589316.5	49.5852639574247	1.02040997506226	0.205943484727217	4.95480581196268	7.24025607086527e-07	6.19608254914622e-06	UP	WIPI1	transcript:ENST00000589316.5	chr17	-	1886	13	full-splice_match	ENSG00000070540.12	ENST00000589316.5	1886	13	0	0	0	0	reference_match	FALSE	canonical	NA	NA	NA	NA	NA	NA	NA	FALSE	NA	NA	NA	C	coding	369	1110	79	1188	68457421	68427221	TRUE	55	GACACTAATAATAAAATCAT	NA	NA
ENST00000467648.6	145.095155352942	1.02058505122513	0.196468551724945	5.19464841708584	2.05107088443965e-07	2.04874635484949e-06	UP	UGP2	transcript:ENST00000467648.6	chr2	+	2057	11	full-splice_match	ENSG00000169764.15	ENST00000467648.6	2057	11	0	0	0	0	reference_match	FALSE	canonical	NA	NA	NA	NA	NA	NA	NA	FALSE	NA	NA	NA	C	coding	497	1494	340	1833	63856320	63891227	FALSE	45	AATATTGTTTAATCTTAAAA	NA	NA
ENST00000552432.5	82.5820342769113	1.02084206416958	0.202222709310492	5.04810793827406	4.46207040231287e-07	4.05312815866221e-06	UP	SLC16A7	transcript:ENST00000552432.5	chr12	+	2250	6	full-splice_match	ENSG00000118596.11	ENST00000552432.5	2250	6	0	0	0	0	reference_match	FALSE	canonical	NA	NA	NA	NA	NA	NA	NA	FALSE	NA	NA	NA	C	coding	478	1437	280	1716	59704802	59779679	FALSE	30	TGATAATTTATTTTTAAGGT	NA	NA
ENST00000379979.8	83.2963812886056	1.02091250442414	0.212918211628389	4.79485759633358	1.62790430018594e-06	1.25708250847495e-05	UP	GLRX	transcript:ENST00000379979.8	chr5	-	1366	3	full-splice_match	ENSG00000173221.13	ENST00000379979.8	1366	3	0	0	0	0	reference_match	FALSE	canonical	NA	NA	NA	NA	NA	NA	NA	FALSE	NA	NA	NA	C	coding	106	321	53	373	95822662	95816513	FALSE	20	ATTTTTGTCCAATTCATTTG	NA	NA
ENST00000475465.1	175.548055260937	1.02092636545619	0.199694743176007	5.11243485541512	3.18032677828088e-07	3.01508354864794e-06	UP	COX7B	transcript:ENST00000475465.1	chrX	+	685	2	full-splice_match	ENSG00000131174.5	ENST00000475465.1	685	2	0	0	0	0	reference_match	FALSE	canonical	NA	NA	NA	NA	NA	NA	NA	FALSE	NA	NA	NA	C	non_coding	NA	NA	NA	NA	NA	NA	NA	10	TTTTTTTTTTTTTTTTGAGA	NA	NA
ENSG00000055147.18_153992499_154038910_4	34.2302029571946	1.02094164425666	0.187643199197208	5.44086675469476	5.3021961918297e-08	6.23272248588811e-07	UP	FAM114A2	transcript:ENSG00000055147.18_153992499_154038910_4	chr5	-	2063	14	full-splice_match	ENSG00000055147.18	ENST00000351797.8	4443	14	9	2371	0	0	alternative_3end	FALSE	canonical	NA	NA	NA	NA	NA	NA	NA	FALSE	NA	NA	NA	C	coding	505	1518	69	1586	154034953	153992976	FALSE	30	CTGAGCATATGTAAACTCTG	NA	NA
ENST00000515205.1	25.6264566014371	1.02095470783337	0.201060962568339	5.07783656654065	3.81756854671211e-07	3.54341373059573e-06	UP	NA	transcript:ENST00000515205.1	chr4	-	422	2	full-splice_match	ENSG00000251580.2	ENST00000515205.1	422	2	0	0	0	0	reference_match	FALSE	canonical	NA	NA	NA	NA	NA	NA	NA	FALSE	NA	NA	NA	C	non_coding	NA	NA	NA	NA	NA	NA	NA	35	AAGTTTCGAGGTGAACATAT	NA	NA
ENST00000370274.7	48.9621426273683	1.02120559334993	0.178662032991005	5.71585118703613	1.09156234092601e-08	1.56246791212732e-07	UP	NSDHL	transcript:ENST00000370274.7	chrX	+	1929	8	full-splice_match	ENSG00000147383.10	ENST00000370274.7	1929	8	0	0	0	0	reference_match	FALSE	canonical	NA	NA	NA	NA	NA	NA	NA	FALSE	NA	NA	NA	C	coding	373	1122	195	1316	152846325	152869116	FALSE	5	CGTTGCCGTGCCTGCCTGCA	NA	NA
ENST00000506974.5	608.191500795471	1.02142521702297	0.199216625001952	5.12720872072283	2.94069445280332e-07	2.8178721423448e-06	UP	NDUFS4	transcript:ENST00000506974.5	chr5	+	833	6	full-splice_match	ENSG00000164258.11	ENST00000506974.5	833	6	0	0	0	0	reference_match	FALSE	canonical	NA	NA	NA	NA	NA	NA	NA	FALSE	NA	NA	NA	C	coding	131	396	17	412	53560663	53646279	TRUE	20	GATACATTTTGTGGTGTCTA	NA	NA
ENSG00000119723.16_73950310_73963112_4	32.4890488643859	1.02173383932648	0.181976554593904	5.61464547785601	1.96965657054081e-08	2.62534972047225e-07	UP	COQ6	transcript:ENSG00000119723.16_73950310_73963112_4	chr14	+	1412	11	novel_in_catalog	ENSG00000119723.16	novel	2118	12	NA	NA	0	0	combination_of_known_splicesites	FALSE	canonical	NA	NA	NA	NA	NA	NA	NA	FALSE	NA	NA	NA	C	coding	185	558	742	1299	73959481	73962999	FALSE	0	TTCTCTTTTTCTTCTTTGCT	NA	NA
ENSG00000214113.10_5108728_5260755_1	192.617841013439	1.02183088098627	0.180098261918496	5.67374093509407	1.39712368041014e-08	1.93864812692468e-07	UP	LYRM4	transcript:ENSG00000214113.10_5108728_5260755_1	chr6	-	993	3	full-splice_match	ENSG00000214113.10	ENST00000330636.8	7312	3	184	6135	-13	0	alternative_3end5end	FALSE	canonical	NA	NA	NA	NA	NA	NA	NA	FALSE	NA	NA	NA	C	coding	91	276	23	298	5260733	5109423	FALSE	30	GAATGAGAGAGCCCCAGCCT	NA	NA
ENSG00000187715.13_127915475_127984298_1	14.563489971824	1.02202456872125	0.209171070163789	4.88607037254704	1.02868442944606e-06	8.41232645227046e-06	UP	KBTBD12	transcript:ENSG00000187715.13_127915475_127984298_1	chr3	+	2116	6	full-splice_match	ENSG00000187715.13	ENST00000405109.5	5727	6	243	3368	0	0	alternative_3end5end	FALSE	canonical	NA	NA	NA	NA	NA	NA	NA	FALSE	NA	NA	NA	C	coding	623	1872	225	2096	127923062	127984278	FALSE	25	TCCTGCTGTTCTGCAAACAA	NA	NA
ENST00000523377.1	393.411305384794	1.02241623100263	0.177677852759243	5.7543256805789	8.69883134160803e-09	1.27570812877993e-07	UP	LYRM2	transcript:ENST00000523377.1	chr6	-	5353	3	full-splice_match	ENSG00000083099.10	ENST00000523377.1	5353	3	0	0	0	0	reference_match	FALSE	canonical	NA	NA	NA	NA	NA	NA	NA	FALSE	NA	NA	NA	C	non_coding	NA	NA	NA	NA	NA	NA	NA	35	TGAGCAGCATTTTATTACAA	NA	NA
ENSG00000116353.15_29193817_29230924_2	50.1709109676826	1.02247178277602	0.210635753950599	4.85421759411187	1.20862970697573e-06	9.69883609666326e-06	UP	MECR	transcript:ENSG00000116353.15_29193817_29230924_2	chr1	-	1429	11	novel_in_catalog	ENSG00000116353.15	novel	1353	10	NA	NA	0	0	combination_of_known_junctions	FALSE	canonical	NA	NA	NA	NA	NA	NA	NA	FALSE	NA	NA	NA	C	coding	401	1206	19	1224	29230906	29194022	FALSE	25	GTAGAAGTCATCCCTGTCGA	NA	NA
ENST00000646299.1	349.395868948134	1.02252417220555	0.13538111239175	7.55293079027665	4.25571170010927e-14	2.49493483907527e-12	UP	MSRB3	transcript:ENST00000646299.1	chr12	+	4571	7	full-splice_match	ENSG00000174099.11	ENST00000646299.1	4571	7	0	0	0	0	reference_match	FALSE	canonical	NA	NA	NA	NA	NA	NA	NA	FALSE	NA	NA	NA	C	coding	185	558	478	1035	65308580	65463322	FALSE	40	ATGTTTATTGTATACAAGAA	NA	NA
ENST00000614640.4	438.682545827011	1.02257208416569	0.150320992825525	6.80259001051549	1.02754773249957e-11	3.26587810717176e-10	UP	MSRB3	transcript:ENST00000614640.4	chr12	+	4270	7	full-splice_match	ENSG00000174099.11	ENST00000614640.4	4270	7	0	0	0	0	reference_match	FALSE	canonical	NA	NA	NA	NA	NA	NA	NA	FALSE	NA	NA	NA	C	coding	185	558	137	694	65308580	65463322	FALSE	35	ATAAAAATATTTTCTTCTTT	NA	NA
ENST00000528164.1	507.23628745988	1.02302472747859	0.200755260449365	5.09588005409512	3.47124868387819e-07	3.25937536523928e-06	UP	NDUFC2	transcript:ENST00000528164.1	chr11	-	561	2	full-splice_match	ENSG00000151366.12	ENST00000528164.1	561	2	0	0	0	0	reference_match	FALSE	canonical	NA	NA	NA	NA	NA	NA	NA	FALSE	NA	NA	NA	C	coding	107	324	118	441	78079744	78072984	FALSE	35	CTCTTGAATTAATATATCCA	NA	NA
ENST00000394886.6	112.003007580961	1.02313657658194	0.210851078051776	4.85241330533156	1.21968106506123e-06	9.77052720838114e-06	UP	CDC23	transcript:ENST00000394886.6	chr5	-	3155	16	full-splice_match	ENSG00000094880.10	ENST00000394886.6	3155	16	0	0	0	0	reference_match	FALSE	canonical	NA	NA	NA	NA	NA	NA	NA	FALSE	NA	NA	NA	C	coding	597	1794	32	1825	138213312	138188978	FALSE	25	TCTTTAATATAACTGTTTTT	NA	NA
ENST00000559075.5	87.1067012890856	1.02321421391924	0.174605076505718	5.86016302845427	4.62412971027356e-09	7.28941637065049e-08	UP	ETFA	transcript:ENST00000559075.5	chr15	-	1735	10	full-splice_match	ENSG00000140374.15	ENST00000559075.5	1735	10	0	0	0	0	reference_match	FALSE	canonical	NA	NA	NA	NA	NA	NA	NA	FALSE	NA	NA	NA	C	coding	299	900	25	924	76311388	76231315	FALSE	20	CTGTAATCCCAGCACTTTGG	NA	NA
ENSG00000015153.14_42160042_42210836_2	33.9406061533736	1.02325856033941	0.191812838846153	5.33467189420065	9.57174754818315e-08	1.05644779713949e-06	UP	YAF2	transcript:ENSG00000015153.14_42160042_42210836_2	chr12	-	1227	3	incomplete-splice_match	ENSG00000015153.14	ENST00000327791.8	4156	5	27400	2938	0	0	3prime_fragment	FALSE	canonical	NA	NA	NA	NA	NA	NA	NA	FALSE	NA	NA	NA	C	non_coding	NA	NA	NA	NA	NA	NA	NA	20	GCCAATGTTTTTGACACGTT	NA	NA
ENSG00000175216.14_46790509_46826853_1	41.2569541045146	1.02329078316213	0.181909418188216	5.62527654342429	1.8521101928904e-08	2.48556673465382e-07	UP	CKAP5	transcript:ENSG00000175216.14_46790509_46826853_1	chr11	-	1854	14	novel_in_catalog	ENSG00000175216.14	novel	6532	43	NA	NA	0	-7319	combination_of_known_junctions	FALSE	canonical	NA	NA	NA	NA	NA	NA	NA	FALSE	NA	NA	NA	C	coding	575	1725	130	1854	46821231	46790509	FALSE	45	GGACTGGAGACTAAAGAAAT	NA	NA
ENSG00000173409.13_230979094_231000595_2	54.3461291822706	1.02331878364494	0.200035362720861	5.11568939474429	3.1259710269421e-07	2.9696535463772e-06	UP	ARV1	transcript:ENSG00000173409.13_230979094_231000595_2	chr1	+	1250	6	novel_not_in_catalog	ENSG00000173409.13	novel	1335	6	NA	NA	0	0	at_least_one_novel_splicesite	FALSE	canonical	NA	NA	NA	NA	NA	NA	NA	TRUE	NA	NA	NA	C	coding	129	390	399	788	230990242	230997263	FALSE	25	GTTTTTGTAAATTTTCAATT	NA	NA
ENST00000375418.7	189.167128656574	1.0234597863529	0.190676732673012	5.36751271120223	7.98298837719994e-08	8.99315799649491e-07	UP	ADPRHL1	transcript:ENST00000375418.7	chr13	-	1341	7	full-splice_match	ENSG00000153531.13	ENST00000375418.7	1341	7	0	0	0	0	reference_match	FALSE	canonical	NA	NA	NA	NA	NA	NA	NA	FALSE	NA	NA	NA	C	coding	354	1065	88	1152	113453437	113422822	FALSE	25	AGAATATTTTCCGTCCTCCA	NA	NA
ENSG00000100852.12_32077309_32094385_1	148.362990326657	1.02358667554756	0.196631457565488	5.20560996811333	1.93360397778523e-07	1.9477825815006e-06	UP	ARHGAP5	transcript:ENSG00000100852.12_32077309_32094385_1	chr14	+	4011	2	incomplete-splice_match	ENSG00000100852.12	ENST00000345122.7	9604	7	20	65343	0	3296	5prime_fragment	FALSE	canonical	NA	NA	NA	NA	NA	NA	NA	FALSE	NA	NA	NA	C	coding	1237	3711	299	4009	32090673	32094383	FALSE	30	GGTAAGGTTAACTTAAGGTC	NA	NA
ENST00000542443.5	1492.43624706581	1.02369561964219	0.168041461050456	6.09192286976613	1.11562436860376e-09	2.08458054067765e-08	UP	TRDN	transcript:ENST00000542443.5	chr6	-	1294	6	full-splice_match	ENSG00000186439.12	ENST00000542443.5	1294	6	0	0	0	0	reference_match	FALSE	canonical	NA	NA	NA	NA	NA	NA	NA	FALSE	NA	NA	NA	C	coding	167	504	198	701	123636775	123529274	FALSE	20	CTGCTCTTGTATGTGGATAA	NA	NA
ENSG00000006757.11_7900660_7927739_1	30.3613881266673	1.02441885101665	0.192896433813137	5.31071949214482	1.09193287016452e-07	1.18484308021269e-06	UP	PNPLA4	transcript:ENSG00000006757.11_7900660_7927739_1	chrX	-	870	7	novel_in_catalog	ENSG00000006757.11	novel	2752	7	NA	NA	0	1389	combination_of_known_junctions	FALSE	canonical	NA	NA	NA	NA	NA	NA	NA	FALSE	NA	NA	NA	C	coding	253	762	83	844	7926119	7900686	FALSE	20	CACGTTTTAGATAGTTTTTG	NA	NA
ENSG00000198919.12_108589734_108648961_3	16.0120293498793	1.02445575512782	0.198175152371176	5.16944603231107	2.34788922481974e-07	2.30761531993591e-06	UP	DZIP3	transcript:ENSG00000198919.12_108589734_108648961_3	chr3	+	2441	17	novel_in_catalog	ENSG00000198919.12	novel	2076	16	NA	NA	0	849	combination_of_known_junctions	FALSE	canonical	NA	NA	NA	NA	NA	NA	NA	FALSE	NA	NA	NA	C	coding	668	2004	436	2439	108605407	108648959	FALSE	45	GGTAAGAGACTATAATAGCA	NA	NA
ENST00000378081.9	56.7376218871335	1.02481745173235	0.219621879182188	4.66628122639005	3.06699865031737e-06	2.18588443693935e-05	UP	NDUFAF5	transcript:ENST00000378081.9	chr20	+	2409	12	full-splice_match	ENSG00000101247.17	ENST00000378081.9	2409	12	0	0	0	0	reference_match	FALSE	canonical	NA	NA	NA	NA	NA	NA	NA	FALSE	NA	NA	NA	C	coding	267	804	63	866	13785069	13814443	TRUE	0	TTTGGCGTTTTGTTTTTTGG	NA	NA
ENST00000344357.9	194.968554439656	1.02510688948972	0.205249403805635	4.99444515054701	5.90051575288189e-07	5.18010471373037e-06	UP	OLA1	transcript:ENST00000344357.9	chr2	-	1656	10	full-splice_match	ENSG00000138430.15	ENST00000344357.9	1656	10	0	0	0	0	reference_match	FALSE	canonical	NA	NA	NA	NA	NA	NA	NA	FALSE	NA	NA	NA	C	coding	238	717	522	1238	174141899	174075426	FALSE	10	AGCCTTGGTGTGTTTGGGGA	NA	NA
ENST00000510755.5	137.481745936119	1.02518511585838	0.147654064616986	6.94315539851681	3.83437223767369e-12	1.37590115597146e-10	UP	UFSP2	transcript:ENST00000510755.5	chr4	-	1672	12	full-splice_match	ENSG00000109775.10	ENST00000510755.5	1672	12	0	0	0	0	reference_match	TRUE	canonical	NA	NA	NA	NA	NA	NA	NA	FALSE	NA	NA	NA	C	coding	387	1164	102	1265	185425868	185405917	TRUE	30	CAGTTTAATTTTTCACATTA	NA	NA
ENST00000616683.4	24.759457974135	1.02574779287354	0.184744643580568	5.55224645756079	2.82021592395734e-08	3.58542232238473e-07	UP	RAD17	transcript:ENST00000616683.4	chr5	+	3057	18	full-splice_match	ENSG00000152942.18	ENST00000616683.4	3057	18	0	0	0	0	reference_match	FALSE	canonical	NA	NA	NA	NA	NA	NA	NA	FALSE	NA	NA	NA	C	coding	670	2013	538	2550	69372209	69414292	FALSE	10	AATTTTGTTTCTCCTGTCTT	NA	NA
ENST00000637104.1	26.2469288518707	1.02589685769311	0.184701063839923	5.55436355570881	2.78625049987382e-08	3.54511395718739e-07	UP	KIFBP	transcript:ENST00000637104.1	chr10	+	2285	8	full-splice_match	ENSG00000198954.7	ENST00000637104.1	2285	8	0	0	0	0	reference_match	FALSE	canonical	NA	NA	NA	NA	NA	NA	NA	FALSE	NA	NA	NA	C	coding	449	1350	392	1741	69000514	69016416	FALSE	35	TGACTTATTTCACTAATGAA	NA	NA
ENSG00000100890.15_35122554_35274065_3	19.714061367508	1.02605102381683	0.187486888040677	5.4726548322367	4.43343112981628e-08	5.32888095700151e-07	UP	PRORP	transcript:ENSG00000100890.15_35122554_35274065_3	chr14	+	2579	7	full-splice_match	ENSG00000100890.15	ENST00000250377.11	6118	7	-10	3549	0	0	alternative_3end	FALSE	canonical	NA	NA	NA	NA	NA	NA	NA	FALSE	NA	NA	NA	C	coding	567	1704	377	2080	35123246	35273566	FALSE	25	GGCTTACTATTCATAGCAGT	NA	NA
ENST00000540949.1	81.5293672112296	1.02637359620152	0.207714828643542	4.94126299457839	7.76181269295914e-07	6.58423650317301e-06	UP	MRPL51	transcript:ENST00000540949.1	chr12	-	343	3	full-splice_match	ENSG00000111639.7	ENST00000540949.1	343	3	0	0	0	0	reference_match	FALSE	canonical	NA	NA	NA	NA	NA	NA	NA	FALSE	NA	NA	NA	C	non_coding	NA	NA	NA	NA	NA	NA	NA	40	GTTTCGATAGAAGAGAAAGC	NA	NA
ENST00000016171.5	112.650084086683	1.02642960327428	0.187095812726305	5.4861174513606	4.10863775677408e-08	4.9766160327226e-07	UP	COX15	transcript:ENST00000016171.5	chr10	-	2356	9	full-splice_match	ENSG00000014919.12	ENST00000016171.5	2356	9	0	0	0	0	reference_match	FALSE	canonical	NA	NA	NA	NA	NA	NA	NA	FALSE	NA	NA	NA	C	coding	410	1233	52	1284	99732049	99714587	FALSE	15	TTAATGTGATTTTGGTCTCT	NA	NA
ENST00000487129.1	101.359301710691	1.02683261822095	0.160100255102415	6.41368508478695	1.42043476159662e-10	3.34796644033656e-09	UP	PFDN4	transcript:ENST00000487129.1	chr20	+	762	5	full-splice_match	ENSG00000101132.9	ENST00000487129.1	762	5	0	0	0	0	reference_match	FALSE	canonical	NA	NA	NA	NA	NA	NA	NA	FALSE	NA	NA	NA	C	non_coding	NA	NA	NA	NA	NA	NA	NA	25	TGATAATTTTCCTTCTTCAA	NA	NA
ENST00000543117.5	783.501184325796	1.02687446047363	0.192130920330801	5.34466008233145	9.05868871368062e-08	1.00654415156656e-06	UP	TAX1BP1	transcript:ENST00000543117.5	chr7	+	3365	17	full-splice_match	ENSG00000106052.13	ENST00000543117.5	3365	17	0	0	0	0	reference_match	TRUE	canonical	NA	NA	NA	NA	NA	NA	NA	FALSE	NA	NA	NA	C	coding	747	2244	186	2429	27748525	27828829	FALSE	30	AATTTCATTGTTGTCAAATT	NA	NA
ENST00000612683.1	45.8914703273162	1.02692784258373	0.174765099502584	5.87604645038721	4.20180468633166e-09	6.68954254922959e-08	UP	FDPS	transcript:ENST00000612683.1	chr1	+	1198	10	full-splice_match	ENSG00000160752.14	ENST00000612683.1	1198	10	0	0	0	0	reference_match	FALSE	canonical	NA	NA	NA	NA	NA	NA	NA	FALSE	NA	NA	NA	C	coding	353	1062	109	1170	155310065	155320609	FALSE	35	GGCTCTCAATAAATAATCGT	NA	NA
ENST00000494144.5	162.636840497336	1.0271574461316	0.140428009012372	7.31447702887463	2.58385702534446e-13	1.25966643210096e-11	UP	CCSER2	transcript:ENST00000494144.5	chr10	+	1562	7	full-splice_match	ENSG00000107771.16	ENST00000494144.5	1562	7	0	0	0	0	reference_match	FALSE	canonical	NA	NA	NA	NA	NA	NA	NA	FALSE	NA	NA	NA	C	coding	235	708	717	1424	84513560	84514267	FALSE	15	TACTAGTTTGGCTCCTTCAT	NA	NA
ENSG00000119328.11_108934487_108940968_1	22.3987454487284	1.02725408982327	0.207437296340948	4.9521185820647	7.34098453241585e-07	6.27338672739113e-06	UP	ABITRAM	transcript:ENSG00000119328.11_108934487_108940968_1	chr9	+	1698	5	novel_in_catalog	ENSG00000119328.11	novel	2134	6	NA	NA	0	0	combination_of_known_splicesites	FALSE	canonical	NA	NA	NA	NA	NA	NA	NA	FALSE	NA	NA	NA	C	non_coding	NA	NA	NA	NA	NA	NA	NA	25	TATTAATTCCATTGGTTATC	NA	NA
ENST00000371582.8	205.64593055187	1.02749635273495	0.195557877557061	5.25418032538801	1.48685150629359e-07	1.54743424446299e-06	UP	DPM1	transcript:ENST00000371582.8	chr20	-	1161	10	full-splice_match	ENSG00000000419.12	ENST00000371582.8	1161	10	0	0	0	0	reference_match	FALSE	canonical	NA	NA	NA	NA	NA	NA	NA	FALSE	NA	NA	NA	C	coding	287	864	33	896	50958523	50935132	FALSE	20	TTGCTGCCTTCATTAGAGTA	NA	NA
ENSG00000179152.19_44338122_44409451_2	57.1314479220921	1.02776103950559	0.166740404733376	6.16383917952589	7.10020549875007e-10	1.4007726849282e-08	UP	TCAIM	transcript:ENSG00000179152.19_44338122_44409451_2	chr3	+	3293	9	novel_in_catalog	ENSG00000179152.19	novel	1844	11	NA	NA	0	0	combination_of_known_splicesites	FALSE	canonical	NA	NA	NA	NA	NA	NA	NA	FALSE	NA	NA	NA	C	coding	352	1059	466	1524	44367569	44407682	FALSE	5	CTGTTTTTTTCTTGTTACCC	NA	NA
ENST00000615713.4	21.3084959133014	1.02781848896119	0.208073071260903	4.93969970613068	7.82429730238504e-07	6.62935520302857e-06	UP	NICN1	transcript:ENST00000615713.4	chr3	-	1921	7	full-splice_match	ENSG00000145029.13	ENST00000615713.4	1921	7	0	0	0	0	reference_match	FALSE	non_canonical	NA	NA	NA	NA	NA	NA	NA	FALSE	NA	NA	NA	C	coding	213	642	50	691	49429239	49424833	TRUE	10	ATGACTGCTGGCTGCCTGTG	NA	NA
ENSG00000118596.11_59664677_59783106_1	210.831425089639	1.02799633466758	0.210160158472668	4.89149010040012	1.00075427988456e-06	8.21389206533693e-06	UP	SLC16A7	transcript:ENSG00000118596.11_59664677_59783106_1	chr12	+	5161	5	full-splice_match	ENSG00000118596.11	ENST00000548610.5	1603	5	0	-3558	0	2893	alternative_3end	FALSE	canonical	NA	NA	NA	NA	NA	NA	NA	FALSE	NA	NA	NA	C	coding	478	1437	298	1734	59704802	59779679	FALSE	30	TATGAAGAGATATTCTTGGT	NA	NA
ENST00000640967.1	35.3920997023043	1.02846407024181	0.167533084600448	6.13887145153812	8.31097845778628e-10	1.61047791800201e-08	UP	ME2	transcript:ENST00000640967.1	chr18	+	2569	15	full-splice_match	ENSG00000082212.12	ENST00000640967.1	2569	15	0	0	0	0	reference_match	FALSE	canonical	NA	NA	NA	NA	NA	NA	NA	FALSE	NA	NA	NA	C	coding	480	1443	205	1647	50895821	50940313	TRUE	45	TATTTAATAAATATCTTACA	NA	NA
ENSG00000123106.10_28190466_28452536_4	15.5056150704908	1.02871020242155	0.214725455123001	4.79081626271221	1.66104181379732e-06	1.27998421425238e-05	UP	CCDC91	transcript:ENSG00000123106.10_28190466_28452536_4	chr12	+	1146	11	novel_in_catalog	ENSG00000123106.10	novel	1301	11	NA	NA	0	9	combination_of_known_junctions	FALSE	canonical	NA	NA	NA	NA	NA	NA	NA	FALSE	NA	NA	NA	C	coding	318	954	191	1144	28257216	28452534	FALSE	35	TTTAGAAAAAGCGCATGCTG	NA	NA
ENST00000382581.4	1712.5386608041	1.02877568552434	0.201777469141837	5.09856571152238	3.42236729163082e-07	3.21925785733077e-06	UP	MRFAP1	transcript:ENST00000382581.4	chr4	+	1584	2	full-splice_match	ENSG00000179010.14	ENST00000382581.4	1584	2	0	0	0	0	reference_match	FALSE	canonical	NA	NA	NA	NA	NA	NA	NA	FALSE	NA	NA	NA	C	coding	127	384	173	556	6640863	6641246	FALSE	30	GGTTATTGAGAAATGTTAGT	NA	NA
ENST00000398153.6	214.184955531053	1.02944781831939	0.217549362016646	4.73201947721926	2.22297076684835e-06	1.64797325321191e-05	UP	HDDC2	transcript:ENST00000398153.6	chr6	-	918	6	full-splice_match	ENSG00000111906.17	ENST00000398153.6	918	6	0	0	0	0	reference_match	FALSE	canonical	NA	NA	NA	NA	NA	NA	NA	FALSE	NA	NA	NA	C	coding	204	615	44	658	125301932	125276146	FALSE	50	AAAATATTAGAATATTTATT	NA	NA
ENST00000367075.3	2479.09108292076	1.02956226200551	0.19220307257785	5.35663789447745	8.47847981968868e-08	9.49064199774348e-07	UP	EZR	transcript:ENST00000367075.3	chr6	-	3096	14	full-splice_match	ENSG00000092820.17	ENST00000367075.3	3096	14	0	0	0	0	reference_match	FALSE	canonical	NA	NA	NA	NA	NA	NA	NA	FALSE	NA	NA	NA	C	coding	586	1761	170	1930	158818093	158766914	FALSE	20	CGAAGCAGCACGGGTGTGTG	NA	NA
ENSG00000170759.10_32034749_32056431_1	55.3568667001332	1.02972140913564	0.152727612790794	6.74220849995314	1.55997000604606e-11	4.71907471053833e-10	UP	KIF5B	transcript:ENSG00000170759.10_32034749_32056431_1	chr10	-	1422	10	novel_in_catalog	ENSG00000170759.10	novel	5877	26	NA	NA	0	-17542	combination_of_known_splicesites	FALSE	canonical	NA	NA	NA	NA	NA	NA	NA	FALSE	NA	NA	NA	C	coding	256	768	653	1420	32040389	32034751	FALSE	35	TAAGATCCTGCGGAACACTA	NA	NA
ENST00000589459.5	41.6454642589853	1.0297466695967	0.19716820205893	5.22268123786473	1.7635081457182e-07	1.7958112742864e-06	UP	WIPI1	transcript:ENST00000589459.5	chr17	-	1804	12	full-splice_match	ENSG00000070540.12	ENST00000589459.5	1804	12	0	0	0	0	reference_match	FALSE	canonical	NA	NA	NA	NA	NA	NA	NA	FALSE	NA	NA	NA	C	coding	287	864	242	1105	68450814	68427221	TRUE	55	ACACTAATAATAAAATCATG	NA	NA
ENST00000394351.8	163.119153011873	1.03007964885552	0.181169921915495	5.6857100669061	1.3027024375379e-08	1.8253891015168e-07	UP	MITF	transcript:ENST00000394351.8	chr3	+	4479	9	full-splice_match	ENSG00000187098.15	ENST00000394351.8	4479	9	0	0	0	0	reference_match	FALSE	canonical	NA	NA	NA	NA	NA	NA	NA	FALSE	NA	NA	NA	C	coding	419	1260	132	1391	69936723	69965248	FALSE	15	GTGGTGGCCTATTGTGTTAA	NA	NA
ENST00000261667.7	184.523189905283	1.03017151792921	0.164738179915241	6.25338654621071	4.01646371806225e-10	8.44879137861412e-09	UP	KPNA3	transcript:ENST00000261667.7	chr13	-	4474	17	full-splice_match	ENSG00000102753.9	ENST00000261667.7	4474	17	0	0	0	0	reference_match	TRUE	canonical	NA	NA	NA	NA	NA	NA	NA	FALSE	NA	NA	NA	A	coding	521	1566	416	1981	49792506	49701800	FALSE	30	TTTCTGAAAATAACTTGTTT	NA	NA
ENST00000374787.7	75.496845990778	1.03028731894812	0.210335184115842	4.89831182205205	9.66635502274566e-07	7.97725990888156e-06	UP	SMC2	transcript:ENST00000374787.7	chr9	+	4266	25	full-splice_match	ENSG00000136824.18	ENST00000374787.7	4266	25	0	0	0	0	reference_match	FALSE	canonical	NA	NA	NA	NA	NA	NA	NA	FALSE	NA	NA	NA	C	coding	1197	3594	337	3930	104095385	104139315	FALSE	30	AGCTGATCATCAGTGTTTAA	NA	NA
ENST00000396723.9	134.438648434838	1.0304978459816	0.207784592838338	4.95945263267599	7.06920815758271e-07	6.06890398477559e-06	UP	CHCHD7	transcript:ENST00000396723.9	chr8	+	1550	5	full-splice_match	ENSG00000170791.17	ENST00000396723.9	1550	5	0	0	0	0	reference_match	FALSE	canonical	NA	NA	NA	NA	NA	NA	NA	FALSE	NA	NA	NA	C	coding	110	333	129	461	56212851	56217435	FALSE	35	TGTCTGAGTCTAAAACCAAG	NA	NA
ENSG00000283189.2_49422946_49429284_10	22.2237814445361	1.0305688175561	0.219915910688574	4.68619489299028	2.78331235616931e-06	2.00611784002827e-05	UP	NICN1	transcript:ENSG00000283189.2_49422946_49429284_10	chr3	-	1594	7	novel_not_in_catalog	ENSG00000145029.13	novel	2616	6	NA	NA	4	0	at_least_one_novel_splicesite	FALSE	canonical	NA	NA	NA	NA	NA	NA	NA	FALSE	NA	NA	NA	C	coding	213	642	46	687	49429239	49424833	TRUE	5	TGACTGCTGGCTGCCTGTGT	NA	NA
ENSG00000058056.8_179763999_179789401_1	665.123424191691	1.03089551297272	0.179847905601396	5.73204069030158	9.9229458759783e-09	1.4326629807797e-07	UP	USP13	transcript:ENSG00000058056.8_179763999_179789401_1	chr3	+	5763	4	incomplete-splice_match	ENSG00000058056.8	ENST00000263966.7	8323	21	111244	0	42435	0	3prime_fragment	FALSE	canonical	NA	NA	NA	NA	NA	NA	NA	FALSE	NA	NA	NA	C	coding	159	480	24	503	179764022	179784141	FALSE	10	TCTGAGGCCCTTTATGGCTC	NA	NA
ENST00000523975.5	202.563010346789	1.03093960861219	0.205918595442437	5.00653962988199	5.5417256225875e-07	4.90298330206842e-06	UP	CHCHD7	transcript:ENST00000523975.5	chr8	+	1805	5	full-splice_match	ENSG00000170791.17	ENST00000523975.5	1805	5	0	0	0	0	reference_match	FALSE	canonical	NA	NA	NA	NA	NA	NA	NA	FALSE	NA	NA	NA	C	non_coding	NA	NA	NA	NA	NA	NA	NA	15	AGTTGTCCTGATGCCACTCT	NA	NA
ENST00000337147.11	2483.36502040967	1.03116936535763	0.192539354075814	5.35562908843872	8.52592500579258e-08	9.53088333161431e-07	UP	EZR	transcript:ENST00000337147.11	chr6	-	3068	13	full-splice_match	ENSG00000092820.17	ENST00000337147.11	3068	13	0	0	0	0	reference_match	FALSE	canonical	NA	NA	NA	NA	NA	NA	NA	FALSE	NA	NA	NA	C	coding	586	1761	135	1895	158818093	158766914	FALSE	5	GCACGGGTGTGTGCTTGTGT	NA	NA
ENST00000537706.5	29.8171705281977	1.0311763407594	0.220433724020667	4.67794274828257	2.89767419865848e-06	2.07899443718074e-05	UP	USP28	transcript:ENST00000537706.5	chr11	-	1900	15	full-splice_match	ENSG00000048028.11	ENST00000537706.5	1900	15	0	0	0	0	reference_match	FALSE	canonical	NA	NA	NA	NA	NA	NA	NA	FALSE	NA	NA	NA	C	coding	583	1752	28	1779	113875501	113813876	FALSE	5	TTGATGTTGTTCTGTTTCTT	NA	NA
ENST00000296684.9	738.162416421879	1.03118223989664	0.177949180460544	5.79481308780335	6.83973133799548e-09	1.03315109933315e-07	UP	NDUFS4	transcript:ENST00000296684.9	chr5	+	675	5	full-splice_match	ENSG00000164258.11	ENST00000296684.9	675	5	0	0	0	0	reference_match	FALSE	canonical	NA	NA	NA	NA	NA	NA	NA	FALSE	NA	NA	NA	C	coding	175	528	29	556	53560663	53683221	FALSE	15	TACATTTTGTGGTGTCTATT	NA	NA
ENSG00000173614.13_9943488_9984777_1	102.174187200089	1.03156685126837	0.162157701930311	6.3615038878122	1.99787851233006e-10	4.53066170528135e-09	UP	NMNAT1	transcript:ENSG00000173614.13_9943488_9984777_1	chr1	+	1501	6	novel_not_in_catalog	ENSG00000173614.13	novel	1818	6	NA	NA	0	-721	at_least_one_novel_splicesite	FALSE	canonical	NA	NA	NA	NA	NA	NA	NA	TRUE	NA	NA	NA	C	coding	279	840	85	924	9972074	9982701	TRUE	20	TTCGGATGATGGAGAGCCTT	NA	NA
ENST00000466152.5	196.297359283857	1.03164731883183	0.194819851268928	5.29539116323292	1.18761911745225e-07	1.27508939490928e-06	UP	DPM1	transcript:ENST00000466152.5	chr20	-	1097	9	full-splice_match	ENSG00000000419.12	ENST00000466152.5	1097	9	0	0	0	0	reference_match	FALSE	canonical	NA	NA	NA	NA	NA	NA	NA	FALSE	NA	NA	NA	C	coding	188	567	28	594	50958523	50940883	TRUE	20	TTGCTGCCTTCATTAGAGTA	NA	NA
ENST00000392109.5	44.0538444102905	1.03178607080124	0.213622153833417	4.82995818685466	1.36561724657871e-06	1.07897242585496e-05	UP	BCS1L	transcript:ENST00000392109.5	chr2	+	1583	9	full-splice_match	ENSG00000074582.13	ENST00000392109.5	1583	9	0	0	0	0	reference_match	FALSE	canonical	NA	NA	NA	NA	NA	NA	NA	FALSE	NA	NA	NA	C	coding	419	1260	267	1526	218660988	218663386	FALSE	5	CTCTGCTCTCTCATCTCCCT	NA	NA
ENSG00000140795.12_46703369_46705984_4	152.853281248379	1.0320509533876	0.198111595642357	5.20944243592242	1.89408959833474e-07	1.91313780817635e-06	UP	MYLK3	transcript:ENSG00000140795.12_46703369_46705984_4	chr16	-	1116	2	novel_not_in_catalog	ENSG00000140795.12	novel	6911	13	NA	NA	5003	0	at_least_one_novel_splicesite	FALSE	non_canonical	NA	NA	NA	NA	NA	NA	NA	FALSE	NA	NA	NA	C	non_coding	NA	NA	NA	NA	NA	NA	NA	45	AGAAATTTTATTTCTAGAAA	NA	NA
ENST00000392244.7	16.3004345952413	1.03215148432088	0.221459005881649	4.66068869139816	3.15153088474339e-06	2.23982272474546e-05	UP	SUMO1	transcript:ENST00000392244.7	chr2	-	831	4	full-splice_match	ENSG00000116030.16	ENST00000392244.7	831	4	0	0	0	0	reference_match	FALSE	canonical	NA	NA	NA	NA	NA	NA	NA	FALSE	NA	NA	NA	C	coding	76	231	116	346	202238451	202207253	FALSE	40	ATATCAGGTTGAAGTCAAGA	NA	NA
ENST00000520470.5	16.2992169474445	1.03228003401585	0.205741418755539	5.01736616895017	5.23846681200869e-07	4.66625681581619e-06	UP	FAM120AOS	transcript:ENST00000520470.5	chr9	-	1553	4	full-splice_match	ENSG00000188938.16	ENST00000520470.5	1553	4	0	0	0	0	reference_match	FALSE	canonical	NA	NA	NA	NA	NA	NA	NA	FALSE	NA	NA	NA	C	non_coding	NA	NA	NA	NA	NA	NA	NA	20	CTTAGAGTTTTTATCTTTTA	NA	NA
ENST00000409965.5	177.447056590262	1.03452742920432	0.193851593420592	5.33669809440127	9.46544501370671e-08	1.04692466486205e-06	UP	METTL5	transcript:ENST00000409965.5	chr2	-	880	8	full-splice_match	ENSG00000138382.14	ENST00000409965.5	880	8	0	0	0	0	reference_match	FALSE	canonical	NA	NA	NA	NA	NA	NA	NA	FALSE	NA	NA	NA	C	coding	209	630	188	817	169824597	169811820	FALSE	20	CTACTGGTCTCCAGCACCAT	NA	NA
ENSG00000283189.2_49422946_49429284_19	15.7757573310645	1.03480845579759	0.217886960497097	4.74929042764529	2.04131612524827e-06	1.53256966099349e-05	UP	NICN1	transcript:ENSG00000283189.2_49422946_49429284_19	chr3	-	1348	7	novel_not_in_catalog	ENSG00000145029.13	novel	2616	6	NA	NA	4	0	at_least_one_novel_splicesite	TRUE	canonical	NA	NA	NA	NA	NA	NA	NA	FALSE	NA	NA	NA	C	coding	213	642	46	687	49429239	49424833	TRUE	5	TGACTGCTGGCTGCCTGTGT	NA	NA
ENST00000335965.10	47.0824678940231	1.03482809038287	0.211731161304684	4.88746240282381	1.02143993712e-06	8.36092769567254e-06	UP	ZDHHC4	transcript:ENST00000335965.10	chr7	+	1259	8	full-splice_match	ENSG00000136247.14	ENST00000335965.10	1259	8	0	0	0	0	reference_match	FALSE	canonical	NA	NA	NA	NA	NA	NA	NA	FALSE	NA	NA	NA	C	coding	344	1035	209	1243	6580562	6588910	FALSE	10	TTTGAGCTGTAGTTCCCGTT	NA	NA
ENSG00000284968.1_86924630_86934732_6	31.1695340441474	1.03501894540802	0.20200922906713	5.12362207502941	2.99721440776997e-07	2.86224123885908e-06	UP	NA	transcript:ENSG00000284968.1_86924630_86934732_6	chr4	-	1805	4	novel_not_in_catalog	ENSG00000284968.1	novel	2158	4	NA	NA	-190	0	at_least_one_novel_splicesite	FALSE	canonical	NA	NA	NA	NA	NA	NA	NA	TRUE	NA	NA	NA	C	non_coding	NA	NA	NA	NA	NA	NA	NA	25	GGCCCATGCCTATAATGCCA	NA	NA
ENST00000636009.1	283.556302293352	1.03526324332057	0.209361755860976	4.94485365325281	7.62010878143533e-07	6.48225737907568e-06	UP	ASAH1	transcript:ENST00000636009.1	chr8	-	2148	13	full-splice_match	ENSG00000104763.18	ENST00000636009.1	2148	13	0	0	0	0	reference_match	FALSE	canonical	NA	NA	NA	NA	NA	NA	NA	FALSE	NA	NA	NA	C	coding	305	918	128	1045	18071320	18057534	FALSE	15	GCTGATTGGGTGTGTACATC	NA	NA
ENST00000472437.5	21.357947605763	1.03560210506545	0.20765110936677	4.9872216345172	6.12537825659577e-07	5.35235374652588e-06	UP	MITF	transcript:ENST00000472437.5	chr3	+	1995	10	full-splice_match	ENSG00000187098.15	ENST00000472437.5	1995	10	0	0	0	0	reference_match	FALSE	canonical	NA	NA	NA	NA	NA	NA	NA	FALSE	NA	NA	NA	C	coding	468	1407	190	1596	69879186	69965248	FALSE	90	AAAAAGAAAAAAAAAAAGAA	NA	NA
ENST00000518738.1	118.737270017087	1.03589664860092	0.216697301033289	4.78038555930971	1.74959330095889e-06	1.33735965816133e-05	UP	ATP6V1C1	transcript:ENST00000518738.1	chr8	+	2130	13	full-splice_match	ENSG00000155097.11	ENST00000518738.1	2130	13	0	0	0	0	reference_match	FALSE	canonical	NA	NA	NA	NA	NA	NA	NA	FALSE	NA	NA	NA	C	coding	382	1149	164	1312	103040837	103068747	FALSE	15	CAGCTTTAGTCATTTGTTTT	NA	NA
ENST00000572415.5	19.7534376120104	1.03607787272068	0.212614267340595	4.87304020412209	1.09893848079068e-06	8.91896879169183e-06	UP	CEP20	transcript:ENST00000572415.5	chr16	-	796	6	full-splice_match	ENSG00000133393.12	ENST00000572415.5	796	6	0	0	0	0	reference_match	FALSE	canonical	NA	NA	NA	NA	NA	NA	NA	FALSE	NA	NA	NA	C	coding	124	375	39	413	15888585	15879840	TRUE	50	AACTACATTTGTGAATAAAA	NA	NA
ENST00000338252.7	671.122917661994	1.03614140022021	0.220964769379404	4.68917014748681	2.74315230230647e-06	1.98044739756302e-05	UP	CAST	transcript:ENST00000338252.7	chr5	+	2972	31	full-splice_match	ENSG00000153113.23	ENST00000338252.7	2972	31	0	0	0	0	reference_match	FALSE	canonical	NA	NA	NA	NA	NA	NA	NA	FALSE	NA	NA	NA	C	coding	695	2088	268	2355	96722678	96771679	FALSE	30	AAACCCCTTTTCAGTTTGAA	NA	NA
ENSG00000040341.17_73527369_73746840_3	32.314788445987	1.03676509640533	0.205406080725944	5.04739242743548	4.47880796295958e-07	4.06575830832673e-06	UP	STAU2	transcript:ENSG00000040341.17_73527369_73746840_3	chr8	-	1976	12	novel_in_catalog	ENSG00000040341.17	novel	4061	12	NA	NA	0	0	combination_of_known_junctions	FALSE	canonical	NA	NA	NA	NA	NA	NA	NA	FALSE	NA	NA	NA	C	coding	517	1554	107	1660	73738301	73527685	FALSE	20	TAACACTGGAGTCTCGCTGT	NA	NA
ENSG00000091436.16_173075842_173222224_1	498.464499289149	1.0368019618823	0.187473531552559	5.53039116133379	3.19517494245205e-08	4.00371753451887e-07	UP	MAP3K20	transcript:ENSG00000091436.16_173075842_173222224_1	chr2	+	2257	12	full-splice_match	ENSG00000091436.16	ENST00000338983.7	7179	12	0	4922	0	20	alternative_3end	FALSE	canonical	NA	NA	NA	NA	NA	NA	NA	FALSE	NA	NA	NA	C	coding	455	1368	196	1563	173091032	173221530	FALSE	45	GAATTGATAGTACAAAATCC	NA	NA
ENST00000592922.6	127.429611841095	1.03682950861303	0.189944614780575	5.45858859863324	4.79934361291277e-08	5.71916070781018e-07	UP	DMAC2	transcript:ENST00000592922.6	chr19	-	1622	5	full-splice_match	ENSG00000105341.18	ENST00000592922.6	1622	5	0	0	0	0	reference_match	FALSE	canonical	NA	NA	NA	NA	NA	NA	NA	FALSE	NA	NA	NA	C	coding	230	693	38	730	41439899	41432231	FALSE	25	AAACTTTCCCTGTTCAAGTT	NA	NA
ENSG00000124831.18_237749275_237774407_1	169.878741600719	1.03710105951172	0.198054622963808	5.23643954375779	1.63703830504145e-07	1.68319467408253e-06	UP	LRRFIP1	transcript:ENSG00000124831.18_237749275_237774407_1	chr2	+	1012	11	incomplete-splice_match	ENSG00000124831.18	ENST00000308482.13	2775	24	121699	5908	-6820	180	internal_fragment	FALSE	canonical	NA	NA	NA	NA	NA	NA	NA	FALSE	NA	NA	NA	C	coding	304	912	99	1010	237751248	237774405	FALSE	55	TGCAGAAAAAATAGAAGATG	NA	NA
ENST00000371588.9	195.873001066207	1.03743192784463	0.203445691842876	5.09930644609497	3.40900258521818e-07	3.20822521640191e-06	UP	DPM1	transcript:ENST00000371588.9	chr20	-	1075	9	full-splice_match	ENSG00000000419.12	ENST00000371588.9	1075	9	0	0	0	0	reference_match	FALSE	canonical	NA	NA	NA	NA	NA	NA	NA	FALSE	NA	NA	NA	C	coding	260	783	28	810	50958523	50935132	FALSE	20	TTGCTGCCTTCATTAGAGTA	NA	NA
ENSG00000153561.12_86775329_86778041_9	292.681906432273	1.03751943512475	0.192658287250808	5.38528318677554	7.23306766035566e-08	8.22512409895562e-07	UP	RMND5A	transcript:ENSG00000153561.12_86775329_86778041_9	chr2	+	2512	2	novel_not_in_catalog	ENSG00000153561.12	novel	6301	9	NA	NA	4028	0	at_least_one_novel_splicesite	FALSE	non_canonical	NA	NA	NA	NA	NA	NA	NA	FALSE	NA	NA	NA	C	non_coding	NA	NA	NA	NA	NA	NA	NA	20	TTTTGTGGAACCAGTCTGTA	NA	NA
ENST00000636836.1	89.7498704416037	1.03753640546056	0.1716502863833	6.044478149857	1.49894365254453e-09	2.69985393913307e-08	UP	UROD	transcript:ENST00000636836.1	chr1	+	1173	9	full-splice_match	ENSG00000126088.13	ENST00000636836.1	1173	9	0	0	0	0	reference_match	FALSE	canonical	NA	NA	NA	NA	NA	NA	NA	FALSE	NA	NA	NA	C	coding	298	897	60	956	45012266	45015358	FALSE	10	CTATTGTGTAGTTTTGTTTG	NA	NA
ENSG00000138279.15_73375649_73414067_1	451.507568247165	1.03761501395854	0.181810539309319	5.70712246880923	1.14902109762873e-08	1.63398049164422e-07	UP	ANXA7	transcript:ENSG00000138279.15_73375649_73414067_1	chr10	-	1915	13	novel_in_catalog	ENSG00000138279.15	novel	2174	14	NA	NA	0	0	combination_of_known_junctions	FALSE	canonical	NA	NA	NA	NA	NA	NA	NA	FALSE	NA	NA	NA	C	coding	448	1347	123	1469	73398319	73376095	FALSE	35	CATCTAGAATAATTTGCATC	NA	NA
ENST00000300249.9	431.081748647665	1.03779042849381	0.164310458847955	6.31603390173799	2.6836120238309e-10	5.88332059142873e-09	UP	MAPRE2	transcript:ENST00000300249.9	chr18	+	4265	7	full-splice_match	ENSG00000166974.12	ENST00000300249.9	4265	7	0	0	0	0	reference_match	FALSE	canonical	NA	NA	NA	NA	NA	NA	NA	FALSE	NA	NA	NA	C	coding	327	984	181	1164	35041540	35140369	FALSE	20	TCTGCCTGGAGTTACAGATT	NA	NA
ENSG00000182923.17_134485743_134575011_1	66.8236848403379	1.03796720196747	0.1680150684416	6.17782209414302	6.49918895807647e-10	1.29457308547607e-08	UP	CEP63	transcript:ENSG00000182923.17_134485743_134575011_1	chr3	+	2021	13	novel_in_catalog	ENSG00000182923.17	novel	1835	12	NA	NA	0	0	combination_of_known_junctions	FALSE	canonical	NA	NA	NA	NA	NA	NA	NA	FALSE	NA	NA	NA	C	coding	521	1566	336	1901	134495321	134574891	FALSE	35	AACACTATTTTGCCAAAGCT	NA	NA
ENST00000358598.6	1217.61738388644	1.03819256097722	0.218854912688859	4.74374803024502	2.0979978314473e-06	1.56657827602625e-05	UP	PRKAR1A	transcript:ENST00000358598.6	chr17	+	3576	11	full-splice_match	ENSG00000108946.14	ENST00000358598.6	3576	11	0	0	0	0	reference_match	FALSE	canonical	NA	NA	NA	NA	NA	NA	NA	FALSE	NA	NA	NA	C	coding	381	1146	118	1263	68515400	68530449	FALSE	30	TTCTTAAATGAATCAGTTTT	NA	NA
ENST00000537806.5	42.6701200692767	1.03823958660033	0.221474455482285	4.68785253062005	2.76086844314512e-06	1.99195439246455e-05	UP	ILK	transcript:ENST00000537806.5	chr11	+	1801	12	full-splice_match	ENSG00000166333.13	ENST00000537806.5	1801	12	0	0	0	0	reference_match	FALSE	canonical	NA	NA	NA	NA	NA	NA	NA	FALSE	NA	NA	NA	C	coding	483	1452	126	1577	6604272	6610611	FALSE	30	AGCCCCGCCTGTCACAATAA	NA	NA
ENSG00000172159.15_83244626_83267287_1	310.257477707157	1.03845176229545	0.204971058603708	5.06633360519057	4.05550926658245e-07	3.73202959150626e-06	UP	FRMD3	transcript:ENSG00000172159.15_83244626_83267287_1	chr9	-	4075	3	novel_not_in_catalog	ENSG00000172159.15	novel	5064	14	NA	NA	0	0	at_least_one_novel_splicesite	FALSE	canonical	NA	NA	NA	NA	NA	NA	NA	FALSE	NA	NA	NA	C	coding	254	765	111	875	83267177	83247918	TRUE	35	AAAATTTTTTGCAATCATTC	NA	NA
ENSG00000198842.9_167094045_167128608_1	230.303794409662	1.03857115947389	0.195767742206334	5.30511895253539	1.12599545383145e-07	1.21826495715852e-06	UP	STYXL2	transcript:ENSG00000198842.9_167094045_167128608_1	chr1	+	3643	6	full-splice_match	ENSG00000198842.9	ENST00000361200.6	4164	6	0	521	0	0	alternative_3end	FALSE	canonical	NA	NA	NA	NA	NA	NA	NA	FALSE	NA	NA	NA	C	coding	1158	3477	167	3643	167094850	167128608	FALSE	35	GCTGGGGAAAATCTGAGAAC	NA	NA
ENST00000539448.5	481.536003030436	1.03874231955436	0.185488605020912	5.60003305560064	2.14310934902281e-08	2.82866633765268e-07	UP	MAP3K20	transcript:ENST00000539448.5	chr2	+	2312	12	full-splice_match	ENSG00000091436.16	ENST00000539448.5	2312	12	0	0	0	0	reference_match	FALSE	canonical	NA	NA	NA	NA	NA	NA	NA	FALSE	NA	NA	NA	C	coding	455	1368	271	1638	173091032	173221530	FALSE	85	CAAAAAACAAAAAAAAGAAA	NA	NA
ENSG00000136143.15_47942656_48001273_1	106.218511559745	1.03894205163771	0.218769378910223	4.74902866577164	2.0439597235947e-06	1.53393817073629e-05	UP	SUCLA2	transcript:ENSG00000136143.15_47942656_48001273_1	chr13	-	1930	10	novel_in_catalog	ENSG00000136143.15	novel	2111	11	NA	NA	0	0	combination_of_known_junctions	FALSE	canonical	NA	NA	NA	NA	NA	NA	NA	FALSE	NA	NA	NA	C	coding	329	990	226	1215	47988672	47943371	FALSE	5	TTTGGGTTCATGGCTTTTGT	NA	NA
ENST00000374595.8	94.2808157145852	1.03922951585559	0.162585526060627	6.39189441419323	1.63843025124942e-10	3.8068752173654e-09	UP	CTNNAL1	transcript:ENST00000374595.8	chr9	-	2522	19	full-splice_match	ENSG00000119326.14	ENST00000374595.8	2522	19	0	0	0	0	reference_match	TRUE	canonical	NA	NA	NA	NA	NA	NA	NA	FALSE	NA	NA	NA	C	coding	718	2157	81	2237	109013442	108942854	FALSE	30	TTGTAGTGTGATTTTTAAAA	NA	NA
ENST00000541550.5	94.5126210451575	1.03959509700877	0.211380841800061	4.91811409281875	8.73819799299451e-07	7.30427311134359e-06	UP	ADK	transcript:ENST00000541550.5	chr10	+	2222	10	full-splice_match	ENSG00000156110.13	ENST00000541550.5	2222	10	0	0	0	0	reference_match	FALSE	canonical	NA	NA	NA	NA	NA	NA	NA	FALSE	NA	NA	NA	C	coding	327	984	385	1368	74176873	74708445	FALSE	25	ATAATTGGACTTCTGGAGTC	NA	NA
ENST00000570856.1	252.744529354906	1.03969949177405	0.186170619840122	5.58465934456745	2.34158739104657e-08	3.05161084135378e-07	UP	GABARAP	transcript:ENST00000570856.1	chr17	-	583	3	full-splice_match	ENSG00000170296.9	ENST00000570856.1	583	3	0	0	0	0	reference_match	FALSE	canonical	NA	NA	NA	NA	NA	NA	NA	FALSE	NA	NA	NA	C	non_coding	NA	NA	NA	NA	NA	NA	NA	0	TTTGGTTTCTGTTCCCTTTC	NA	NA
ENSG00000283189.2_49422946_49429284_13	17.643123524982	1.03978791948154	0.213619354388781	4.86747992688508	1.13030308144107e-06	9.14249142400164e-06	UP	NICN1	transcript:ENSG00000283189.2_49422946_49429284_13	chr3	-	1489	6	novel_not_in_catalog	ENSG00000145029.13	novel	2616	6	NA	NA	4	0	at_least_one_novel_splicesite	FALSE	non_canonical	NA	NA	NA	NA	NA	NA	NA	FALSE	NA	NA	NA	C	coding	175	528	46	573	49429239	49424833	TRUE	5	TGACTGCTGGCTGCCTGTGT	NA	NA
ENST00000376279.7	36.3709438792971	1.03987484328527	0.196170848660609	5.30086325458241	1.15256395167887e-07	1.24285983924569e-06	UP	PCCA	transcript:ENST00000376279.7	chr13	+	2418	23	full-splice_match	ENSG00000175198.16	ENST00000376279.7	2418	23	0	0	0	0	reference_match	FALSE	canonical	NA	NA	NA	NA	NA	NA	NA	FALSE	NA	NA	NA	C	coding	681	2046	107	2152	100089121	100530166	FALSE	25	AAATATTAGTTTGCCCTTTC	NA	NA
ENSG00000082213.17_31532299_31554808_1	152.392977141909	1.04020726220965	0.195684065840317	5.31574841182259	1.06219829061206e-07	1.15641771150452e-06	UP	C5orf22	transcript:ENSG00000082213.17_31532299_31554808_1	chr5	+	3527	10	novel_in_catalog	ENSG00000082213.17	novel	3612	9	NA	NA	0	0	combination_of_known_junctions	TRUE	canonical	NA	NA	NA	NA	NA	NA	NA	FALSE	NA	NA	NA	C	coding	508	1527	95	1621	31532393	31552902	FALSE	25	TAGGAAGGTTTGTTTAATTC	NA	NA
ENSG00000100852.12_32076114_32094385_1	136.685867695543	1.04069096488648	0.195116055082952	5.33370236726054	9.62302070091772e-08	1.06076358459905e-06	UP	ARHGAP5	transcript:ENSG00000100852.12_32076114_32094385_1	chr14	+	3988	2	novel_in_catalog	ENSG00000100852.12	novel	583	3	NA	NA	0	3296	intron_retention	FALSE	canonical	NA	NA	NA	NA	NA	NA	NA	FALSE	NA	NA	NA	C	coding	1237	3711	276	3986	32090673	32094383	FALSE	30	GGTAAGGTTAACTTAAGGTC	NA	NA
ENST00000327470.5	34.6351180636964	1.0407192993092	0.212453965506571	4.89856377511114	9.65397052580644e-07	7.97039366398045e-06	UP	FANCF	transcript:ENST00000327470.5	chr11	-	2952	1	full-splice_match	ENSG00000183161.5	ENST00000327470.5	2952	1	0	0	0	0	mono-exon	FALSE	NA	NA	NA	NA	NA	NA	NA	NA	NA	NA	NA	NA	A	coding	374	1125	32	1156	22625810	22624686	NA	50	GAAATAACATTTTAAAATCT	NA	NA
ENSG00000134077.15_9363052_9384870_2	77.241397127445	1.040865414039	0.175719745093978	5.92344026837924	3.15275278559561e-09	5.20971310838225e-08	UP	THUMPD3	transcript:ENSG00000134077.15_9363052_9384870_2	chr3	+	2475	10	novel_not_in_catalog	ENSG00000134077.15	novel	2390	10	NA	NA	0	0	at_least_one_novel_splicesite	FALSE	canonical	NA	NA	NA	NA	NA	NA	NA	FALSE	NA	NA	NA	C	coding	507	1524	770	2293	9365069	9384688	FALSE	25	CACAGTGGCTCACGACTGTA	NA	NA
ENST00000507412.1	121.235937038777	1.04121487152598	0.191497220520807	5.4372322934726	5.4114568231304e-08	6.34878977958677e-07	UP	GLRX	transcript:ENST00000507412.1	chr5	-	3407	2	full-splice_match	ENSG00000173221.13	ENST00000507412.1	3407	2	0	0	0	0	reference_match	FALSE	canonical	NA	NA	NA	NA	NA	NA	NA	FALSE	NA	NA	NA	C	non_coding	NA	NA	NA	NA	NA	NA	NA	25	ATTCAGTGATTTTTGTCCAA	NA	NA
ENSG00000124523.15_13574601_13612173_5	33.6361938688958	1.04139432224582	0.200470162269914	5.19475971114184	2.04984428000761e-07	2.04778190484051e-06	UP	SIRT5	transcript:ENSG00000124523.15_13574601_13612173_5	chr6	+	1459	10	novel_in_catalog	ENSG00000124523.15	novel	2339	10	NA	NA	0	-2385	combination_of_known_junctions	FALSE	canonical	NA	NA	NA	NA	NA	NA	NA	FALSE	NA	NA	NA	C	coding	310	933	219	1151	13584111	13611865	FALSE	25	TAGTTATTCTGATTATATTT	NA	NA
ENST00000238628.10	41.1389771615749	1.04145299523656	0.168789017469882	6.17014667688549	6.82266716639508e-10	1.35259211882485e-08	UP	IFT43	transcript:ENST00000238628.10	chr14	+	816	8	full-splice_match	ENSG00000119650.12	ENST00000238628.10	816	8	0	0	0	0	reference_match	FALSE	canonical	NA	NA	NA	NA	NA	NA	NA	FALSE	NA	NA	NA	C	coding	213	642	6	647	75985787	76083577	FALSE	10	CTCCATTTCTTTCCAGTCTC	NA	NA
ENST00000392807.8	502.644429504199	1.04161574174156	0.187057984372941	5.56841102096379	2.57072846755314e-08	3.31171804439705e-07	UP	ISCU	transcript:ENST00000392807.8	chr12	+	1069	6	full-splice_match	ENSG00000136003.15	ENST00000392807.8	1069	6	0	0	0	0	reference_match	FALSE	canonical	NA	NA	NA	NA	NA	NA	NA	FALSE	NA	NA	NA	C	coding	142	429	189	617	108564117	108568916	FALSE	15	TGGTGTTCTCTAGTAAGCCT	NA	NA
ENST00000240079.10	145.558336355663	1.04225682551484	0.214617232334838	4.85635200014482	1.1956807316067e-06	9.60278409623847e-06	UP	WASHC3	transcript:ENST00000240079.10	chr12	-	916	7	full-splice_match	ENSG00000120860.10	ENST00000240079.10	916	7	0	0	0	0	reference_match	FALSE	canonical	NA	NA	NA	NA	NA	NA	NA	FALSE	NA	NA	NA	C	coding	194	585	163	747	102061962	102013108	FALSE	35	TGTCTTGTTGCTAAAATAAA	NA	NA
ENSG00000006468.13_13891233_13990690_1	89.0690989405741	1.04254708841431	0.218849093488672	4.76377156420926	1.90007599937986e-06	1.43823083535034e-05	UP	ETV1	transcript:ENSG00000006468.13_13891233_13990690_1	chr7	-	6292	13	novel_in_catalog	ENSG00000006468.13	novel	2050	15	NA	NA	0	0	combination_of_known_junctions	FALSE	non_canonical	NA	NA	NA	NA	NA	NA	NA	FALSE	NA	NA	NA	C	coding	477	1434	226	1659	13989052	13895866	FALSE	35	AAAATATTGGACTGTCGTGA	NA	NA
ENST00000649905.1	40.6099277447227	1.04277110740438	0.217247886922257	4.79991369387884	1.58734021432073e-06	1.22999657958641e-05	UP	JAZF1	transcript:ENST00000649905.1	chr7	-	3159	6	full-splice_match	ENSG00000153814.12	ENST00000649905.1	3159	6	0	0	0	0	reference_match	FALSE	canonical	NA	NA	NA	NA	NA	NA	NA	FALSE	NA	NA	NA	C	coding	179	540	413	952	27895412	27832800	FALSE	45	GCCTCTGACCCAAAAATAAA	NA	NA
ENST00000412611.6	69.6110409668531	1.04302430398446	0.155582435876625	6.70399777524737	2.02793350802913e-11	5.96002743736653e-10	UP	TCAIM	transcript:ENST00000412611.6	chr3	+	3306	11	full-splice_match	ENSG00000179152.19	ENST00000412611.6	3306	11	0	0	0	0	reference_match	FALSE	canonical	NA	NA	NA	NA	NA	NA	NA	FALSE	NA	NA	NA	C	coding	352	1059	479	1537	44367569	44407682	FALSE	5	CTGTTTTTTTCTTGTTACCC	NA	NA
ENST00000517396.5	214.511664422452	1.04334682792073	0.187175110075881	5.57417504655271	2.48705565882563e-08	3.21660565431065e-07	UP	LYRM2	transcript:ENST00000517396.5	chr6	-	2835	3	full-splice_match	ENSG00000083099.10	ENST00000517396.5	2835	3	0	0	0	0	reference_match	FALSE	canonical	NA	NA	NA	NA	NA	NA	NA	FALSE	NA	NA	NA	C	non_coding	NA	NA	NA	NA	NA	NA	NA	70	AAAAAAAATAAAAAAGTGCC	NA	NA
ENSG00000160808.9_46835111_46863444_1	1104.89646957849	1.04352252421513	0.159887587140992	6.52660123824956	6.72788483388303e-11	1.72823256101573e-09	UP	MYL3	transcript:ENSG00000160808.9_46835111_46863444_1	chr3	-	1748	7	novel_not_in_catalog	ENSG00000160808.9	novel	1012	6	NA	NA	-2	22761	at_least_one_novel_splicesite	FALSE	canonical	NA	NA	NA	NA	NA	NA	NA	FALSE	NA	NA	NA	C	coding	195	588	55	642	46863390	46858244	FALSE	5	TTTGTCTTGTGTCTTTATTT	NA	NA
ENSG00000196705.8_21142037_21190231_8	24.4201548273691	1.04356080153842	0.216166823596191	4.82757152174208	1.38208059387699e-06	1.08982071277851e-05	UP	ZNF431	transcript:ENSG00000196705.8_21142037_21190231_8	chr19	+	855	6	novel_in_catalog	ENSG00000196705.8	novel	1971	6	NA	NA	0	0	combination_of_known_splicesites	FALSE	canonical	NA	NA	NA	NA	NA	NA	NA	FALSE	NA	NA	NA	C	coding	139	420	148	567	21142184	21189943	FALSE	20	CCACATTGTCTTTATTTACT	NA	NA
ENST00000520667.5	31.0048143326807	1.04409987620212	0.17587338091038	5.93665664921835	2.90892972563995e-09	4.85487992784943e-08	UP	FAM114A2	transcript:ENST00000520667.5	chr5	-	2121	15	full-splice_match	ENSG00000055147.18	ENST00000520667.5	2121	15	0	0	0	0	reference_match	FALSE	canonical	NA	NA	NA	NA	NA	NA	NA	FALSE	NA	NA	NA	C	coding	505	1518	127	1644	154034953	153992976	FALSE	30	CTGAGCATATGTAAACTCTG	NA	NA
ENST00000649286.1	23.8651226237464	1.04426197079924	0.218237470375845	4.78498018237121	1.71004204521912e-06	1.31172900517341e-05	UP	AGK	transcript:ENST00000649286.1	chr7	+	2295	16	full-splice_match	ENSG00000006530.16	ENST00000649286.1	2295	16	0	0	0	0	reference_match	FALSE	canonical	NA	NA	NA	NA	NA	NA	NA	FALSE	NA	NA	NA	C	coding	422	1269	40	1308	141555467	141652924	FALSE	40	TCCAGTACAATTTAAATATC	NA	NA
ENST00000372645.3	755.496397265448	1.04443307379664	0.222305038017307	4.69819794959093	2.62466988333733e-06	1.90684199609951e-05	UP	BEX3	transcript:ENST00000372645.3	chrX	+	913	3	full-splice_match	ENSG00000166681.13	ENST00000372645.3	913	3	0	0	0	0	reference_match	FALSE	canonical	NA	NA	NA	NA	NA	NA	NA	FALSE	NA	NA	NA	C	coding	111	336	328	663	103377492	103377827	FALSE	30	TACATTTATTGTCTCATTAA	NA	NA
ENST00000571129.5	87.9353179643427	1.04462891648406	0.188397181641495	5.5448224192223	2.94252652838878e-08	3.72522148827218e-07	UP	GABARAP	transcript:ENST00000571129.5	chr17	-	568	4	full-splice_match	ENSG00000170296.9	ENST00000571129.5	568	4	0	0	0	0	reference_match	FALSE	canonical	NA	NA	NA	NA	NA	NA	NA	FALSE	NA	NA	NA	C	coding	27	84	259	342	7241359	7240854	FALSE	15	CCCATCCTGCTGTAGACTTC	NA	NA
ENSG00000170624.13_156326948_156761783_1	160.131799525354	1.04478204633367	0.188189906194203	5.55174327604747	2.82834755800249e-08	3.59343068994612e-07	UP	SGCD	transcript:ENSG00000170624.13_156326948_156761783_1	chr5	+	3594	9	full-splice_match	ENSG00000170624.13	ENST00000337851.8	1606	9	191	-2179	0	2179	alternative_3end5end	FALSE	canonical	NA	NA	NA	NA	NA	NA	NA	FALSE	NA	NA	NA	C	coding	290	873	329	1201	156329577	156759390	FALSE	25	GAGACTGGTGTGATCCCACA	NA	NA
ENST00000495420.5	73.3836980899485	1.0448186469365	0.188487558959477	5.54317034346617	2.97043631399909e-08	3.75631138008064e-07	UP	ANP32A	transcript:ENST00000495420.5	chr15	-	707	3	full-splice_match	ENSG00000140350.15	ENST00000495420.5	707	3	0	0	0	0	reference_match	FALSE	canonical	NA	NA	NA	NA	NA	NA	NA	FALSE	NA	NA	NA	C	coding	159	480	147	626	68820751	68787260	FALSE	30	GCGTAGAACCCTAGTTTCAA	NA	NA
ENSG00000170807.11_123655869_123663588_1	5934.57556854214	1.04487674081022	0.221928012634963	4.70817869454308	2.49939950847079e-06	1.82717052044694e-05	UP	LMOD2	transcript:ENSG00000170807.11_123655869_123663588_1	chr7	+	2097	2	incomplete-splice_match	ENSG00000170807.11	ENST00000458573.2	2346	3	62	702	0	0	5prime_fragment	FALSE	canonical	NA	NA	NA	NA	NA	NA	NA	FALSE	NA	NA	NA	C	coding	552	1659	96	1754	123655964	123663245	FALSE	55	AAAAAAATTACCATGCAGCA	NA	NA
ENSG00000240024.5_183447651_183456013_1	71.6600202396395	1.04541479639209	0.218802267913697	4.77789744302121	1.77137682722746e-06	1.35180996546848e-05	UP	LINC00888	transcript:ENSG00000240024.5_183447651_183456013_1	chr3	+	1649	4	novel_not_in_catalog	ENSG00000240024.5	novel	1241	4	NA	NA	0	0	at_least_one_novel_splicesite	FALSE	canonical	NA	NA	NA	NA	NA	NA	NA	FALSE	NA	NA	NA	C	non_coding	NA	NA	NA	NA	NA	NA	NA	10	GTGATTTGGTCCTTATTCCT	NA	NA
ENST00000372634.1	418.490937938347	1.04542083741093	0.199874091066326	5.23039695557147	1.69146439233232e-07	1.73030983827516e-06	UP	BEX3	transcript:ENST00000372634.1	chrX	+	753	2	full-splice_match	ENSG00000166681.13	ENST00000372634.1	753	2	0	0	0	0	reference_match	FALSE	canonical	NA	NA	NA	NA	NA	NA	NA	FALSE	NA	NA	NA	C	coding	101	306	204	509	103377522	103377827	FALSE	30	AATCTATACATTTATTGTCT	NA	NA
ENSG00000198585.11_131381774_131383462_1	70.9188178023341	1.04558381724815	0.19161266616393	5.45675731245045	4.84908388561869e-08	5.77013029538556e-07	UP	NUDT16	transcript:ENSG00000198585.11_131381774_131383462_1	chr3	+	740	3	full-splice_match	ENSG00000198585.11	ENST00000521288.1	6108	3	0	5368	0	23	alternative_3end	FALSE	canonical	NA	NA	NA	NA	NA	NA	NA	FALSE	NA	NA	NA	C	coding	195	588	32	619	131381805	131383341	FALSE	35	GAAGGAGAAGTGTGTACCAT	NA	NA
ENSG00000137500.9_83261456_83285978_2	24.2624936514373	1.04568348606104	0.202306246103191	5.16881463722907	2.35583409948603e-07	2.31397423738772e-06	UP	CCDC90B	transcript:ENSG00000137500.9_83261456_83285978_2	chr11	-	1442	8	novel_in_catalog	ENSG00000137500.9	novel	1919	9	NA	NA	0	0	combination_of_known_junctions	FALSE	canonical	NA	NA	NA	NA	NA	NA	NA	FALSE	NA	NA	NA	C	coding	156	471	517	987	83280170	83261911	FALSE	15	GTTGTGTGGGTTTTCAAAGT	NA	NA
ENSG00000064042.17_41538174_41697814_1	524.599170640556	1.04572030189462	0.132078750933423	7.91739999435441	2.42528554019677e-15	1.93531864759486e-13	UP	LIMCH1	transcript:ENSG00000064042.17_41538174_41697814_1	chr4	+	3818	25	novel_in_catalog	ENSG00000064042.17	novel	5467	32	NA	NA	0	0	combination_of_known_junctions	FALSE	canonical	NA	NA	NA	NA	NA	NA	NA	FALSE	NA	NA	NA	C	coding	923	2772	418	3189	41605996	41697185	FALSE	20	GATTCTGTGTACCTTGGAAG	NA	NA
ENST00000416373.6	390.058261728239	1.04575886049378	0.174638207299438	5.9881447288376	2.12248158412576e-09	3.67688997218218e-08	UP	RAD23B	transcript:ENST00000416373.6	chr9	+	3835	10	full-splice_match	ENSG00000119318.12	ENST00000416373.6	3835	10	0	0	0	0	reference_match	FALSE	canonical	NA	NA	NA	NA	NA	NA	NA	FALSE	NA	NA	NA	C	coding	337	1014	286	1299	107302103	107329656	FALSE	25	AACATTGCACTTCTCATTTT	NA	NA
ENSG00000197296.5_44302838_44311175_3	116.819658430399	1.04596109895738	0.176096352924263	5.93970903762688	2.85528385953172e-09	4.77143845814928e-08	UP	FITM2	transcript:ENSG00000197296.5_44302838_44311175_3	chr20	-	2939	2	novel_not_in_catalog	ENSG00000197296.5	novel	4597	2	NA	NA	-6	0	at_least_one_novel_splicesite	FALSE	canonical	NA	NA	NA	NA	NA	NA	NA	TRUE	NA	NA	NA	C	non_coding	NA	NA	NA	NA	NA	NA	NA	10	TTTCAGCATTTTGTGTGTTC	NA	NA
ENST00000388759.7	55.1608295588758	1.04606670499049	0.204787265172787	5.10806521151541	3.25474330829975e-07	3.07856408834367e-06	UP	NKIRAS1	transcript:ENST00000388759.7	chr3	-	2335	5	full-splice_match	ENSG00000197885.10	ENST00000388759.7	2335	5	0	0	0	0	reference_match	FALSE	canonical	NA	NA	NA	NA	NA	NA	NA	FALSE	NA	NA	NA	C	coding	192	579	322	900	23910904	23893095	FALSE	40	AGGACATGTACTGCCAAAAT	NA	NA
ENSG00000148187.17_122264895_122323464_5	52.0750720395636	1.04624966004231	0.222402150584098	4.70431449198908	2.54720350287034e-06	1.85640797146383e-05	UP	MRRF	transcript:ENSG00000148187.17_122264895_122323464_5	chr9	+	1708	7	full-splice_match	ENSG00000148187.17	ENST00000344641.7	9826	7	239	7879	0	3	alternative_3end5end	FALSE	canonical	NA	NA	NA	NA	NA	NA	NA	FALSE	NA	NA	NA	C	coding	262	789	73	861	122270892	122322617	FALSE	5	TGCTGACTTCTTTTCTTTCT	NA	NA
ENSG00000181929.12_49002278_49018748_1	175.575331141767	1.04629085364738	0.202750440023765	5.16048622890654	2.46309281398169e-07	2.40907061622865e-06	UP	PRKAG1	transcript:ENSG00000181929.12_49002278_49018748_1	chr12	-	1799	13	novel_in_catalog	ENSG00000181929.12	novel	1683	12	NA	NA	0	0	intron_retention	FALSE	canonical	NA	NA	NA	NA	NA	NA	NA	FALSE	NA	NA	NA	C	coding	299	900	279	1178	49005814	49002899	FALSE	25	ACGATATTGCAGTGTTTGAT	NA	NA
ENST00000367448.5	53.3749687790719	1.04642337889723	0.21387800376679	4.8926180367675	9.95034023335786e-07	8.17292814916046e-06	UP	UCHL5	transcript:ENST00000367448.5	chr1	-	1534	12	full-splice_match	ENSG00000116750.13	ENST00000367448.5	1534	12	0	0	0	0	reference_match	FALSE	canonical	NA	NA	NA	NA	NA	NA	NA	FALSE	NA	NA	NA	C	coding	326	981	102	1082	193059260	193020343	FALSE	20	CATTTGTGAGACTTCTATTT	NA	NA
ENST00000538315.5	221.45698654126	1.04654103009647	0.166408637907083	6.28898261087158	3.19553258650219e-10	6.88439361762754e-09	UP	MRPS35	transcript:ENST00000538315.5	chr12	+	1715	7	full-splice_match	ENSG00000061794.12	ENST00000538315.5	1715	7	0	0	0	0	reference_match	FALSE	canonical	NA	NA	NA	NA	NA	NA	NA	FALSE	NA	NA	NA	C	coding	194	585	10	594	27710844	27737601	FALSE	30	ATTTGCCTAATAGACTTATT	NA	NA
ENSG00000155097.11_103021088_103069283_1	99.1241818450041	1.04654117232396	0.219799239320658	4.7613502920144	1.923019261573e-06	1.45279354615283e-05	UP	ATP6V1C1	transcript:ENSG00000155097.11_103021088_103069283_1	chr8	+	1819	13	full-splice_match	ENSG00000155097.11	ENST00000395862.7	5612	13	25	3768	0	104	alternative_3end	FALSE	canonical	NA	NA	NA	NA	NA	NA	NA	FALSE	NA	NA	NA	C	coding	382	1149	135	1283	103040837	103068747	FALSE	15	TATTGTGGTGTGTGTAACTT	NA	NA
ENST00000313733.8	129.967990950368	1.04680870520702	0.2247962907219	4.65669919127824	3.21319389586131e-06	2.27818670618559e-05	UP	OSBPL2	transcript:ENST00000313733.8	chr20	+	4010	14	full-splice_match	ENSG00000130703.16	ENST00000313733.8	4010	14	0	0	0	0	reference_match	FALSE	canonical	NA	NA	NA	NA	NA	NA	NA	FALSE	NA	NA	NA	C	coding	480	1443	242	1684	62256185	62293887	FALSE	15	CACGCGTTTGGGTGTGAGTA	NA	NA
ENST00000310053.9	131.154521297845	1.04704761780903	0.184709181555831	5.66862788838976	1.43945606857423e-08	1.99139988492119e-07	UP	HLTF	transcript:ENST00000310053.9	chr3	-	5317	25	full-splice_match	ENSG00000071794.15	ENST00000310053.9	5317	25	0	0	0	0	reference_match	FALSE	canonical	NA	NA	NA	NA	NA	NA	NA	FALSE	NA	NA	NA	C	coding	1009	3030	195	3224	149086336	149032220	FALSE	15	TATTACCTTCCTCGGTGCCA	NA	NA
ENST00000400000.6	562.422763345835	1.04707638167139	0.197697446181935	5.29635765101286	1.18135350802242e-07	1.26992668936257e-06	UP	VAPA	transcript:ENST00000400000.6	chr18	+	6815	6	full-splice_match	ENSG00000101558.13	ENST00000400000.6	6815	6	0	0	0	0	reference_match	FALSE	canonical	NA	NA	NA	NA	NA	NA	NA	FALSE	NA	NA	NA	C	coding	242	729	277	1005	9914278	9954211	FALSE	0	TTTCTTTGGGTGCTTTTGTG	NA	NA
ENST00000367294.3	51.9003139398196	1.04708358027787	0.210357772629314	4.9776319989992	6.4366884976757e-07	5.58394472955297e-06	UP	ARMT1	transcript:ENST00000367294.3	chr6	+	2576	5	full-splice_match	ENSG00000146476.10	ENST00000367294.3	2576	5	0	0	0	0	reference_match	FALSE	canonical	NA	NA	NA	NA	NA	NA	NA	FALSE	NA	NA	NA	C	coding	441	1326	260	1585	151452546	151469110	FALSE	5	TCTCCTTGGTTTTATTTTCT	NA	NA
ENST00000497275.5	1596.01470448874	1.04715293548419	0.206746975194555	5.06490087460187	4.086129148169e-07	3.75624114041398e-06	UP	FABP3	transcript:ENST00000497275.5	chr1	-	535	3	full-splice_match	ENSG00000121769.7	ENST00000497275.5	535	3	0	0	0	0	reference_match	FALSE	canonical	NA	NA	NA	NA	NA	NA	NA	FALSE	NA	NA	NA	C	coding	98	297	66	362	31369525	31365886	FALSE	20	TTTTTTTTAACTGCACTCAT	NA	NA
ENSG00000122692.8_33046552_33047226_1	77.7093278761091	1.04715652986917	0.21176572993794	4.94488192294407	7.61900307929998e-07	6.48201974558969e-06	UP	SMU1	transcript:ENSG00000122692.8_33046552_33047226_1	chr9	-	654	2	novel_not_in_catalog	ENSG00000122692.8	novel	7122	12	NA	NA	29433	-4788	at_least_one_novel_splicesite	FALSE	non_canonical	NA	NA	NA	NA	NA	NA	NA	FALSE	NA	NA	NA	C	coding	105	315	338	652	33046889	33046554	FALSE	30	GACTTTGTTCTAAAATGTAC	NA	NA
ENSG00000089220.4_118144839_118145584_1	3734.26204238805	1.04741131843771	0.182264722157996	5.74664864399686	9.10296091055154e-09	1.32722185275943e-07	UP	PEBP1	transcript:ENSG00000089220.4_118144839_118145584_1	chr12	+	725	2	novel_not_in_catalog	ENSG00000089220.4	novel	1697	4	NA	NA	5822	0	at_least_one_novel_splicesite	FALSE	non_canonical	NA	NA	NA	NA	NA	NA	NA	TRUE	NA	NA	NA	A	non_coding	NA	NA	NA	NA	NA	NA	NA	20	GGAACTGAGTCCCCGGATGT	NA	NA
ENST00000642404.1	402.628878658856	1.04760999250991	0.14366307082221	7.29213141912006	3.05089336927598e-13	1.46370108121943e-11	UP	MSRB3	transcript:ENST00000642404.1	chr12	+	4352	8	full-splice_match	ENSG00000174099.11	ENST00000642404.1	4352	8	0	0	0	0	reference_match	FALSE	canonical	NA	NA	NA	NA	NA	NA	NA	FALSE	NA	NA	NA	C	coding	185	558	249	806	65308580	65463322	FALSE	50	TATACAAGAATTATGCAATA	NA	NA
ENSG00000086666.18_80059676_80138381_2	214.759027617185	1.04782103110503	0.205597585143968	5.09646565338451	3.46053313076861e-07	3.25009194576892e-06	UP	ZFAND6	transcript:ENSG00000086666.18_80059676_80138381_2	chr15	+	1848	7	novel_not_in_catalog	ENSG00000086666.18	novel	1814	7	NA	NA	0	2	at_least_one_novel_splicesite	FALSE	canonical	NA	NA	NA	NA	NA	NA	NA	FALSE	NA	NA	NA	C	coding	208	627	469	1095	80120345	80137628	FALSE	10	TGCTCCCTTGTATTACTTTT	NA	NA
ENST00000459637.2	3812.09801478714	1.04808994421598	0.198760621517334	5.2731267200459	1.34118888226115e-07	1.4153665695338e-06	UP	COX7A2	transcript:ENST00000459637.2	chr6	-	501	4	full-splice_match	ENSG00000112695.11	ENST00000459637.2	501	4	0	0	0	0	reference_match	FALSE	canonical	NA	NA	NA	NA	NA	NA	NA	FALSE	NA	NA	NA	C	non_coding	NA	NA	NA	NA	NA	NA	NA	15	CTTTGTCTGATTTTATCACT	NA	NA
ENSG00000047849.21_47912125_48088848_1	2054.52054751819	1.04810392102724	0.16666519967981	6.28867887861905	3.20178992505583e-10	6.89408738707945e-09	UP	MAP4	transcript:ENSG00000047849.21_47912125_48088848_1	chr3	-	2442	10	incomplete-splice_match	ENSG00000047849.21	ENST00000426837.6	8920	21	-7	61031	-7	4737	5prime_fragment	FALSE	canonical	NA	NA	NA	NA	NA	NA	NA	FALSE	NA	NA	NA	C	coding	782	2346	96	2441	47998860	47912126	FALSE	60	TAATGATGAAGAAAAAGAAG	NA	NA
ENSG00000147485.12_51409089_51809445_1	65.3420680186097	1.04812165351656	0.193275985568395	5.42292748079486	5.86307834686404e-08	6.81140000898049e-07	UP	PXDNL	transcript:ENSG00000147485.12_51409089_51809445_1	chr8	-	2636	17	incomplete-splice_match	ENSG00000147485.12	ENST00000356297.4	4805	23	0	89510	0	-89158	5prime_fragment	FALSE	canonical	NA	NA	NA	NA	NA	NA	NA	FALSE	NA	NA	NA	C	coding	845	2535	102	2636	51809344	51409089	FALSE	25	AACACCCGGCACGCCGACCC	NA	NA
ENSG00000134077.15_9363052_9384870_1	90.0310941184325	1.0481340089011	0.178897099586311	5.85886529924102	4.66040510511104e-09	7.33480812299389e-08	UP	THUMPD3	transcript:ENSG00000134077.15_9363052_9384870_1	chr3	+	2233	10	novel_in_catalog	ENSG00000134077.15	novel	2390	10	NA	NA	0	0	combination_of_known_junctions	FALSE	canonical	NA	NA	NA	NA	NA	NA	NA	FALSE	NA	NA	NA	C	coding	507	1524	528	2051	9365069	9384688	FALSE	25	CACAGTGGCTCACGACTGTA	NA	NA
ENSG00000114686.8_131462212_131502971_1	87.3799080997586	1.04880483598216	0.193185031197162	5.42901709041714	5.66652582300754e-08	6.61735822662699e-07	UP	MRPL3	transcript:ENSG00000114686.8_131462212_131502971_1	chr3	-	1609	9	novel_in_catalog	ENSG00000114686.8	novel	1706	10	NA	NA	-2	0	combination_of_known_junctions	FALSE	canonical	NA	NA	NA	NA	NA	NA	NA	FALSE	NA	NA	NA	C	coding	315	948	151	1098	131502821	131462723	FALSE	10	GGTCCTGTTTACATTTTTGT	NA	NA
ENSG00000223547.9_12064810_12081565_1	127.924657629131	1.04882397144756	0.182886538605977	5.73483417337356	9.7607796840962e-09	1.41289042111126e-07	UP	ZNF844	transcript:ENSG00000223547.9_12064810_12081565_1	chr19	+	4008	5	novel_not_in_catalog	ENSG00000223547.9	novel	6620	4	NA	NA	0	0	at_least_one_novel_splicesite	FALSE	non_canonical	NA	NA	NA	NA	NA	NA	NA	FALSE	NA	NA	NA	C	coding	666	2001	65	2065	12064874	12077121	TRUE	25	TAATGTTGCCAAGTTATTGG	NA	NA
ENSG00000163636.10_64010554_64023472_1	61.3610002470577	1.04899443218211	0.217015608350664	4.83372804451512	1.33999615926267e-06	1.06118767015369e-05	UP	PSMD6	transcript:ENSG00000163636.10_64010554_64023472_1	chr3	-	1168	7	novel_in_catalog	ENSG00000163636.10	novel	1495	9	NA	NA	0	0	combination_of_known_junctions	FALSE	canonical	NA	NA	NA	NA	NA	NA	NA	FALSE	NA	NA	NA	C	coding	290	873	54	926	64023419	64010909	FALSE	15	TTCCATTTATTTTTTTCTTA	NA	NA
ENST00000455213.6	306.399580118309	1.04913006114217	0.223623820824836	4.69149510670399	2.71215759814522e-06	1.96150059151861e-05	UP	NEIL2	transcript:ENST00000455213.6	chr8	+	2323	6	full-splice_match	ENSG00000154328.15	ENST00000455213.6	2323	6	0	0	0	0	reference_match	FALSE	canonical	NA	NA	NA	NA	NA	NA	NA	FALSE	NA	NA	NA	C	coding	332	999	258	1256	11771448	11786273	FALSE	5	CTCGCTGTTTTTGTCTTTAT	NA	NA
ENST00000370163.7	75.2415666669509	1.04922415500252	0.155523475331439	6.74640373594082	1.51554536120475e-11	4.60065378011849e-10	UP	AGL	transcript:ENST00000370163.7	chr1	+	7166	34	full-splice_match	ENSG00000162688.16	ENST00000370163.7	7166	34	0	0	0	0	reference_match	FALSE	canonical	NA	NA	NA	NA	NA	NA	NA	FALSE	NA	NA	NA	C	coding	1532	4599	199	4797	99851043	99921651	FALSE	15	TGTATTTTGCTTTCATTCAT	NA	NA
ENSG00000119723.16_73950310_73963112_3	27.4127090618559	1.04933490894937	0.188807566768947	5.55769520738272	2.73360187391105e-08	3.48887836953233e-07	UP	COQ6	transcript:ENSG00000119723.16_73950310_73963112_3	chr14	+	1435	11	novel_in_catalog	ENSG00000119723.16	novel	2118	12	NA	NA	0	0	combination_of_known_splicesites	FALSE	canonical	NA	NA	NA	NA	NA	NA	NA	FALSE	NA	NA	NA	C	coding	432	1299	24	1322	73950333	73962999	FALSE	0	TTCTCTTTTTCTTCTTTGCT	NA	NA
ENST00000324849.8	112.478522081883	1.04968483853331	0.167307941616801	6.27396899626846	3.51958621750624e-10	7.52056285718896e-09	UP	VPS37A	transcript:ENST00000324849.8	chr8	+	4906	12	full-splice_match	ENSG00000155975.9	ENST00000324849.8	4906	12	0	0	0	0	reference_match	FALSE	canonical	NA	NA	NA	NA	NA	NA	NA	FALSE	NA	NA	NA	C	coding	397	1194	675	1868	17247245	17286427	FALSE	25	GATACTTTGTCATTTTTTAA	NA	NA
ENSG00000175662.17_17847552_17972397_5	98.3837374417551	1.0501242741284	0.175454795084889	5.98515574122854	2.16182905392809e-09	3.73597781051274e-08	UP	TOM1L2	transcript:ENSG00000175662.17_17847552_17972397_5	chr17	-	1757	16	novel_not_in_catalog	ENSG00000175662.17	novel	2418	15	NA	NA	0	0	at_least_one_novel_splicesite	FALSE	canonical	NA	NA	NA	NA	NA	NA	NA	TRUE	NA	NA	NA	C	coding	529	1590	85	1674	17972313	17847635	FALSE	25	AGCTCCACACGGCCTGCACA	NA	NA
ENST00000318388.10	1917.45354207831	1.05021079472887	0.20708824073913	5.07132027864306	3.9506524629732e-07	3.64708873541345e-06	UP	NDUFV2	transcript:ENST00000318388.10	chr18	+	930	8	full-splice_match	ENSG00000178127.12	ENST00000318388.10	930	8	0	0	0	0	reference_match	FALSE	canonical	NA	NA	NA	NA	NA	NA	NA	FALSE	NA	NA	NA	C	coding	249	750	115	864	9102744	9134279	FALSE	5	TTTGTTTATTCTGCTCTGTG	NA	NA
ENST00000246015.8	71.7818234173224	1.0502631509414	0.201558373924341	5.21071454632611	1.88114699600989e-07	1.90128915750563e-06	UP	PSMF1	transcript:ENST00000246015.8	chr20	+	2042	7	full-splice_match	ENSG00000125818.17	ENST00000246015.8	2042	7	0	0	0	0	reference_match	FALSE	canonical	NA	NA	NA	NA	NA	NA	NA	FALSE	NA	NA	NA	C	coding	263	792	177	968	1118774	1166254	FALSE	25	CTCCTTTTTTAAATAGCAGC	NA	NA
ENSG00000198836.9_193593218_193695408_1	35.4065140002317	1.05060784704389	0.198944039311507	5.28092146253675	1.28535783599695e-07	1.36526410309325e-06	UP	OPA1	transcript:ENSG00000198836.9_193593218_193695408_1	chr3	+	3851	29	full-splice_match	ENSG00000198836.9	ENST00000361828.7	6328	29	74	2403	0	0	alternative_3end5end	FALSE	canonical	NA	NA	NA	NA	NA	NA	NA	FALSE	NA	NA	NA	C	coding	960	2883	161	3043	193593378	193692127	FALSE	45	AGATTAAGGATAATCAATTG	NA	NA
ENSG00000077721.15_119574563_119584425_1	60.8288432149954	1.05061917510847	0.216779280634983	4.84649258006131	1.25663285638008e-06	1.00194691896026e-05	UP	UBE2A	transcript:ENSG00000077721.15_119574563_119584425_1	chrX	+	856	7	novel_not_in_catalog	ENSG00000077721.15	novel	1771	6	NA	NA	0	0	at_least_one_novel_splicesite	FALSE	non_canonical	NA	NA	NA	NA	NA	NA	NA	FALSE	NA	NA	NA	C	coding	119	360	242	601	119574956	119583255	TRUE	15	GTCAAGGTATCTTTTTTTTT	NA	NA
ENSG00000078114.18_20826466_20897311_1	4115.98335438854	1.05070186538466	0.184836846591802	5.68448274658707	1.31209167394792e-08	1.83657714125891e-07	UP	NEBL	transcript:ENSG00000078114.18_20826466_20897311_1	chr10	-	1956	18	incomplete-splice_match	ENSG00000078114.18	ENST00000377122.8	9216	28	291	46493	-96	4680	5prime_fragment	FALSE	canonical	NA	NA	NA	NA	NA	NA	NA	FALSE	NA	NA	NA	C	coding	616	1848	107	1954	20897205	20826468	FALSE	35	TCAGCAGAATATTAGTTCAG	NA	NA
ENST00000513179.1	21.1405131937415	1.05072654296838	0.190879065836289	5.50467144401029	3.69857381083139e-08	4.54590768247298e-07	UP	NA	transcript:ENST00000513179.1	chr4	-	406	2	full-splice_match	ENSG00000251580.2	ENST00000513179.1	406	2	0	0	0	0	reference_match	FALSE	canonical	NA	NA	NA	NA	NA	NA	NA	FALSE	NA	NA	NA	C	non_coding	NA	NA	NA	NA	NA	NA	NA	40	CAAAAGTTTCGAGGTGAACA	NA	NA
ENSG00000215251.3_3146519_3159876_1	63.530998214174	1.05080754982282	0.161272726743155	6.51571763585512	7.23429487475535e-11	1.84003023434074e-09	UP	FASTKD5	transcript:ENSG00000215251.3_3146519_3159876_1	chr20	-	3001	4	novel_not_in_catalog	ENSG00000215251.3	novel	2874	2	NA	NA	21	0	at_least_one_novel_splicesite	FALSE	canonical	NA	NA	NA	NA	NA	NA	NA	TRUE	NA	NA	NA	C	coding	764	2295	450	2744	3149070	3146776	FALSE	5	GTCCTTGTTGGATTTTTCTT	NA	NA
ENSG00000169116.11_74933116_75047289_1	138.324632051224	1.05092969262259	0.197440744019909	5.3227599897852	1.02204556357818e-07	1.11735576379981e-06	UP	PARM1	transcript:ENSG00000169116.11_74933116_75047289_1	chr4	+	2187	4	full-splice_match	ENSG00000169116.11	ENST00000307428.7	5011	4	0	2824	0	-2824	alternative_3end	FALSE	canonical	NA	NA	NA	NA	NA	NA	NA	FALSE	NA	NA	NA	C	coding	310	933	213	1145	74933328	75046247	FALSE	45	CAAAAAAGAGGCACTAGTCT	NA	NA
ENST00000619447.4	52.9780814947684	1.05104071008625	0.17618339988608	5.96560578786565	2.43728076991191e-09	4.1498315796106e-08	UP	FGF1	transcript:ENST00000619447.4	chr5	-	3818	4	full-splice_match	ENSG00000113578.17	ENST00000619447.4	3818	4	0	0	0	0	reference_match	FALSE	canonical	NA	NA	NA	NA	NA	NA	NA	FALSE	NA	NA	NA	C	coding	155	468	240	707	142614127	142595290	FALSE	20	ATAATGTCTCTGAGTTTCTG	NA	NA
ENST00000621518.4	232.430197670006	1.05138158028675	0.199526993756679	5.26937012627424	1.36892686561579e-07	1.44076200544436e-06	UP	NCAM1	transcript:ENST00000621518.4	chr11	+	4922	20	full-splice_match	ENSG00000149294.16	ENST00000621518.4	4922	20	0	0	0	0	reference_match	TRUE	non_canonical	NA	NA	NA	NA	NA	NA	NA	FALSE	NA	NA	NA	C	coding	761	2286	367	2652	112961613	113262925	FALSE	25	AACTCACCAGCGTGGCTTGA	NA	NA
ENSG00000187109.13_76047595_76084685_2	287.823372875781	1.05143913210371	0.164124655485288	6.40634479319874	1.49049688895682e-10	3.49524862381651e-09	UP	NAP1L1	transcript:ENSG00000187109.13_76047595_76084685_2	chr12	-	1258	14	novel_in_catalog	ENSG00000187109.13	novel	4441	16	NA	NA	0	0	combination_of_known_junctions	FALSE	canonical	NA	NA	NA	NA	NA	NA	NA	FALSE	NA	NA	NA	C	coding	328	987	140	1126	76074219	76048429	FALSE	35	TTTAGTTCTTACAAGATAAT	NA	NA
ENSG00000108384.14_58692606_58734331_4	41.3830719563543	1.05162228903043	0.192986996326347	5.44918729784314	5.06005042032656e-08	5.9911760757862e-07	UP	RAD51C	transcript:ENSG00000108384.14_58692606_58734331_4	chr17	+	1122	9	novel_in_catalog	ENSG00000108384.14	novel	2591	9	NA	NA	0	0	combination_of_known_junctions	FALSE	canonical	NA	NA	NA	NA	NA	NA	NA	FALSE	NA	NA	NA	C	coding	259	780	234	1013	58695137	58734222	FALSE	40	TCCAGATCATATGAAGTGAA	NA	NA
ENST00000292644.4	243.231070632199	1.05186409769119	0.197866261695546	5.31603563274309	1.06052390417114e-07	1.15499501805656e-06	UP	PSMC2	transcript:ENST00000292644.4	chr7	+	2637	12	full-splice_match	ENSG00000161057.11	ENST00000292644.4	2637	12	0	0	0	0	reference_match	FALSE	canonical	NA	NA	NA	NA	NA	NA	NA	FALSE	NA	NA	NA	C	coding	433	1302	1	1302	103347712	103368054	FALSE	30	AACACACTCTGAAGTCTTTC	NA	NA
ENST00000369626.7	690.895848935239	1.05193558469835	0.205016442120717	5.13098156331751	2.88235144372388e-07	2.76839144847735e-06	UP	SLC16A1	transcript:ENST00000369626.7	chr1	-	3910	5	full-splice_match	ENSG00000155380.11	ENST00000369626.7	3910	5	0	0	0	0	reference_match	FALSE	canonical	NA	NA	NA	NA	NA	NA	NA	FALSE	NA	NA	NA	C	coding	500	1503	364	1866	112929308	112913891	FALSE	20	TAACTTTTTCCTCATCTTTA	NA	NA
ENSG00000085224.22_77506580_77507198_1	89.8912975545172	1.05206754955447	0.206580027049115	5.09278445057196	3.52842767822284e-07	3.30316484829825e-06	UP	ATRX	transcript:ENSG00000085224.22_77506580_77507198_1	chrX	-	592	2	novel_not_in_catalog	ENSG00000085224.22	novel	7245	8	NA	NA	15270	325	at_least_one_novel_splicesite	FALSE	non_canonical	NA	NA	NA	NA	NA	NA	NA	FALSE	NA	NA	NA	C	non_coding	NA	NA	NA	NA	NA	NA	NA	50	GACAAGATTTATGAGAAATA	NA	NA
ENSG00000139684.13_46775383_46797142_2	58.4681302835305	1.05207584765237	0.16652989714324	6.31763944913403	2.65588754545633e-10	5.82905637809568e-09	UP	ESD	transcript:ENSG00000139684.13_46775383_46797142_2	chr13	-	1171	10	novel_in_catalog	ENSG00000139684.13	novel	701	8	NA	NA	-9	0	combination_of_known_junctions	FALSE	canonical	NA	NA	NA	NA	NA	NA	NA	FALSE	NA	NA	NA	C	coding	282	849	94	942	46791413	46775612	FALSE	30	TGCACATGATTTACTCAACT	NA	NA
ENSG00000186687.15_131170989_131200040_1	86.3042732106769	1.05228089812031	0.215836934314465	4.87535139183911	1.08614937769735e-06	8.83162053860868e-06	UP	LYRM7	transcript:ENSG00000186687.15_131170989_131200040_1	chr5	+	786	5	full-splice_match	ENSG00000186687.15	ENST00000379380.8	6351	5	179	5386	0	74	alternative_3end5end	FALSE	canonical	NA	NA	NA	NA	NA	NA	NA	FALSE	NA	NA	NA	C	coding	104	315	33	347	131171021	131199601	FALSE	20	TCACAGTGTATGCCAGCTCT	NA	NA
ENST00000503474.5	71.1658761131506	1.05235883813089	0.203844086767111	5.16256740541703	2.43585618428053e-07	2.38629942489258e-06	UP	NA	transcript:ENST00000503474.5	chr4	+	1579	5	full-splice_match	ENSG00000237125.9	ENST00000503474.5	1579	5	0	0	0	0	reference_match	FALSE	canonical	NA	NA	NA	NA	NA	NA	NA	FALSE	NA	NA	NA	C	non_coding	NA	NA	NA	NA	NA	NA	NA	75	AAAAAAAAAAATAAAACCCT	NA	NA
ENST00000549748.2	826.704161920532	1.05293834733098	0.19015973542826	5.53712564313183	3.07475981035766e-08	3.87311712689299e-07	UP	ATP5MC2	transcript:ENST00000549748.2	chr12	-	728	5	full-splice_match	ENSG00000135390.18	ENST00000549748.2	728	5	0	0	0	0	reference_match	FALSE	canonical	NA	NA	NA	NA	NA	NA	NA	FALSE	NA	NA	NA	C	non_coding	NA	NA	NA	NA	NA	NA	NA	15	GCAGCCTGGGGAACGTGGTT	NA	NA
ENST00000370641.3	963.201165792436	1.05313995057032	0.196042078104586	5.37200972746515	7.7863907392575e-08	8.79568369784127e-07	UP	GNG5	transcript:ENST00000370641.3	chr1	-	920	3	full-splice_match	ENSG00000174021.10	ENST00000370641.3	920	3	0	0	0	0	reference_match	FALSE	canonical	NA	NA	NA	NA	NA	NA	NA	FALSE	NA	NA	NA	C	non_coding	NA	NA	NA	NA	NA	NA	NA	20	CTTTTATTTTGCATTATTAT	NA	NA
ENSG00000136840.18_127907886_127917001_11	28.5608468468383	1.05341419928865	0.217769183626494	4.83729691109745	1.31616750818508e-06	1.04400339275504e-05	UP	ST6GALNAC4	transcript:ENSG00000136840.18_127907886_127917001_11	chr9	-	1635	7	novel_not_in_catalog	ENSG00000136840.18	novel	1691	6	NA	NA	-5	0	at_least_one_novel_splicesite	FALSE	non_canonical	NA	NA	NA	NA	NA	NA	NA	FALSE	NA	NA	NA	C	coding	302	909	252	1160	127916419	127908392	TRUE	10	TGCTGTCTCTAGCGTGGTCA	NA	NA
ENST00000367589.3	128.596014937875	1.05349759215887	0.194930272013258	5.40448428701326	6.49951205803791e-08	7.48536522308841e-07	UP	XPR1	transcript:ENST00000367589.3	chr1	+	4126	14	full-splice_match	ENSG00000143324.13	ENST00000367589.3	4126	14	0	0	0	0	reference_match	FALSE	canonical	NA	NA	NA	NA	NA	NA	NA	FALSE	NA	NA	NA	C	coding	631	1896	171	2066	180632202	180884066	FALSE	30	TCAGTGTTAACAATTTAGTG	NA	NA
ENST00000233545.6	207.433272830687	1.05422872658448	0.186079497481803	5.66547492255334	1.46617867818366e-08	2.02337300660458e-07	UP	MPV17	transcript:ENST00000233545.6	chr2	-	998	7	full-splice_match	ENSG00000115204.14	ENST00000233545.6	998	7	0	0	0	0	reference_match	FALSE	canonical	NA	NA	NA	NA	NA	NA	NA	FALSE	NA	NA	NA	C	coding	176	531	48	578	27322517	27309912	FALSE	30	TCTGCAGTGGTAATGAGTAA	NA	NA
ENSG00000153561.12_86775329_86778041_8	259.32801874421	1.05456213726777	0.1885791592889	5.59214571347305	2.2428046938903e-08	2.9419371738035e-07	UP	RMND5A	transcript:ENSG00000153561.12_86775329_86778041_8	chr2	+	2514	2	novel_not_in_catalog	ENSG00000153561.12	novel	6301	9	NA	NA	4028	0	at_least_one_novel_splicesite	FALSE	non_canonical	NA	NA	NA	NA	NA	NA	NA	FALSE	NA	NA	NA	C	non_coding	NA	NA	NA	NA	NA	NA	NA	20	TTTTGTGGAACCAGTCTGTA	NA	NA
ENST00000254101.3	137.874773155623	1.05476896305018	0.154429287166915	6.83010964047335	8.48497590219617e-12	2.76744280558906e-10	UP	PRKAB2	transcript:ENST00000254101.3	chr1	-	5417	8	full-splice_match	ENSG00000131791.7	ENST00000254101.3	5417	8	0	0	0	0	reference_match	FALSE	canonical	NA	NA	NA	NA	NA	NA	NA	FALSE	NA	NA	NA	A	coding	272	819	140	958	147172144	147159565	FALSE	25	TATCTGAGTTATTGATTGAT	NA	NA
ENST00000557367.2	1085.65842963961	1.05483644288851	0.21874396421992	4.82224250918303	1.41953212801516e-06	1.11628591131466e-05	UP	RPS29	transcript:ENST00000557367.2	chr14	-	499	2	full-splice_match	ENSG00000213741.10	ENST00000557367.2	499	2	0	0	0	0	reference_match	FALSE	canonical	NA	NA	NA	NA	NA	NA	NA	FALSE	NA	NA	NA	C	non_coding	NA	NA	NA	NA	NA	NA	NA	15	CCCTTCAGTTTATGAGTGTT	NA	NA
ENST00000370645.8	963.115943156973	1.05507545188778	0.19589020708769	5.38605511512617	7.20208863290888e-08	8.19227138129359e-07	UP	GNG5	transcript:ENST00000370645.8	chr1	-	790	4	full-splice_match	ENSG00000174021.10	ENST00000370645.8	790	4	0	0	0	0	reference_match	FALSE	canonical	NA	NA	NA	NA	NA	NA	NA	FALSE	NA	NA	NA	C	non_coding	NA	NA	NA	NA	NA	NA	NA	20	TATTTTGCATTATTATTGGT	NA	NA
ENSG00000053770.11_57269026_57291386_1	41.722179087081	1.05527938046473	0.205949539285145	5.12397058098611	2.99167681402634e-07	2.85847016938552e-06	UP	AP5M1	transcript:ENSG00000053770.11_57269026_57291386_1	chr14	+	4264	8	full-splice_match	ENSG00000053770.11	ENST00000261558.7	11737	8	117	7356	0	1312	alternative_3end5end	FALSE	canonical	NA	NA	NA	NA	NA	NA	NA	FALSE	NA	NA	NA	C	coding	490	1473	290	1762	57269315	57288884	FALSE	30	GTGTTAATTTTTTAGAATGA	NA	NA
ENST00000402774.7	114.969984855826	1.05566968502246	0.180997503003659	5.83250966175548	5.45998422307312e-09	8.42967041659658e-08	UP	FASTKD2	transcript:ENST00000402774.7	chr2	+	2586	12	full-splice_match	ENSG00000118246.13	ENST00000402774.7	2586	12	0	0	0	0	reference_match	FALSE	canonical	NA	NA	NA	NA	NA	NA	NA	FALSE	NA	NA	NA	C	coding	710	2133	367	2499	206766694	206791802	FALSE	45	TCTGCTAAGACAAAAAATGT	NA	NA
ENST00000380044.5	210.143769698666	1.0557768357423	0.185253935815836	5.69907911048033	1.20456322369669e-08	1.70093868280814e-07	UP	MPV17	transcript:ENST00000380044.5	chr2	-	1005	8	full-splice_match	ENSG00000115204.14	ENST00000380044.5	1005	8	0	0	0	0	reference_match	FALSE	canonical	NA	NA	NA	NA	NA	NA	NA	FALSE	NA	NA	NA	C	coding	176	531	57	587	27322517	27309912	FALSE	30	AATCTGCAGTGGTAATGAGT	NA	NA
ENSG00000198919.12_108589734_108694033_1	40.6371021201995	1.05580881832507	0.175574667256882	6.01344621533768	1.81620207651327e-09	3.20433439234767e-08	UP	DZIP3	transcript:ENSG00000198919.12_108589734_108694033_1	chr3	+	4742	33	novel_in_catalog	ENSG00000198919.12	novel	5350	33	NA	NA	0	1	combination_of_known_junctions	FALSE	canonical	NA	NA	NA	NA	NA	NA	NA	FALSE	NA	NA	NA	C	coding	1208	3627	436	4062	108605407	108690897	FALSE	25	CCTTGTGAGATAAATGTTCT	NA	NA
ENSG00000284968.1_86924630_86934732_10	28.4681467959795	1.05621160217707	0.173759174460153	6.07859473008308	1.21240349999331e-09	2.24493262304086e-08	UP	NA	transcript:ENSG00000284968.1_86924630_86934732_10	chr4	-	1755	3	novel_not_in_catalog	ENSG00000284968.1	novel	2158	4	NA	NA	-190	0	at_least_one_novel_splicesite	FALSE	canonical	NA	NA	NA	NA	NA	NA	NA	TRUE	NA	NA	NA	C	non_coding	NA	NA	NA	NA	NA	NA	NA	25	GGCCCATGCCTATAATGCCA	NA	NA
ENST00000392789.2	38.1809899022631	1.05644424968473	0.213398204268987	4.95057703650163	7.39937598901465e-07	6.31846779832678e-06	UP	SC5D	transcript:ENST00000392789.2	chr11	+	2258	5	full-splice_match	ENSG00000109929.9	ENST00000392789.2	2258	5	0	0	0	0	reference_match	FALSE	canonical	NA	NA	NA	NA	NA	NA	NA	FALSE	NA	NA	NA	C	coding	299	900	238	1137	121303376	121307512	FALSE	25	CTGTATCAGTTGAGTATTAT	NA	NA
ENSG00000115593.14_88067862_88113387_1	735.708916255634	1.05662905946585	0.158998675920266	6.64552112368362	3.02146123058277e-11	8.43739552823579e-10	UP	SMYD1	transcript:ENSG00000115593.14_88067862_88113387_1	chr2	+	4312	9	full-splice_match	ENSG00000115593.14	ENST00000444564.2	1816	9	37	-2533	0	0	alternative_3end	FALSE	canonical	NA	NA	NA	NA	NA	NA	NA	FALSE	NA	NA	NA	C	coding	472	1419	19	1437	88067880	88110512	FALSE	0	GTGTGGCTTCTTTCTTTCTG	NA	NA
ENST00000283928.9	47.6825540603356	1.05671021863012	0.206891455130339	5.10755854060962	3.26348007255764e-07	3.08533976583697e-06	UP	JAZF1	transcript:ENST00000283928.9	chr7	-	3125	5	full-splice_match	ENSG00000153814.12	ENST00000283928.9	3125	5	0	0	0	0	reference_match	FALSE	canonical	NA	NA	NA	NA	NA	NA	NA	FALSE	NA	NA	NA	C	coding	243	732	167	898	28180577	27832800	FALSE	10	TATGGCTCTTTATTTTCCTT	NA	NA
ENST00000456173.6	88.1562993206751	1.05674486793317	0.216115630619485	4.88971975281966	1.00979636520199e-06	8.28117477081118e-06	UP	NEDD4L	transcript:ENST00000456173.6	chr18	+	4978	29	full-splice_match	ENSG00000049759.17	ENST00000456173.6	4978	29	0	0	0	0	reference_match	FALSE	canonical	NA	NA	NA	NA	NA	NA	NA	FALSE	NA	NA	NA	C	coding	834	2505	586	3090	58322440	58396269	FALSE	100	AAAAAAAAAAAAAAAAAAAA	NA	NA
ENST00000393203.2	623.571431689286	1.05703951623409	0.223773224236985	4.72370865566404	2.3158211865004e-06	1.70808960686674e-05	UP	PTGFRN	transcript:ENST00000393203.2	chr1	+	6178	9	full-splice_match	ENSG00000134247.9	ENST00000393203.2	6178	9	0	0	0	0	reference_match	FALSE	canonical	NA	NA	NA	NA	NA	NA	NA	FALSE	NA	NA	NA	C	coding	879	2640	148	2787	116910204	116986967	FALSE	20	GTTGTGTGAGGAGCTTGATA	NA	NA
ENST00000260953.9	176.251039043146	1.05712549513303	0.194345313278106	5.4394185138918	5.34547510532241e-08	6.27795197988614e-07	UP	METTL5	transcript:ENST00000260953.9	chr2	-	1010	7	full-splice_match	ENSG00000138382.14	ENST00000260953.9	1010	7	0	0	0	0	reference_match	FALSE	canonical	NA	NA	NA	NA	NA	NA	NA	FALSE	NA	NA	NA	C	coding	209	630	318	947	169824597	169811820	FALSE	20	CTACTGGTCTCCAGCACCAT	NA	NA
ENSG00000118518.15_127266864_127288362_2	47.9149266975074	1.05740532020098	0.203417378030087	5.19820543574492	2.01221675572386e-07	2.0143555697323e-06	UP	RNF146	transcript:ENSG00000118518.15_127266864_127288362_2	chr6	+	2136	5	novel_in_catalog	ENSG00000118518.15	novel	2624	5	NA	NA	0	0	combination_of_known_junctions	FALSE	canonical	NA	NA	NA	NA	NA	NA	NA	FALSE	NA	NA	NA	C	coding	358	1077	391	1467	127286617	127287693	FALSE	10	CAGTTTGTCTCTTGTTTGAG	NA	NA
ENSG00000183230.16_65920111_66775524_1	44.9378228365152	1.05748017442022	0.214030598417848	4.94078969192864	7.78067967874538e-07	6.59689654452949e-06	UP	CTNNA3	transcript:ENSG00000183230.16_65920111_66775524_1	chr10	-	1860	11	incomplete-splice_match	ENSG00000183230.16	ENST00000433211.6	10675	18	920645	7593	404919	0	3prime_fragment	FALSE	canonical	NA	NA	NA	NA	NA	NA	NA	FALSE	NA	NA	NA	C	coding	530	1593	49	1641	66775476	65920330	FALSE	40	TGTTGAATGAATGAAATTAT	NA	NA
ENSG00000106305.9_6009255_6023834_2	67.7709799506826	1.05751952039158	0.184039773680394	5.74614660322326	9.13001553786875e-09	1.33059824771067e-07	UP	AIMP2	transcript:ENSG00000106305.9_6009255_6023834_2	chr7	+	1095	4	novel_in_catalog	ENSG00000106305.9	novel	1107	5	NA	NA	0	0	combination_of_known_splicesites	FALSE	canonical	NA	NA	NA	NA	NA	NA	NA	FALSE	NA	NA	NA	C	coding	280	843	110	952	6009364	6023691	FALSE	25	TGGTTTTCATTTTATTTAAA	NA	NA
ENST00000557111.5	1032.07635398048	1.05812601042474	0.218423139235459	4.84438605785301	1.27003776037369e-06	1.01078563272598e-05	UP	RPS29	transcript:ENST00000557111.5	chr14	-	488	3	full-splice_match	ENSG00000213741.10	ENST00000557111.5	488	3	0	0	0	0	reference_match	FALSE	canonical	NA	NA	NA	NA	NA	NA	NA	FALSE	NA	NA	NA	C	non_coding	NA	NA	NA	NA	NA	NA	NA	15	CCCTTCAGTTTATGAGTGTT	NA	NA
ENST00000493866.5	457.557948790234	1.05815047587036	0.165156153561724	6.40696972562331	1.48440279649301e-10	3.48304037570172e-09	UP	NDUFB5	transcript:ENST00000493866.5	chr3	+	4046	4	full-splice_match	ENSG00000136521.12	ENST00000493866.5	4046	4	0	0	0	0	reference_match	FALSE	canonical	NA	NA	NA	NA	NA	NA	NA	FALSE	NA	NA	NA	C	coding	137	414	26	439	179604816	179624040	FALSE	10	TCGGTCTCTCTGATTCCTTA	NA	NA
ENST00000509698.5	3833.35319505649	1.05857874576238	0.198852933917172	5.32342533202604	1.01831263397649e-07	1.1143619046003e-06	UP	COX7A2	transcript:ENST00000509698.5	chr6	-	480	4	full-splice_match	ENSG00000112695.11	ENST00000509698.5	480	4	0	0	0	0	reference_match	FALSE	canonical	NA	NA	NA	NA	NA	NA	NA	FALSE	NA	NA	NA	C	coding	91	276	62	337	75243734	75237930	FALSE	15	CTTTGTCTGATTTTATCACT	NA	NA
ENST00000285697.8	52.3250308914368	1.05866103107355	0.154704900688723	6.84309951630847	7.74977741759575e-12	2.55710276017587e-10	UP	C16orf87	transcript:ENST00000285697.8	chr16	-	1585	4	full-splice_match	ENSG00000155330.9	ENST00000285697.8	1585	4	0	0	0	0	reference_match	FALSE	canonical	NA	NA	NA	NA	NA	NA	NA	FALSE	NA	NA	NA	C	coding	154	465	263	727	46831149	46802952	FALSE	25	ATTGTTACTTTCAATCTGGA	NA	NA
ENSG00000133943.20_91114063_91225355_6	66.7997852846081	1.05867265164067	0.186451765714193	5.67799745733427	1.36280740163973e-08	1.89639835714072e-07	UP	DGLUCY	transcript:ENSG00000133943.20_91114063_91225355_6	chr14	+	2654	14	novel_in_catalog	ENSG00000133943.20	novel	2967	14	NA	NA	0	0	combination_of_known_junctions	FALSE	canonical	NA	NA	NA	NA	NA	NA	NA	FALSE	NA	NA	NA	C	coding	609	1830	303	2132	91160295	91224833	FALSE	20	TTGTGTACTCTTCGGAATAT	NA	NA
ENST00000645234.1	90.0612145255751	1.05871791664823	0.124129735315517	8.52912409711619	1.47459936559219e-17	2.19903134669994e-15	UP	CSNK2A1	transcript:ENST00000645234.1	chr20	-	2586	13	full-splice_match	ENSG00000101266.18	ENST00000645234.1	2586	13	0	0	0	0	reference_match	FALSE	canonical	NA	NA	NA	NA	NA	NA	NA	FALSE	NA	NA	NA	C	coding	376	1131	151	1281	508551	484020	FALSE	20	ACGTTTGGTTTTATTTATCA	NA	NA
ENST00000369815.5	1910.74746513163	1.05872944591105	0.214283731988491	4.94078312005463	7.78094196019771e-07	6.59689654452949e-06	UP	ATP5MD	transcript:ENST00000369815.5	chr10	-	626	5	full-splice_match	ENSG00000173915.15	ENST00000369815.5	626	5	0	0	0	0	reference_match	FALSE	canonical	NA	NA	NA	NA	NA	NA	NA	FALSE	NA	NA	NA	C	non_coding	NA	NA	NA	NA	NA	NA	NA	15	GCTGGTTGTCTTTATTTACA	NA	NA
ENST00000330045.11	45.5106542158657	1.05886328800434	0.157710995500665	6.71394714517462	1.89428949091521e-11	5.62201899193645e-10	UP	BRCC3	transcript:ENST00000330045.11	chrX	+	2496	11	full-splice_match	ENSG00000185515.14	ENST00000330045.11	2496	11	0	0	0	0	reference_match	FALSE	canonical	NA	NA	NA	NA	NA	NA	NA	FALSE	NA	NA	NA	C	coding	291	876	98	973	155071528	155120150	FALSE	55	AAAAAAACCAGTCTCAAATG	NA	NA
ENST00000310256.6	61.9220906341235	1.05913740631835	0.188380284613723	5.62233679862053	1.88391515947098e-08	2.52263893861493e-07	UP	ARV1	transcript:ENST00000310256.6	chr1	+	1335	6	full-splice_match	ENSG00000173409.13	ENST00000310256.6	1335	6	0	0	0	0	reference_match	TRUE	canonical	NA	NA	NA	NA	NA	NA	NA	FALSE	NA	NA	NA	C	coding	271	816	58	873	230979106	230997263	FALSE	25	GTTTTTGTAAATTTTCAATT	NA	NA
ENSG00000196177.12_123009016_123055288_1	89.5477628693881	1.05921387428023	0.166513750668441	6.36111954735389	2.00288477632356e-10	4.53938990868524e-09	UP	ACADSB	transcript:ENSG00000196177.12_123009016_123055288_1	chr10	+	2698	10	novel_in_catalog	ENSG00000196177.12	novel	5859	11	NA	NA	0	1169	combination_of_known_splicesites	FALSE	canonical	NA	NA	NA	NA	NA	NA	NA	FALSE	NA	NA	NA	C	coding	386	1161	15	1175	123009030	123053765	FALSE	50	TGAGAAAGAAGCAAAAGTGG	NA	NA
ENSG00000124523.15_13574601_13612173_1	32.1390021086841	1.0593349432881	0.204442295171973	5.18158408658547	2.200093656797e-07	2.17763465656547e-06	UP	SIRT5	transcript:ENSG00000124523.15_13574601_13612173_1	chr6	+	1579	10	full-splice_match	ENSG00000124523.15	ENST00000606117.1	3922	10	-42	2385	0	-2385	alternative_3end	FALSE	canonical	NA	NA	NA	NA	NA	NA	NA	FALSE	NA	NA	NA	C	coding	310	933	339	1271	13584111	13611865	FALSE	25	TAGTTATTCTGATTATATTT	NA	NA
ENSG00000153561.12_86775329_86778041_5	50.1413113867369	1.0593493133655	0.210622844307275	5.02960311285147	4.91496131695396e-07	4.41367464983612e-06	UP	RMND5A	transcript:ENSG00000153561.12_86775329_86778041_5	chr2	+	1685	2	novel_not_in_catalog	ENSG00000153561.12	novel	6301	9	NA	NA	4028	0	at_least_one_novel_splicesite	FALSE	canonical	NA	NA	NA	NA	NA	NA	NA	FALSE	NA	NA	NA	C	non_coding	NA	NA	NA	NA	NA	NA	NA	20	TTTTGTGGAACCAGTCTGTA	NA	NA
ENST00000545679.5	138.873039231115	1.05964824380506	0.223581208536865	4.73943338413586	2.14316678391973e-06	1.59559743448603e-05	UP	WASHC3	transcript:ENST00000545679.5	chr12	-	865	7	full-splice_match	ENSG00000120860.10	ENST00000545679.5	865	7	0	0	0	0	reference_match	FALSE	canonical	NA	NA	NA	NA	NA	NA	NA	FALSE	NA	NA	NA	C	coding	193	582	118	699	102061962	102013108	FALSE	25	GTATGTCTTGTTGCTAAAAT	NA	NA
ENST00000481061.2	36.3765597562725	1.05980942869969	0.196755977037471	5.38641542004009	7.18767290623124e-08	8.1795138309337e-07	UP	COX7A2	transcript:ENST00000481061.2	chr6	-	914	2	full-splice_match	ENSG00000112695.11	ENST00000481061.2	914	2	0	0	0	0	reference_match	FALSE	canonical	NA	NA	NA	NA	NA	NA	NA	FALSE	NA	NA	NA	C	non_coding	NA	NA	NA	NA	NA	NA	NA	30	CTTAGTTGGAAATGAGTGAG	NA	NA
ENST00000441435.1	136.503054137952	1.05988236173384	0.214294128142457	4.94592348806337	7.57837229947595e-07	6.45305147137639e-06	UP	RPL31	transcript:ENST00000441435.1	chr2	+	717	4	full-splice_match	ENSG00000071082.10	ENST00000441435.1	717	4	0	0	0	0	reference_match	FALSE	canonical	NA	NA	NA	NA	NA	NA	NA	FALSE	NA	NA	NA	C	coding	67	204	123	326	101004210	101023641	FALSE	35	CCCAAGGTACACCATGAATT	NA	NA
ENST00000494752.1	25.6612213886397	1.05995568657467	0.211595401825035	5.0093512308511	5.46138241335026e-07	4.84173031064204e-06	UP	DPM1	transcript:ENST00000494752.1	chr20	-	789	7	full-splice_match	ENSG00000000419.12	ENST00000494752.1	789	7	0	0	0	0	reference_match	FALSE	canonical	NA	NA	NA	NA	NA	NA	NA	FALSE	NA	NA	NA	C	coding	104	315	1	315	50945861	50940883	TRUE	25	TAAATGTATATTTTTTTTTG	NA	NA
ENSG00000071794.15_149030127_149086510_2	107.822658309124	1.06006178685488	0.201772022647211	5.25376002553312	1.49025028549798e-07	1.54994328619394e-06	UP	HLTF	transcript:ENSG00000071794.15_149030127_149086510_2	chr3	-	4469	26	novel_in_catalog	ENSG00000071794.15	novel	3633	26	NA	NA	-5	0	combination_of_known_junctions	FALSE	canonical	NA	NA	NA	NA	NA	NA	NA	FALSE	NA	NA	NA	C	coding	1013	3042	175	3216	149086336	149032220	FALSE	15	TATTACCTTCCTCGGTGCCA	NA	NA
ENSG00000162819.11_222713401_222735196_2	42.8535715154546	1.06019764538099	0.168661987295862	6.28593118330345	3.25894292692586e-10	7.00753130841532e-09	UP	BROX	transcript:ENSG00000162819.11_222713401_222735196_2	chr1	+	2468	7	novel_not_in_catalog	ENSG00000162819.11	novel	3670	12	NA	NA	0	0	at_least_one_novel_splicesite	FALSE	non_canonical	NA	NA	NA	NA	NA	NA	NA	TRUE	NA	NA	NA	C	coding	170	513	33	545	222715700	222733273	FALSE	20	GATCTTTTGTTTTTCGACAA	NA	NA
ENST00000273258.3	1222.5901952853	1.06027463313739	0.208140416542446	5.09403531880203	3.5052142319386e-07	3.2837992304729e-06	UP	ARL6IP5	transcript:ENST00000273258.3	chr3	+	2101	3	full-splice_match	ENSG00000144746.6	ENST00000273258.3	2101	3	0	0	0	0	reference_match	FALSE	canonical	NA	NA	NA	NA	NA	NA	NA	FALSE	NA	NA	NA	C	coding	188	567	105	671	69085048	69104636	FALSE	15	TTTTTGGTGAGACTTTATTT	NA	NA
ENST00000369729.7	182.065800862571	1.06044497013507	0.221011045911953	4.7981537110934	1.60134870801212e-06	1.23950457869725e-05	UP	SFR1	transcript:ENST00000369729.7	chr10	+	1503	4	full-splice_match	ENSG00000156384.14	ENST00000369729.7	1503	4	0	0	0	0	reference_match	FALSE	canonical	NA	NA	NA	NA	NA	NA	NA	FALSE	NA	NA	NA	C	coding	232	699	124	822	104122991	104125704	FALSE	15	TTCTTCCCTGTCTCTTCAAA	NA	NA
ENSG00000102081.14_147932543_147951125_3	66.3377316497358	1.06050480954786	0.200546167520072	5.28808315143553	1.2360479120989e-07	1.3189611518562e-06	UP	FMR1	transcript:ENSG00000102081.14_147932543_147951125_3	chrX	+	3282	9	incomplete-splice_match	ENSG00000102081.14	ENST00000370477.5	3437	16	20580	-810	2341	0	3prime_fragment	FALSE	canonical	NA	NA	NA	NA	NA	NA	NA	FALSE	NA	NA	NA	C	coding	250	753	249	1001	147937472	147948844	FALSE	20	TTAGTCTGACAGATGTTTGC	NA	NA
ENST00000244520.9	564.572896396504	1.0607071642624	0.206384545206398	5.1394699307626	2.75514574926414e-07	2.66185968368061e-06	UP	SNRPC	transcript:ENST00000244520.9	chr6	+	842	6	full-splice_match	ENSG00000124562.9	ENST00000244520.9	842	6	0	0	0	0	reference_match	FALSE	canonical	NA	NA	NA	NA	NA	NA	NA	FALSE	NA	NA	NA	C	coding	159	480	139	618	34757544	34773570	FALSE	0	GTGTGTTCCCTTTTTCCTCC	NA	NA
ENST00000367826.6	107.661968040438	1.06086012508091	0.20234669750637	5.24278447908697	1.58171254822883e-07	1.63294438004235e-06	UP	HBS1L	transcript:ENST00000367826.6	chr6	-	2703	17	full-splice_match	ENSG00000112339.14	ENST00000367826.6	2703	17	0	0	0	0	reference_match	FALSE	canonical	NA	NA	NA	NA	NA	NA	NA	FALSE	NA	NA	NA	C	coding	642	1929	129	2057	135054691	134965279	FALSE	30	AATACAAACTGTGTTTTGTT	NA	NA
ENST00000414313.2	39.6897433789743	1.06086968892145	0.221052368008391	4.79917812453009	1.59318055294827e-06	1.23415638706118e-05	UP	ATP5PDP4	transcript:ENST00000414313.2	chr12	-	475	1	full-splice_match	ENSG00000234925.2	ENST00000414313.2	475	1	0	0	0	0	mono-exon	FALSE	NA	NA	NA	NA	NA	NA	NA	NA	NA	NA	NA	NA	A	non_coding	NA	NA	NA	NA	NA	NA	NA	40	TATAAAATTGAGTCCAGGAG	NA	NA
ENST00000590648.5	153.039054932838	1.06136105829465	0.198628796458861	5.34344001079659	9.1199020538679e-08	1.01270418602414e-06	UP	GASK1B	transcript:ENST00000590648.5	chr4	-	701	4	full-splice_match	ENSG00000164125.15	ENST00000590648.5	701	4	0	0	0	0	reference_match	FALSE	canonical	NA	NA	NA	NA	NA	NA	NA	FALSE	NA	NA	NA	C	coding	187	561	139	699	158159543	158127524	FALSE	45	TCAAGGAGGTAGACAAGGAA	NA	NA
ENSG00000214827.9_155061622_155147775_2	48.4080534298622	1.06155689104935	0.164419909116355	6.45637682659292	1.07239387506771e-10	2.60351742352789e-09	UP	CMC4	transcript:ENSG00000214827.9_155061622_155147775_2	chrX	-	774	4	novel_not_in_catalog	ENSG00000182712.15	novel	1107	3	NA	NA	-76413	0	at_least_one_novel_splicesite	FALSE	canonical	NA	NA	NA	NA	NA	NA	NA	TRUE	NA	NA	NA	B	non_coding	NA	NA	NA	NA	NA	NA	NA	20	TTTGGGTTTTGTACTAAATG	NA	NA
ENSG00000109819.8_23795698_23890047_1	43.5608729199516	1.06157389751642	0.204143022682521	5.20014783540928	1.99130077079646e-07	1.99718224986632e-06	UP	PPARGC1A	transcript:ENSG00000109819.8_23795698_23890047_1	chr4	-	2611	13	full-splice_match	ENSG00000109819.8	ENST00000264867.6	6318	13	30	3677	-12	0	alternative_3end	FALSE	canonical	NA	NA	NA	NA	NA	NA	NA	FALSE	NA	NA	NA	C	coding	794	2385	103	2487	23889945	23795822	FALSE	70	CAAAACAAAACAACAACAAT	NA	NA
ENSG00000104738.17_47960941_47978160_1	25.3792328320921	1.06213229635325	0.205852147023882	5.15968529699149	2.47365291777683e-07	2.41819302745928e-06	UP	MCM4	transcript:ENSG00000104738.17_47960941_47978160_1	chr8	+	3304	18	novel_not_in_catalog	ENSG00000104738.17	novel	4062	17	NA	NA	0	0	at_least_one_novel_splicesite	FALSE	non_canonical	NA	NA	NA	NA	NA	NA	NA	TRUE	NA	NA	NA	C	coding	863	2592	89	2680	47961145	47976778	TRUE	15	TCATATGAGTTGGGCCTTTT	NA	NA
ENSG00000119801.12_30146963_30159551_1	157.132009463584	1.06230468991466	0.160805720902588	6.60613741819655	3.94476747409071e-11	1.0747881397539e-09	UP	YPEL5	transcript:ENSG00000119801.12_30146963_30159551_1	chr2	+	1259	4	novel_in_catalog	ENSG00000119801.12	novel	2560	5	NA	NA	0	0	combination_of_known_splicesites	FALSE	canonical	NA	NA	NA	NA	NA	NA	NA	FALSE	NA	NA	NA	C	coding	121	366	186	551	30156652	30158843	FALSE	0	TGCTTTTGGTCCTGTGTTGC	NA	NA
ENSG00000182985.17_115173625_115240421_1	125.456642212151	1.0623979250108	0.219035136164248	4.85035389123201	1.23241389004734e-06	9.85493968461034e-06	UP	CADM1	transcript:ENSG00000182985.17_115173625_115240421_1	chr11	-	3971	8	incomplete-splice_match	ENSG00000182985.17	ENST00000542447.6	4223	9	264102	0	0	0	3prime_fragment	FALSE	canonical	NA	NA	NA	NA	NA	NA	NA	FALSE	NA	NA	NA	C	coding	267	804	319	1122	115231473	115176474	FALSE	20	TCCTTTAATCTCTTTATGGA	NA	NA
ENSG00000197321.14_29555090_29634972_1	444.057638743965	1.06243624806077	0.190125616263908	5.5880752364586	2.29600174200844e-08	3.00167787741474e-07	UP	SVIL	transcript:ENSG00000197321.14_29555090_29634972_1	chr10	-	722	4	incomplete-splice_match	ENSG00000197321.14	ENST00000355867.8	7586	38	0	97031	0	0	5prime_fragment	FALSE	canonical	NA	NA	NA	NA	NA	NA	NA	FALSE	NA	NA	NA	C	non_coding	NA	NA	NA	NA	NA	NA	NA	50	CTTTGAACCAAAGAAGAAAG	NA	NA
ENST00000311893.13	518.023727332518	1.06281498655528	0.187307028942519	5.67418634824132	1.39349378099369e-08	1.93498045096346e-07	UP	ISCU	transcript:ENST00000311893.13	chr12	+	994	5	full-splice_match	ENSG00000136003.15	ENST00000311893.13	994	5	0	0	0	0	reference_match	FALSE	canonical	NA	NA	NA	NA	NA	NA	NA	FALSE	NA	NA	NA	C	coding	167	504	23	526	108562623	108568916	FALSE	5	GCCTTGTCTCTTGGGCCCAT	NA	NA
ENST00000284719.7	247.326437813149	1.06296345261242	0.203335678242378	5.22762882441791	1.71697762448685e-07	1.75366460732257e-06	UP	OLA1	transcript:ENST00000284719.7	chr2	-	4417	11	full-splice_match	ENSG00000138430.15	ENST00000284719.7	4417	11	0	0	0	0	reference_match	FALSE	canonical	NA	NA	NA	NA	NA	NA	NA	FALSE	NA	NA	NA	C	coding	396	1191	248	1438	174246815	174075426	FALSE	10	CTTTTGAGTGACTTTTTTGT	NA	NA
ENSG00000144566.10_19947250_19985175_2	82.9427198837093	1.06330643944035	0.214885872618305	4.94823799482188	7.48883079919184e-07	6.38716085772513e-06	UP	RAB5A	transcript:ENSG00000144566.10_19947250_19985175_2	chr3	+	2209	7	novel_not_in_catalog	ENSG00000144566.10	novel	2536	6	NA	NA	0	0	at_least_one_novel_splicesite	FALSE	non_canonical	NA	NA	NA	NA	NA	NA	NA	TRUE	NA	NA	NA	C	coding	215	648	210	857	19950899	19983823	FALSE	5	GTATCGGCTTTTCTCTTTTC	NA	NA
ENST00000251074.5	44.3398714919114	1.0634516156293	0.183622782903525	5.79150146192932	6.97599518076233e-09	1.05029565829977e-07	UP	NUP37	transcript:ENST00000251074.5	chr12	-	1203	9	full-splice_match	ENSG00000075188.8	ENST00000251074.5	1203	9	0	0	0	0	reference_match	FALSE	canonical	NA	NA	NA	NA	NA	NA	NA	FALSE	NA	NA	NA	C	coding	326	981	66	1046	102118518	102074354	FALSE	35	AAAAATTATTTTTCTACTCT	NA	NA
ENSG00000203867.7_110812820_110839469_1	459.677689418523	1.06378927323429	0.175436787681	6.06366137510793	1.33057146404626e-09	2.43233176908069e-08	UP	RBM20	transcript:ENSG00000203867.7_110812820_110839469_1	chr10	+	4753	6	incomplete-splice_match	ENSG00000203867.7	ENST00000369519.3	7233	14	168423	0	-10768	0	3prime_fragment	FALSE	canonical	NA	NA	NA	NA	NA	NA	NA	FALSE	NA	NA	NA	C	coding	382	1149	114	1262	110812933	110835978	FALSE	20	GAGTGAGTGACTCTGTGTCA	NA	NA
ENST00000515662.6	74.7531651958339	1.06400267748409	0.166345535123159	6.39634046502251	1.59144941589955e-10	3.70649892020715e-09	UP	THUMPD3	transcript:ENST00000515662.6	chr3	+	2390	10	full-splice_match	ENSG00000134077.15	ENST00000515662.6	2390	10	0	0	0	0	reference_match	FALSE	canonical	NA	NA	NA	NA	NA	NA	NA	FALSE	NA	NA	NA	C	coding	507	1524	685	2208	9365069	9384688	FALSE	25	CACAGTGGCTCACGACTGTA	NA	NA
ENST00000372699.7	28.6139845320248	1.06406430202607	0.194410616686104	5.47328289043037	4.41774034890341e-08	5.31409248134231e-07	UP	ZNF684	transcript:ENST00000372699.7	chr1	+	2097	5	full-splice_match	ENSG00000117010.16	ENST00000372699.7	2097	5	0	0	0	0	reference_match	FALSE	canonical	NA	NA	NA	NA	NA	NA	NA	FALSE	NA	NA	NA	C	coding	378	1137	252	1388	40533167	40547460	FALSE	5	TTTCTGTTTTGCTTTTTCAT	NA	NA
ENSG00000196683.10_22812971_22822849_1	832.682932813719	1.06424122503503	0.204415766936746	5.20625801513805	1.92686681842469e-07	1.94215297459535e-06	UP	TOMM7	transcript:ENSG00000196683.10_22812971_22822849_1	chr7	-	385	3	novel_not_in_catalog	ENSG00000196683.10	novel	455	3	NA	NA	0	0	at_least_one_novel_splicesite	FALSE	non_canonical	NA	NA	NA	NA	NA	NA	NA	TRUE	NA	NA	NA	C	non_coding	NA	NA	NA	NA	NA	NA	NA	15	TGCTTGAGTCTTTTTTGAAT	NA	NA
ENSG00000115947.13_147935265_148020740_3	39.132793586239	1.06441198214082	0.191817999075821	5.54907249199321	2.87189088622175e-08	3.64344158185542e-07	UP	ORC4	transcript:ENSG00000115947.13_147935265_148020740_3	chr2	-	1681	14	full-splice_match	ENSG00000115947.13	ENST00000392857.9	6530	14	-17	4866	-3	1048	alternative_3end	FALSE	canonical	NA	NA	NA	NA	NA	NA	NA	FALSE	NA	NA	NA	C	coding	436	1311	126	1436	147975958	147935510	FALSE	20	GACTAGACCATGTGCTTTTT	NA	NA
ENST00000325551.8	126.857919191832	1.06465866006792	0.152597577445258	6.97690407601557	3.0175558364929e-12	1.1133588775651e-10	UP	CTNNAL1	transcript:ENST00000325551.8	chr9	-	2490	19	full-splice_match	ENSG00000119326.14	ENST00000325551.8	2490	19	0	0	0	0	reference_match	FALSE	canonical	NA	NA	NA	NA	NA	NA	NA	FALSE	NA	NA	NA	C	coding	734	2205	88	2292	109013442	108942769	FALSE	30	AATTGTAGTGTGATTTTTAA	NA	NA
ENST00000228347.8	35.7981313490971	1.06470466233844	0.172733800656125	6.16384667212895	7.09986936940379e-10	1.4007726849282e-08	UP	POLR3B	transcript:ENST00000228347.8	chr12	+	4273	28	full-splice_match	ENSG00000013503.9	ENST00000228347.8	4273	28	0	0	0	0	reference_match	TRUE	canonical	NA	NA	NA	NA	NA	NA	NA	FALSE	NA	NA	NA	C	coding	1133	3402	223	3624	106357880	106509549	FALSE	5	CCCCGTGGCTGCTTTGTCAT	NA	NA
ENST00000369811.5	1899.49614794864	1.06481377838584	0.214169150603416	4.97183546456506	6.63219818340389e-07	5.73768895670436e-06	UP	ATP5MD	transcript:ENST00000369811.5	chr10	-	635	4	full-splice_match	ENSG00000173915.15	ENST00000369811.5	635	4	0	0	0	0	reference_match	FALSE	canonical	NA	NA	NA	NA	NA	NA	NA	FALSE	NA	NA	NA	C	non_coding	NA	NA	NA	NA	NA	NA	NA	15	GCTGGTTGTCTTTATTTACA	NA	NA
ENSG00000188342.11_45120515_45284909_1	201.160228199855	1.06482084536503	0.157009435183874	6.78189080877859	1.18613111481317e-11	3.70239995133544e-10	UP	GTF2F2	transcript:ENSG00000188342.11_45120515_45284909_1	chr13	+	2220	7	novel_in_catalog	ENSG00000188342.11	novel	2239	8	NA	NA	0	0	combination_of_known_splicesites	FALSE	canonical	NA	NA	NA	NA	NA	NA	NA	FALSE	NA	NA	NA	C	coding	125	378	495	872	45207492	45283561	FALSE	20	CTCCACCTCAGATTTTCTTA	NA	NA
ENST00000259199.8	184.995592438542	1.06494955575083	0.213491286565811	4.98825770775682	6.09262607122546e-07	5.330860921952e-06	UP	CBWD2	transcript:ENST00000259199.8	chr2	+	1812	15	full-splice_match	ENSG00000136682.14	ENST00000259199.8	1812	15	0	0	0	0	reference_match	FALSE	canonical	NA	NA	NA	NA	NA	NA	NA	FALSE	NA	NA	NA	C	coding	395	1188	179	1366	113437869	113495743	FALSE	25	TGATCACCTGGCTGAAGGAG	NA	NA
ENSG00000175220.11_46677080_46700619_1	1849.75738070357	1.06504316515463	0.222349292746999	4.78995526361533	1.66818500897279e-06	1.28452047009752e-05	UP	ARHGAP1	transcript:ENSG00000175220.11_46677080_46700619_1	chr11	-	3263	12	novel_in_catalog	ENSG00000175220.11	novel	3375	13	NA	NA	-4	0	combination_of_known_junctions	FALSE	canonical	NA	NA	NA	NA	NA	NA	NA	FALSE	NA	NA	NA	C	coding	395	1188	119	1306	46696107	46679037	FALSE	10	CTGCTCATCTGGATGTTGGG	NA	NA
ENST00000548274.5	26.7553206811326	1.06549660304869	0.192690964740756	5.52956182705398	3.21031642632508e-08	4.02140579363407e-07	UP	SUOX	transcript:ENST00000548274.5	chr12	+	2352	5	full-splice_match	ENSG00000139531.12	ENST00000548274.5	2352	5	0	0	0	0	reference_match	FALSE	canonical	NA	NA	NA	NA	NA	NA	NA	FALSE	NA	NA	NA	C	coding	545	1638	217	1854	56002222	56005027	FALSE	10	CTCTTGGGCCTGGGGAGTGA	NA	NA
ENST00000373316.4	1447.34470446433	1.06611569356704	0.226291726015582	4.71124469435364	2.46208399697854e-06	1.80308403330216e-05	UP	PGK1	transcript:ENST00000373316.4	chrX	+	4887	11	full-splice_match	ENSG00000102144.14	ENST00000373316.4	4887	11	0	0	0	0	reference_match	FALSE	canonical	NA	NA	NA	NA	NA	NA	NA	FALSE	NA	NA	NA	C	coding	417	1254	168	1421	78104341	78125830	FALSE	15	ACCTGCTGTTCTGTAGTTGA	NA	NA
ENST00000441680.6	19.9762753296892	1.06619892539933	0.215089105569834	4.95701036356378	7.15861595844283e-07	6.1349174521601e-06	UP	FGF1	transcript:ENST00000441680.6	chr5	-	777	5	full-splice_match	ENSG00000113578.17	ENST00000441680.6	777	5	0	0	0	0	reference_match	FALSE	canonical	NA	NA	NA	NA	NA	NA	NA	FALSE	NA	NA	NA	C	coding	155	468	263	730	142614127	142595290	FALSE	25	CCTCACCTGGTTGACCCAAA	NA	NA
ENST00000311956.8	1865.76716389413	1.06622050545329	0.218567748376986	4.87821516838924	1.07050110350116e-06	8.71341465806109e-06	UP	ARHGAP1	transcript:ENST00000311956.8	chr11	-	3375	13	full-splice_match	ENSG00000175220.11	ENST00000311956.8	3375	13	0	0	0	0	reference_match	TRUE	canonical	NA	NA	NA	NA	NA	NA	NA	FALSE	NA	NA	NA	C	coding	439	1320	99	1418	46696107	46679037	FALSE	10	CTGCTCATCTGGATGTTGGG	NA	NA
ENSG00000237125.9_173585427_173589252_1	225.332913508021	1.06623519750939	0.222634500397817	4.78917326651608	1.67469835034332e-06	1.28884099343734e-05	UP	NA	transcript:ENSG00000237125.9_173585427_173589252_1	chr4	+	3794	2	novel_not_in_catalog	ENSG00000237125.9	novel	5303	4	NA	NA	26273	0	at_least_one_novel_splicesite	FALSE	non_canonical	NA	NA	NA	NA	NA	NA	NA	FALSE	NA	NA	NA	C	non_coding	NA	NA	NA	NA	NA	NA	NA	10	TATTCTTCTGTGACTTTTCC	NA	NA
ENSG00000077721.15_119574563_119584425_2	60.6022064113053	1.06665137073589	0.214594495228313	4.97054395361375	6.67653233061457e-07	5.77222387904483e-06	UP	UBE2A	transcript:ENSG00000077721.15_119574563_119584425_2	chrX	+	855	7	novel_not_in_catalog	ENSG00000077721.15	novel	1771	6	NA	NA	0	0	at_least_one_novel_splicesite	FALSE	non_canonical	NA	NA	NA	NA	NA	NA	NA	FALSE	NA	NA	NA	C	coding	119	360	242	601	119574956	119583255	TRUE	15	GTCAAGGTATCTTTTTTTTT	NA	NA
ENST00000261749.10	260.996390907693	1.06678316186401	0.215019356580848	4.96133547615233	7.00101553953627e-07	6.01958412733492e-06	UP	ZFAND6	transcript:ENST00000261749.10	chr15	+	1814	7	full-splice_match	ENSG00000086666.18	ENST00000261749.10	1814	7	0	0	0	0	reference_match	FALSE	canonical	NA	NA	NA	NA	NA	NA	NA	FALSE	NA	NA	NA	C	coding	208	627	423	1049	80120345	80137628	FALSE	10	TTACTTTTTCTCTTATTCTT	NA	NA
ENST00000392640.6	151.697987827872	1.06687824566956	0.199690143478226	5.34266853178904	9.15881510830702e-08	1.01644965465579e-06	UP	METTL5	transcript:ENST00000392640.6	chr2	-	800	8	full-splice_match	ENSG00000138382.14	ENST00000392640.6	800	8	0	0	0	0	reference_match	FALSE	canonical	NA	NA	NA	NA	NA	NA	NA	FALSE	NA	NA	NA	C	coding	209	630	108	737	169824597	169811820	FALSE	20	CTACTGGTCTCCAGCACCAT	NA	NA
ENST00000230914.4	138.361776815464	1.06715074308437	0.213471148351613	4.99903968908552	5.76165435498352e-07	5.07172256960115e-06	UP	MRPS30	transcript:ENST00000230914.4	chr5	+	4331	2	full-splice_match	ENSG00000112996.10	ENST00000230914.4	4331	2	0	0	0	0	reference_match	FALSE	canonical	NA	NA	NA	NA	NA	NA	NA	FALSE	NA	NA	NA	C	non_coding	NA	NA	NA	NA	NA	NA	NA	10	CTTGCTATTCAGTCTGCTTT	NA	NA
ENST00000371514.7	503.117729970385	1.06764508095473	0.176859734992407	6.03667692366814	1.57320249867977e-09	2.81872035630287e-08	UP	SCP2	transcript:ENST00000371514.7	chr1	+	2811	16	full-splice_match	ENSG00000116171.17	ENST00000371514.7	2811	16	0	0	0	0	reference_match	FALSE	canonical	NA	NA	NA	NA	NA	NA	NA	FALSE	NA	NA	NA	C	coding	547	1644	169	1812	52927397	53050704	FALSE	30	TCTGGACATAATCACTAGTT	NA	NA
ENST00000309137.12	279.365666156592	1.06791537015569	0.184893920948345	5.77582737538483	7.65758524487305e-09	1.1389242400324e-07	UP	PSME3IP1	transcript:ENST00000309137.12	chr16	-	2848	7	full-splice_match	ENSG00000172775.16	ENST00000309137.12	2848	7	0	0	0	0	reference_match	FALSE	canonical	NA	NA	NA	NA	NA	NA	NA	FALSE	NA	NA	NA	C	coding	254	765	260	1024	57173854	57154290	FALSE	10	TCTTGTTTTTCCTCTACTGA	NA	NA
ENST00000440023.5	48.0286557380768	1.06792255275807	0.178532639722123	5.98166561823223	2.20867326528797e-09	3.80352446986725e-08	UP	NSDHL	transcript:ENST00000440023.5	chrX	+	1630	9	full-splice_match	ENSG00000147383.10	ENST00000440023.5	1630	9	0	0	0	0	reference_match	FALSE	canonical	NA	NA	NA	NA	NA	NA	NA	FALSE	NA	NA	NA	C	coding	373	1122	262	1383	152846325	152869116	FALSE	5	TTTTTGTGTCTCTCTGTTTA	NA	NA
ENST00000380266.3	64.50316364619	1.06806990252407	0.160226216709664	6.66601211997317	2.6284756253378e-11	7.45948829692918e-10	UP	FASTKD5	transcript:ENST00000380266.3	chr20	-	2874	2	full-splice_match	ENSG00000215251.3	ENST00000380266.3	2874	2	0	0	0	0	reference_match	FALSE	canonical	NA	NA	NA	NA	NA	NA	NA	FALSE	NA	NA	NA	C	coding	764	2295	323	2617	3149070	3146776	FALSE	5	GTCCTTGTTGGATTTTTCTT	NA	NA
ENST00000393004.6	1900.64423834553	1.06807923597137	0.158860511888315	6.72337778139772	1.77559425680089e-11	5.29579426227068e-10	UP	FILIP1	transcript:ENST00000393004.6	chr6	-	7807	7	full-splice_match	ENSG00000118407.14	ENST00000393004.6	7807	7	0	0	0	0	reference_match	FALSE	canonical	NA	NA	NA	NA	NA	NA	NA	FALSE	NA	NA	NA	C	coding	1177	3534	223	3756	75414972	75295910	FALSE	25	GTATGCAACCTTTTTATTTA	NA	NA
ENSG00000198842.9_167094045_167129128_1	419.1519082436	1.06811312119148	0.18626652468252	5.73432678261439	9.79004181890616e-09	1.4166033394518e-07	UP	STYXL2	transcript:ENSG00000198842.9_167094045_167129128_1	chr1	+	4037	5	novel_in_catalog	ENSG00000198842.9	novel	4164	6	NA	NA	0	-1	intron_retention	FALSE	canonical	NA	NA	NA	NA	NA	NA	NA	FALSE	NA	NA	NA	C	coding	1119	3360	158	3517	167113717	167128608	FALSE	10	TAGTTCTTCTTTATTCTGGT	NA	NA
ENSG00000116783.14_74235401_74418361_2	54.1462611128408	1.06861940182236	0.200774632537878	5.32248216975694	1.02360820100437e-07	1.11890817858116e-06	UP	TNNI3K	transcript:ENSG00000116783.14_74235401_74418361_2	chr1	+	2092	19	novel_not_in_catalog	ENSG00000116783.14	novel	3001	25	NA	NA	0	15	at_least_one_novel_splicesite	FALSE	canonical	NA	NA	NA	NA	NA	NA	NA	FALSE	NA	NA	NA	C	coding	618	1857	52	1908	74235452	74418177	FALSE	10	GTTGTTATTTGGTGTCTTCA	NA	NA
ENST00000474760.1	22.2109963018071	1.06968776708383	0.217940855046178	4.9081562374213	9.19366033924805e-07	7.63859666000378e-06	UP	POPDC3	transcript:ENST00000474760.1	chr6	-	1029	4	full-splice_match	ENSG00000132429.9	ENST00000474760.1	1029	4	0	0	0	0	reference_match	FALSE	canonical	NA	NA	NA	NA	NA	NA	NA	FALSE	NA	NA	NA	C	non_coding	NA	NA	NA	NA	NA	NA	NA	30	CAGAAGCGAGATGCCATTGC	NA	NA
ENST00000374272.3	831.82921337902	1.06971754387284	0.189039413780429	5.65870112734973	1.52522899400633e-08	2.09308060739767e-07	UP	TRIM63	transcript:ENST00000374272.3	chr1	-	1770	9	full-splice_match	ENSG00000158022.6	ENST00000374272.3	1770	9	0	0	0	0	reference_match	FALSE	canonical	NA	NA	NA	NA	NA	NA	NA	FALSE	NA	NA	NA	A	coding	353	1062	140	1201	26067494	26051873	FALSE	15	GGAGCCGGGGTTTCATTCAG	NA	NA
ENST00000294724.8	76.2821601286355	1.06990258859328	0.159829636273026	6.69401879114358	2.17123518217011e-11	6.30091967904572e-10	UP	AGL	transcript:ENST00000294724.8	chr1	+	7446	34	full-splice_match	ENSG00000162688.16	ENST00000294724.8	7446	34	0	0	0	0	reference_match	FALSE	canonical	NA	NA	NA	NA	NA	NA	NA	FALSE	NA	NA	NA	C	coding	1532	4599	479	5077	99851043	99921651	FALSE	15	TGTATTTTGCTTTCATTCAT	NA	NA
ENST00000243643.8	16.010826206422	1.07051538530069	0.208140939511052	5.14322356675939	2.70063919242253e-07	2.61564191743198e-06	UP	ZNF415	transcript:ENST00000243643.8	chr19	-	2270	4	full-splice_match	ENSG00000170954.11	ENST00000243643.8	2270	4	0	0	0	0	reference_match	FALSE	canonical	NA	NA	NA	NA	NA	NA	NA	FALSE	NA	NA	NA	C	coding	555	1668	105	1772	53122676	53108377	FALSE	20	CTGGTTGTCTCAGATTTTAA	NA	NA
ENST00000455146.7	95.5351830070026	1.07071388638485	0.222144282123627	4.8199029754409	1.43628056163492e-06	1.12735868492825e-05	UP	COG6	transcript:ENST00000455146.7	chr13	+	3563	19	full-splice_match	ENSG00000133103.16	ENST00000455146.7	3563	19	0	0	0	0	reference_match	FALSE	canonical	NA	NA	NA	NA	NA	NA	NA	FALSE	NA	NA	NA	C	coding	657	1974	51	2024	39655727	39751093	FALSE	30	GAGCAGCAATTATTGCAGCT	NA	NA
ENSG00000197296.5_44302838_44311175_2	117.576807570069	1.07092094540187	0.165738645534433	6.46150414677657	1.03667314426531e-10	2.52617825751213e-09	UP	FITM2	transcript:ENSG00000197296.5_44302838_44311175_2	chr20	-	2967	2	novel_not_in_catalog	ENSG00000197296.5	novel	4597	2	NA	NA	-6	0	at_least_one_novel_splicesite	FALSE	canonical	NA	NA	NA	NA	NA	NA	NA	TRUE	NA	NA	NA	C	non_coding	NA	NA	NA	NA	NA	NA	NA	10	TTTCAGCATTTTGTGTGTTC	NA	NA
ENSG00000124596.16_41066793_41072355_2	44.7525146666767	1.07165120496448	0.204354731628723	5.2440733641122	1.57069697271256e-07	1.62328117571206e-06	UP	OARD1	transcript:ENSG00000124596.16_41066793_41072355_2	chr6	-	1079	6	full-splice_match	ENSG00000124596.16	ENST00000479950.5	3330	6	236	2015	-35	0	alternative_3end5end	FALSE	canonical	NA	NA	NA	NA	NA	NA	NA	FALSE	NA	NA	NA	C	coding	152	459	79	537	41071634	41067335	FALSE	15	AGTGAGGTTCTGTGCTTATG	NA	NA
ENST00000547773.5	335.360489020518	1.07204407022018	0.178963656061795	5.99028927890262	2.0946811738896e-09	3.63434828491648e-08	UP	NAP1L1	transcript:ENST00000547773.5	chr12	-	1967	13	full-splice_match	ENSG00000187109.13	ENST00000547773.5	1967	13	0	0	0	0	reference_match	FALSE	canonical	NA	NA	NA	NA	NA	NA	NA	FALSE	NA	NA	NA	C	coding	328	987	184	1170	76074219	76048429	FALSE	30	TTGTTTTTGCAGCTAAAATA	NA	NA
ENST00000437644.2	19.3373349929242	1.07222510889896	0.225689280040726	4.75089073218487	2.02522552612663e-06	1.52180012927387e-05	UP	IFT22	transcript:ENST00000437644.2	chr7	-	875	4	full-splice_match	ENSG00000128581.15	ENST00000437644.2	875	4	0	0	0	0	reference_match	FALSE	canonical	NA	NA	NA	NA	NA	NA	NA	FALSE	NA	NA	NA	C	coding	155	468	69	536	101321709	101315134	FALSE	20	TCACGTGTATTGGCTTGAAT	NA	NA
ENST00000380087.6	214.676997159223	1.07250430043604	0.158268207102064	6.7764987047866	1.23123164570643e-11	3.82037347788206e-10	UP	RBBP7	transcript:ENST00000380087.6	chrX	-	2333	12	full-splice_match	ENSG00000102054.17	ENST00000380087.6	2333	12	0	0	0	0	reference_match	FALSE	canonical	NA	NA	NA	NA	NA	NA	NA	FALSE	NA	NA	NA	C	coding	425	1278	362	1639	16870053	16845035	FALSE	35	CTAGAAGATATCTGCATCAT	NA	NA
ENST00000572179.5	117.114684803174	1.07251464611796	0.207462853859228	5.16967074426588	2.34506791432995e-07	2.30513123142801e-06	UP	ITGAE	transcript:ENST00000572179.5	chr17	-	672	4	full-splice_match	ENSG00000083457.11	ENST00000572179.5	672	4	0	0	0	0	reference_match	FALSE	canonical	NA	NA	NA	NA	NA	NA	NA	FALSE	NA	NA	NA	C	coding	150	453	1	453	3723837	3714847	FALSE	25	GTAGTGCCTTTAATCTGGAA	NA	NA
ENST00000369727.3	180.972381049973	1.07254664199773	0.222980422599503	4.81004847642676	1.50893695941942e-06	1.17609821178277e-05	UP	SFR1	transcript:ENST00000369727.3	chr10	+	1438	4	full-splice_match	ENSG00000156384.14	ENST00000369727.3	1438	4	0	0	0	0	reference_match	FALSE	canonical	NA	NA	NA	NA	NA	NA	NA	FALSE	NA	NA	NA	C	coding	245	738	20	757	104122184	104125704	FALSE	15	TTCTTCCCTGTCTCTTCAAA	NA	NA
ENST00000424814.5	110.655441575448	1.07274577726314	0.168530574449581	6.36528879561891	1.94922625638457e-10	4.429294808142e-09	UP	CRBN	transcript:ENST00000424814.5	chr3	-	2038	10	full-splice_match	ENSG00000113851.14	ENST00000424814.5	2038	10	0	0	0	0	reference_match	FALSE	canonical	NA	NA	NA	NA	NA	NA	NA	FALSE	NA	NA	NA	C	coding	385	1158	27	1184	3179648	3150865	FALSE	30	CATGTTCTTTGTTCAAATAA	NA	NA
ENST00000644510.2	121.73260406813	1.07294318116329	0.177686457927361	6.03840716776463	1.55642926429677e-09	2.79121783083455e-08	UP	VPS45	transcript:ENST00000644510.2	chr1	+	2328	15	full-splice_match	ENSG00000136631.14	ENST00000644510.2	2328	15	0	0	0	0	reference_match	FALSE	canonical	NA	NA	NA	NA	NA	NA	NA	FALSE	NA	NA	NA	C	coding	570	1713	83	1795	150067858	150144796	FALSE	20	TGAGTGATTTAGTTTTATTT	NA	NA
ENST00000379286.6	101.776435234888	1.07297309063399	0.194655438814403	5.51216599530535	3.54444388373375e-08	4.38463527336318e-07	UP	TMEM230	transcript:ENST00000379286.6	chr20	-	1735	5	full-splice_match	ENSG00000089063.14	ENST00000379286.6	1735	5	0	0	0	0	reference_match	FALSE	canonical	NA	NA	NA	NA	NA	NA	NA	FALSE	NA	NA	NA	C	coding	120	363	422	784	5109430	5100791	FALSE	30	CATTTTAATGATTTTATGAT	NA	NA
ENSG00000162614.18_77888628_77926484_2	1473.84073915682	1.07302694244487	0.185216720851904	5.79335892304694	6.8992442156432e-09	1.04033759230924e-07	UP	NEXN	transcript:ENSG00000162614.18_77888628_77926484_2	chr1	+	702	6	incomplete-splice_match	ENSG00000162614.18	ENST00000440324.5	1456	10	-34	9435	0	-6900	5prime_fragment	FALSE	canonical	NA	NA	NA	NA	NA	NA	NA	FALSE	NA	NA	NA	C	coding	172	516	185	700	77916107	77926482	FALSE	40	GAATTTTGAGGATCTAGAAA	NA	NA
ENST00000359783.8	34.158155896168	1.07316492487838	0.185683531235972	5.77953746212728	7.49062741794852e-09	1.11620878664761e-07	UP	AMZ2	transcript:ENST00000359783.8	chr17	+	1722	6	full-splice_match	ENSG00000196704.11	ENST00000359783.8	1722	6	0	0	0	0	reference_match	FALSE	canonical	NA	NA	NA	NA	NA	NA	NA	FALSE	NA	NA	NA	C	coding	302	909	656	1564	68250188	68256969	FALSE	50	TTGAATAATAAAAACTCTAG	NA	NA
ENST00000373714.5	258.706142542165	1.07327128888147	0.183594838971359	5.84586851621087	5.03931981829783e-09	7.83915902133985e-08	UP	ZCCHC17	transcript:ENST00000373714.5	chr1	+	1730	8	full-splice_match	ENSG00000121766.15	ENST00000373714.5	1730	8	0	0	0	0	reference_match	FALSE	canonical	NA	NA	NA	NA	NA	NA	NA	FALSE	NA	NA	NA	C	coding	241	726	262	987	31310099	31364193	FALSE	15	CTTACTGAGTTATTTTTCCT	NA	NA
ENSG00000154328.15_11786629_11788961_2	286.773906530047	1.073481828175	0.229630190077246	4.67482880980888	2.94198923209734e-06	2.10693487953025e-05	UP	NEIL2	transcript:ENSG00000154328.15_11786629_11788961_2	chr8	+	759	2	novel_not_in_catalog	ENSG00000154328.15	novel	2671	5	NA	NA	4017	1615	at_least_one_novel_splicesite	FALSE	canonical	NA	NA	NA	NA	NA	NA	NA	FALSE	NA	NA	NA	C	coding	135	408	199	606	11786827	11787234	TRUE	35	ACTGAAATGCACCTTTCTAA	NA	NA
ENST00000340473.7	211.149020763768	1.07370814061271	0.157231767971989	6.82882444471398	8.56132635102065e-12	2.79002492854346e-10	UP	GTF2F2	transcript:ENST00000340473.7	chr13	+	2239	8	full-splice_match	ENSG00000188342.11	ENST00000340473.7	2239	8	0	0	0	0	reference_match	FALSE	canonical	NA	NA	NA	NA	NA	NA	NA	FALSE	NA	NA	NA	C	coding	249	750	142	891	45120656	45283561	FALSE	20	CTCCACCTCAGATTTTCTTA	NA	NA
ENST00000570360.1	34.7862969522346	1.07372034740941	0.185979334296262	5.7733314912236	7.77193275016932e-09	1.15374371093117e-07	UP	ITGAE	transcript:ENST00000570360.1	chr17	-	721	5	full-splice_match	ENSG00000083457.11	ENST00000570360.1	721	5	0	0	0	0	reference_match	FALSE	canonical	NA	NA	NA	NA	NA	NA	NA	FALSE	NA	NA	NA	C	coding	187	564	3	566	3723852	3714847	FALSE	45	GCATTGTGCAAAAAGTAAAC	NA	NA
ENSG00000057294.14_32790745_32821814_1	395.45804666572	1.07376801921451	0.197251577752943	5.44364730283375	5.2200528405382e-08	6.1472176079366e-07	UP	PKP2	transcript:ENSG00000057294.14_32790745_32821814_1	chr12	-	2449	4	novel_in_catalog	ENSG00000057294.14	novel	4302	13	NA	NA	0	0	combination_of_known_splicesites	FALSE	canonical	NA	NA	NA	NA	NA	NA	NA	FALSE	NA	NA	NA	C	coding	203	612	304	915	32821511	32792279	FALSE	10	GTAGTGTTGCTTGCATTGGC	NA	NA
ENSG00000074582.13_218659714_218663443_3	47.3270431355359	1.07391277055803	0.196742265923676	5.45847515538246	4.80241046519508e-08	5.72023460066674e-07	UP	BCS1L	transcript:ENSG00000074582.13_218659714_218663443_3	chr2	+	1511	9	novel_in_catalog	ENSG00000074582.13	novel	1583	9	NA	NA	0	0	combination_of_known_junctions	FALSE	canonical	NA	NA	NA	NA	NA	NA	NA	FALSE	NA	NA	NA	C	coding	419	1260	195	1454	218660988	218663386	FALSE	5	CTCTGCTCTCTCATCTCCCT	NA	NA
ENST00000566077.5	14.718711461038	1.07426833149779	0.206569604380631	5.20051502600699	1.98737050630562e-07	1.99432844753523e-06	UP	PSME3IP1	transcript:ENST00000566077.5	chr16	-	1066	7	full-splice_match	ENSG00000172775.16	ENST00000566077.5	1066	7	0	0	0	0	reference_match	FALSE	canonical	NA	NA	NA	NA	NA	NA	NA	FALSE	NA	NA	NA	C	coding	177	534	386	919	57172367	57154290	FALSE	20	TGCCAGAATCCACCTGTGGC	NA	NA
ENSG00000127472.10_20070208_20091168_2	108.926247960885	1.07462816124073	0.225194964730823	4.77199018426207	1.82414396378664e-06	1.38718057841384e-05	UP	PLA2G5	transcript:ENSG00000127472.10_20070208_20091168_2	chr1	+	1238	6	novel_in_catalog	ENSG00000127472.10	novel	1161	5	NA	NA	0	0	combination_of_known_junctions	FALSE	canonical	NA	NA	NA	NA	NA	NA	NA	FALSE	NA	NA	NA	C	coding	130	393	269	661	20084831	20090591	FALSE	15	CCACATTGGCATTTTCCTCT	NA	NA
ENST00000522521.2	81.8578242462657	1.07475147517667	0.18786423883105	5.72089441750126	1.05964734234297e-08	1.5220618418005e-07	UP	MRPL15	transcript:ENST00000522521.2	chr8	+	853	5	full-splice_match	ENSG00000137547.8	ENST00000522521.2	853	5	0	0	0	0	reference_match	FALSE	canonical	NA	NA	NA	NA	NA	NA	NA	FALSE	NA	NA	NA	C	coding	93	282	433	714	54147438	54147719	FALSE	45	CATCTAAAATTAAATGGCAG	NA	NA
ENST00000436750.7	305.673238939868	1.07482247124471	0.223670614046063	4.80538078651389	1.54457250373779e-06	1.20053321210559e-05	UP	NEIL2	transcript:ENST00000436750.7	chr8	+	2226	5	full-splice_match	ENSG00000154328.15	ENST00000436750.7	2226	5	0	0	0	0	reference_match	TRUE	canonical	NA	NA	NA	NA	NA	NA	NA	FALSE	NA	NA	NA	C	coding	332	999	156	1154	11771448	11786273	FALSE	5	TGTTTTTGTCTTTATTTGGT	NA	NA
ENST00000571584.1	21.7684209405484	1.07482618898617	0.224774005628129	4.78180822547773	1.73725374547105e-06	1.32909315369643e-05	UP	COX11	transcript:ENST00000571584.1	chr17	-	1108	3	full-splice_match	ENSG00000166260.11	ENST00000571584.1	1108	3	0	0	0	0	reference_match	FALSE	canonical	NA	NA	NA	NA	NA	NA	NA	FALSE	NA	NA	NA	C	coding	230	693	58	750	54968646	54963261	FALSE	45	AAGAACAAAGGCTTAATCCC	NA	NA
ENSG00000154328.15_11786629_11788961_1	288.308354576476	1.07498556719835	0.220004573175391	4.88619646256786	1.02802619219113e-06	8.40869682394836e-06	UP	NEIL2	transcript:ENSG00000154328.15_11786629_11788961_1	chr8	+	759	2	novel_not_in_catalog	ENSG00000154328.15	novel	1482	2	NA	NA	4017	1615	at_least_one_novel_splicesite	FALSE	non_canonical	NA	NA	NA	NA	NA	NA	NA	FALSE	NA	NA	NA	C	coding	135	408	199	606	11786827	11787234	TRUE	35	ACTGAAATGCACCTTTCTAA	NA	NA
ENST00000231948.8	188.685558829902	1.07583250033888	0.178821749021079	6.01622848578708	1.78527540532979e-09	3.15615929838797e-08	UP	CRBN	transcript:ENST00000231948.8	chr3	-	2206	11	full-splice_match	ENSG00000113851.14	ENST00000231948.8	2206	11	0	0	0	0	reference_match	FALSE	canonical	NA	NA	NA	NA	NA	NA	NA	FALSE	NA	NA	NA	C	coding	442	1329	24	1352	3179687	3150865	FALSE	30	CATGTTCTTTGTTCAAATAA	NA	NA
ENST00000374384.6	101.450745549904	1.07605769673693	0.180330031379449	5.9671574862242	2.41422368526661e-09	4.11682869773908e-08	UP	UQCC1	transcript:ENST00000374384.6	chr20	-	2201	9	full-splice_match	ENSG00000101019.21	ENST00000374384.6	2201	9	0	0	0	0	reference_match	FALSE	canonical	NA	NA	NA	NA	NA	NA	NA	FALSE	NA	NA	NA	C	coding	273	822	11	832	35411963	35303935	FALSE	45	TGGATGGAAAAATTAATGGA	NA	NA
ENSG00000131437.15_132696454_132737572_1	48.8172180981326	1.07614485479769	0.170958320892292	6.29477903842823	3.07838047008409e-10	6.6649528692759e-09	UP	KIF3A	transcript:ENSG00000131437.15_132696454_132737572_1	chr5	-	2505	18	novel_in_catalog	ENSG00000131437.15	novel	2181	19	NA	NA	0	0	combination_of_known_splicesites	FALSE	canonical	NA	NA	NA	NA	NA	NA	NA	FALSE	NA	NA	NA	C	coding	723	2172	154	2325	132737419	132696634	FALSE	40	TAAAATTGTACAACTGGTGA	NA	NA
ENST00000539554.5	23.9625337973246	1.07674891291447	0.184879182409458	5.82406790684391	5.74322221782452e-09	8.82649086967815e-08	UP	MAGOHB	transcript:ENST00000539554.5	chr12	-	666	5	full-splice_match	ENSG00000111196.9	ENST00000539554.5	666	5	0	0	0	0	reference_match	FALSE	canonical	NA	NA	NA	NA	NA	NA	NA	FALSE	NA	NA	NA	C	coding	102	309	96	404	10610636	10606275	FALSE	15	GTTGCAGAGTAGTTTTTTGT	NA	NA
ENST00000346403.10	539.849436043202	1.07688194725027	0.134815221813769	7.9878364828703	1.37327431713666e-15	1.15704630193896e-13	UP	SNRPN	transcript:ENST00000346403.10	chr15	+	1304	10	full-splice_match	ENSG00000128739.22	ENST00000346403.10	1304	10	0	0	0	0	reference_match	FALSE	canonical	NA	NA	NA	NA	NA	NA	NA	FALSE	NA	NA	NA	C	coding	240	723	443	1165	24974454	24978444	FALSE	20	GGTACTGTTGTATATATTTT	NA	NA
ENST00000368295.8	52.5718577199837	1.07693663555233	0.212648900257898	5.0643884555539	4.09713447310373e-07	3.76415232144213e-06	UP	ECHDC1	transcript:ENST00000368295.8	chr6	-	1966	4	full-splice_match	ENSG00000093144.18	ENST00000368295.8	1966	4	0	0	0	0	reference_match	FALSE	canonical	NA	NA	NA	NA	NA	NA	NA	FALSE	NA	NA	NA	C	coding	125	378	3	380	127331028	127314886	TRUE	45	GGCCATAGATGTAAAAACTA	NA	NA
ENST00000618515.4	48.9871110824028	1.07699386531853	0.167791704547934	6.41863594043686	1.37500791987858e-10	3.25556885732555e-09	UP	KIF3A	transcript:ENST00000618515.4	chr5	-	3333	19	full-splice_match	ENSG00000131437.15	ENST00000618515.4	3333	19	0	0	0	0	reference_match	FALSE	canonical	NA	NA	NA	NA	NA	NA	NA	FALSE	NA	NA	NA	C	coding	725	2178	154	2331	132737419	132696634	FALSE	25	AATTTCTTCTATTGGGTAAT	NA	NA
ENSG00000284968.1_86924630_86934732_8	27.4516410849038	1.07735447185958	0.176893749718801	6.09040440135504	1.12625822528667e-09	2.10344812975504e-08	UP	NA	transcript:ENSG00000284968.1_86924630_86934732_8	chr4	-	1737	3	novel_not_in_catalog	ENSG00000284968.1	novel	2158	4	NA	NA	-190	0	at_least_one_novel_splicesite	FALSE	canonical	NA	NA	NA	NA	NA	NA	NA	TRUE	NA	NA	NA	C	non_coding	NA	NA	NA	NA	NA	NA	NA	25	GGCCCATGCCTATAATGCCA	NA	NA
ENSG00000148225.15_113313222_113315860_2	49.1089834856706	1.07753260051015	0.212119315114599	5.07984197444729	3.77748957621928e-07	3.51318983735385e-06	UP	WDR31	transcript:ENSG00000148225.15_113313222_113315860_2	chr9	-	2352	2	novel_not_in_catalog	ENSG00000148225.15	novel	4862	11	NA	NA	24394	0	at_least_one_novel_splicesite	FALSE	non_canonical	NA	NA	NA	NA	NA	NA	NA	FALSE	NA	NA	NA	C	non_coding	NA	NA	NA	NA	NA	NA	NA	25	CATGTGCTTGATGTCAAATT	NA	NA
ENST00000237172.11	1558.02077544855	1.07771870674862	0.165409353538048	6.51546411189328	7.2465247974296e-11	1.8419463760051e-09	UP	FILIP1	transcript:ENST00000237172.11	chr6	-	4580	6	full-splice_match	ENSG00000118407.14	ENST00000237172.11	4580	6	0	0	0	0	reference_match	FALSE	canonical	NA	NA	NA	NA	NA	NA	NA	FALSE	NA	NA	NA	C	coding	1213	3642	332	3973	75414972	75308691	FALSE	30	GAACAGAGTTTTACTTATTT	NA	NA
ENSG00000150401.14_113455819_113485620_2	106.283421852292	1.0778687077486	0.191352530945082	5.6328949631607	1.7720939735086e-08	2.39292173138213e-07	UP	DCUN1D2	transcript:ENSG00000150401.14_113455819_113485620_2	chr13	-	3104	7	novel_not_in_catalog	ENSG00000150401.14	novel	3164	8	NA	NA	-1430	0	at_least_one_novel_splicesite	FALSE	canonical	NA	NA	NA	NA	NA	NA	NA	TRUE	NA	NA	NA	C	coding	244	735	160	894	113484014	113458029	FALSE	5	CGTGGTTTCCTTTCGATTCT	NA	NA
ENST00000361915.7	89.684229453691	1.0780236536706	0.160468218150442	6.71798855932915	1.84250155329711e-11	5.48076087759493e-10	UP	AGL	transcript:ENST00000361915.7	chr1	+	7368	34	full-splice_match	ENSG00000162688.16	ENST00000361915.7	7368	34	0	0	0	0	reference_match	TRUE	canonical	NA	NA	NA	NA	NA	NA	NA	FALSE	NA	NA	NA	C	coding	1532	4599	401	4999	99851043	99921651	FALSE	15	TGTATTTTGCTTTCATTCAT	NA	NA
ENSG00000118407.14_75314291_75493780_1	1167.32368026499	1.0780829734744	0.16907380413072	6.37640454721699	1.81293653990749e-10	4.16423294661445e-09	UP	FILIP1	transcript:ENSG00000118407.14_75314291_75493780_1	chr6	-	1914	5	incomplete-splice_match	ENSG00000118407.14	ENST00000237172.11	4580	6	-42	6207	-42	-6199	5prime_fragment	FALSE	canonical	NA	NA	NA	NA	NA	NA	NA	FALSE	NA	NA	NA	C	coding	513	1539	374	1912	75414972	75314293	FALSE	60	TATGATGGAAAAAATAAAAC	NA	NA
ENSG00000168803.15_43330674_43352550_2	92.7874596150836	1.07811211182791	0.184013145582893	5.85888637690968	4.65981371519007e-09	7.33480812299389e-08	UP	ADAL	transcript:ENSG00000168803.15_43330674_43352550_2	chr15	+	2021	12	novel_in_catalog	ENSG00000168803.15	novel	2264	13	NA	NA	0	0	combination_of_known_junctions	FALSE	canonical	NA	NA	NA	NA	NA	NA	NA	FALSE	NA	NA	NA	C	coding	320	963	454	1416	43335738	43351945	FALSE	30	CCGGAAATTAGTCAGGCACG	NA	NA
ENST00000519902.1	35.8044986286514	1.07825388774215	0.203250629973494	5.30504573532078	1.12644750054906e-07	1.21858596594358e-06	UP	SDAD1P1	transcript:ENST00000519902.1	chr8	-	3174	2	full-splice_match	ENSG00000228451.4	ENST00000519902.1	3174	2	0	0	0	0	reference_match	FALSE	canonical	NA	NA	NA	NA	NA	NA	NA	FALSE	NA	NA	NA	C	coding	178	537	2107	2643	26380326	26379790	FALSE	15	TGTGGCAGCAATTTGGTGTT	NA	NA
ENSG00000124588.19_2988658_2994402_1	30.4962009388837	1.07826778225804	0.196247814688125	5.49441930842192	3.91998107395297e-08	4.78019921728848e-07	UP	NA	transcript:ENSG00000124588.19_2988658_2994402_1	chr6	+	300	3	novel_not_in_catalog	ENSG00000244041.7	novel	777	2	NA	NA	0	3229	at_least_one_novel_splicesite	FALSE	canonical	NA	NA	NA	NA	NA	NA	NA	TRUE	NA	NA	NA	C	non_coding	NA	NA	NA	NA	NA	NA	NA	15	CTCAGCCTCAGGTATTCCTT	NA	NA
ENST00000369063.7	56.9142931155879	1.0783603100614	0.166043723970258	6.49443582856864	8.33451457771372e-11	2.0820626050651e-09	UP	RTN4IP1	transcript:ENST00000369063.7	chr6	-	1682	9	full-splice_match	ENSG00000130347.12	ENST00000369063.7	1682	9	0	0	0	0	reference_match	FALSE	canonical	NA	NA	NA	NA	NA	NA	NA	FALSE	NA	NA	NA	C	coding	396	1191	467	1657	106629021	106571996	FALSE	15	GACGTTCTTATTTGGTGAGT	NA	NA
ENSG00000083099.10_89634807_89638734_1	281.674365985514	1.07870501329437	0.184303716448122	5.85286631264432	4.83172504286239e-09	7.56648720477479e-08	UP	LYRM2	transcript:ENSG00000083099.10_89634807_89638734_1	chr6	-	2768	3	full-splice_match	ENSG00000083099.10	ENST00000520318.1	677	3	15	-2106	0	0	alternative_3end	FALSE	canonical	NA	NA	NA	NA	NA	NA	NA	FALSE	NA	NA	NA	C	non_coding	NA	NA	NA	NA	NA	NA	NA	70	AAAAAAAATAAAAAAGTGCC	NA	NA
ENSG00000057019.15_98797783_98901244_1	84.9536607100413	1.07876489537676	0.195919954227967	5.50615122195029	3.66763513244651e-08	4.51424709593969e-07	UP	DCBLD2	transcript:ENSG00000057019.15_98797783_98901244_1	chr3	-	3835	16	full-splice_match	ENSG00000057019.15	ENST00000326840.10	6122	16	445	1842	-73	0	alternative_3end5end	FALSE	canonical	NA	NA	NA	NA	NA	NA	NA	FALSE	NA	NA	NA	C	coding	729	2190	57	2246	98901188	98799372	FALSE	5	TTTGTTTTCTTGTTTCCATG	NA	NA
ENST00000430254.1	59.7434712935817	1.07945064438754	0.170057813403581	6.34755100505609	2.1876945914117e-10	4.90720478824494e-09	UP	TRAK2	transcript:ENST00000430254.1	chr2	-	1436	8	full-splice_match	ENSG00000115993.12	ENST00000430254.1	1436	8	0	0	0	0	reference_match	FALSE	canonical	NA	NA	NA	NA	NA	NA	NA	FALSE	NA	NA	NA	C	coding	311	936	351	1286	201420507	201395278	FALSE	25	TTATTTCTCTTTGTAAAATG	NA	NA
ENST00000600880.5	276.736926337544	1.07974893010428	0.213911358489043	5.04764654729445	4.47285655014631e-07	4.06176592556178e-06	UP	RPL37A	transcript:ENST00000600880.5	chr2	+	425	4	full-splice_match	ENSG00000197756.9	ENST00000600880.5	425	4	0	0	0	0	reference_match	FALSE	canonical	NA	NA	NA	NA	NA	NA	NA	FALSE	NA	NA	NA	C	non_coding	NA	NA	NA	NA	NA	NA	NA	30	GATCCAAGATCATGCCTCAT	NA	NA
ENSG00000164172.18_53095679_53109759_1	465.018507616358	1.07990868967164	0.179137216157023	6.02838825364485	1.65602838101794e-09	2.948264235938e-08	UP	MOCS2	transcript:ENSG00000164172.18_53095679_53109759_1	chr5	-	3707	7	full-splice_match	ENSG00000164172.18	ENST00000450852.7	1337	7	19	-2389	0	0	alternative_3end	FALSE	canonical	NA	NA	NA	NA	NA	NA	NA	FALSE	NA	NA	NA	C	coding	188	567	218	784	53107174	53098602	FALSE	25	CATTTTATTTTTTAAGAGCT	NA	NA
ENSG00000185651.14_21567730_21621873_1	233.608519431328	1.08034202324469	0.212336530445249	5.08787640534258	3.62095214463133e-07	3.38132270448841e-06	UP	UBE2L3	transcript:ENSG00000185651.14_21567730_21621873_1	chr22	+	684	4	full-splice_match	ENSG00000185651.14	ENST00000342192.8	3028	4	183	2161	0	-2161	alternative_3end5end	FALSE	canonical	NA	NA	NA	NA	NA	NA	NA	FALSE	NA	NA	NA	C	coding	154	465	16	480	21567745	21621669	FALSE	5	GTTCTGCTCTCTTTGTTTTA	NA	NA
ENSG00000132305.20_86143932_86195442_5	202.1319207173	1.08056175621989	0.165404845916429	6.53283010079308	6.45383434457851e-11	1.66967420785977e-09	UP	IMMT	transcript:ENSG00000132305.20_86143932_86195442_5	chr2	-	2529	13	novel_in_catalog	ENSG00000132305.20	novel	2670	15	NA	NA	-7	0	combination_of_known_splicesites	FALSE	canonical	NA	NA	NA	NA	NA	NA	NA	FALSE	NA	NA	NA	C	coding	710	2133	61	2193	86195382	86144268	FALSE	25	GTATCTTATCCCTTTTCAAA	NA	NA
ENSG00000134247.9_116967060_116990350_1	604.122470209708	1.08116155369151	0.229765932439962	4.70549111528542	2.53255535427571e-06	1.84727705546533e-05	UP	PTGFRN	transcript:ENSG00000134247.9_116967060_116990350_1	chr1	+	4235	4	incomplete-splice_match	ENSG00000134247.9	ENST00000393203.2	6178	9	57003	8	0	0	3prime_fragment	FALSE	canonical	NA	NA	NA	NA	NA	NA	NA	FALSE	NA	NA	NA	C	coding	238	717	136	852	116967195	116986967	FALSE	35	AAATTGAAGTTGTGTGAGGA	NA	NA
ENST00000370109.7	92.7901884641368	1.08131546107046	0.204433829782341	5.28931763505933	1.22773522552787e-07	1.31113985845435e-06	UP	DPH5	transcript:ENST00000370109.7	chr1	-	1316	8	full-splice_match	ENSG00000117543.20	ENST00000370109.7	1316	8	0	0	0	0	reference_match	FALSE	canonical	NA	NA	NA	NA	NA	NA	NA	FALSE	NA	NA	NA	C	coding	285	858	114	971	101025443	100990408	FALSE	10	CCCAGTCTCGGGTATTTCTT	NA	NA
ENSG00000166262.15_49576136_49620816_9	10.6791918267045	1.08173327398191	0.230953790788302	4.6837649656656	2.81652953708456e-06	2.02763760479488e-05	UP	FAM227B	transcript:ENSG00000166262.15_49576136_49620816_9	chr15	-	1108	6	novel_in_catalog	ENSG00000166262.15	novel	2008	16	NA	NA	0	0	combination_of_known_junctions	FALSE	canonical	NA	NA	NA	NA	NA	NA	NA	FALSE	NA	NA	NA	C	non_coding	NA	NA	NA	NA	NA	NA	NA	20	GTTGAAGCTGTTATCAGTGT	NA	NA
ENST00000379096.9	15.0287559206535	1.08181693701678	0.224592775298615	4.81679312960273	1.45883794276798e-06	1.14269070158925e-05	UP	TPD52	transcript:ENST00000379096.9	chr8	-	4041	6	full-splice_match	ENSG00000076554.15	ENST00000379096.9	4041	6	0	0	0	0	reference_match	FALSE	canonical	NA	NA	NA	NA	NA	NA	NA	FALSE	NA	NA	NA	C	coding	184	555	116	670	80171443	80038116	FALSE	15	TGGACGTGATCTTTCACTTT	NA	NA
ENST00000307106.3	325.595736300177	1.08184384201236	0.202947934692353	5.33064721083426	9.7863366829364e-08	1.07679988727092e-06	UP	SMIM4	transcript:ENST00000307106.3	chr3	+	274	2	full-splice_match	ENSG00000168273.7	ENST00000307106.3	274	2	0	0	0	0	reference_match	FALSE	canonical	NA	NA	NA	NA	NA	NA	NA	FALSE	NA	NA	NA	C	non_coding	NA	NA	NA	NA	NA	NA	NA	15	ACTATTGGTTTCAGTGCCTT	NA	NA
ENST00000491607.5	113.814985286232	1.08184525261911	0.199389600412914	5.42578575000264	5.77001382921016e-08	6.71721066751371e-07	UP	SMIM4	transcript:ENST00000491607.5	chr3	+	314	3	full-splice_match	ENSG00000168273.7	ENST00000491607.5	314	3	0	0	0	0	reference_match	FALSE	canonical	NA	NA	NA	NA	NA	NA	NA	FALSE	NA	NA	NA	C	non_coding	NA	NA	NA	NA	NA	NA	NA	10	CTATTGGTTTCAGTGCCTTT	NA	NA
ENSG00000083099.10_89636857_89638734_1	67.7369465862339	1.08205791294231	0.194639001256931	5.55930674713002	2.70848308430036e-08	3.46076106231641e-07	UP	LYRM2	transcript:ENSG00000083099.10_89636857_89638734_1	chr6	-	701	3	full-splice_match	ENSG00000083099.10	ENST00000523377.1	5353	3	19	4633	0	0	alternative_3end	FALSE	canonical	NA	NA	NA	NA	NA	NA	NA	FALSE	NA	NA	NA	C	non_coding	NA	NA	NA	NA	NA	NA	NA	40	ATACAAAAATTAGCTTGGTG	NA	NA
ENSG00000226900.1_132511626_132518248_1	390.428526617765	1.08240165164535	0.225622151078788	4.7974086164411	1.60731498819559e-06	1.24387721970255e-05	UP	NA	transcript:ENSG00000226900.1_132511626_132518248_1	chr10	-	668	2	novel_not_in_catalog	ENSG00000226900.1	novel	634	2	NA	NA	-57	0	at_least_one_novel_splicesite	FALSE	canonical	NA	NA	NA	NA	NA	NA	NA	TRUE	NA	NA	NA	C	non_coding	NA	NA	NA	NA	NA	NA	NA	10	GTCTTTGTGGATATGTGCTT	NA	NA
ENSG00000145349.16_113452961_113504851_1	199.147163104126	1.08243971473851	0.19688898947132	5.49771583289162	3.84742265850164e-08	4.707466553666e-07	UP	CAMK2D	transcript:ENSG00000145349.16_113452961_113504851_1	chr4	-	6440	6	incomplete-splice_match	ENSG00000145349.16	ENST00000342666.9	1940	19	256217	-1144	8991	0	3prime_fragment	FALSE	canonical	NA	NA	NA	NA	NA	NA	NA	FALSE	NA	NA	NA	C	coding	108	327	4530	4856	113460177	113455755	FALSE	5	CCCTTCCTCTTTTCTCTCAT	NA	NA
ENST00000586472.5	1596.2718986055	1.08266079590004	0.200042926611856	5.41214235482935	6.22751489370439e-08	7.19429301586253e-07	UP	CIRBP	transcript:ENST00000586472.5	chr19	+	1303	7	full-splice_match	ENSG00000099622.13	ENST00000586472.5	1303	7	0	0	0	0	reference_match	FALSE	canonical	NA	NA	NA	NA	NA	NA	NA	FALSE	NA	NA	NA	C	coding	172	519	56	574	1270934	1272443	FALSE	15	CCTTGCTCTGACAATTCCCT	NA	NA
ENSG00000108861.8_43768386_43778945_1	439.458198417454	1.08295309615369	0.172577323889601	6.27517608771397	3.49238816650606e-10	7.46651458623335e-09	UP	DUSP3	transcript:ENSG00000108861.8_43768386_43778945_1	chr17	-	1802	3	full-splice_match	ENSG00000108861.8	ENST00000226004.7	4110	3	43	2265	-10	0	alternative_3end	FALSE	canonical	NA	NA	NA	NA	NA	NA	NA	FALSE	NA	NA	NA	C	coding	185	558	22	579	43778924	43769609	FALSE	25	CTTTCTAAGGATGATATTGG	NA	NA
ENSG00000124523.15_13608822_13614558_1	121.060120956079	1.08318874176462	0.226174945942283	4.78916326143848	1.67478184190752e-06	1.28884099343734e-05	UP	SIRT5	transcript:ENSG00000124523.15_13608822_13614558_1	chr6	+	2219	2	novel_not_in_catalog	ENSG00000124523.15	novel	3727	9	NA	NA	24619	0	at_least_one_novel_splicesite	TRUE	non_canonical	NA	NA	NA	NA	NA	NA	NA	TRUE	NA	NA	NA	C	coding	105	318	496	813	13612835	13613152	FALSE	30	GTACGTATGTGTATATACCA	NA	NA
ENSG00000151806.13_44678427_44698605_4	11.6545427113456	1.08337371739654	0.207492426789123	5.22126871887032	1.77701462849849e-07	1.80745337751621e-06	UP	GUF1	transcript:ENSG00000151806.13_44678427_44698605_4	chr4	+	2130	17	full-splice_match	ENSG00000151806.13	ENST00000281543.5	4449	17	-2	2321	0	-2074	alternative_3end	FALSE	canonical	NA	NA	NA	NA	NA	NA	NA	FALSE	NA	NA	NA	C	coding	644	1932	197	2128	44678623	44698603	FALSE	35	GCTGAGGAAAATTGGCAACG	NA	NA
ENST00000414676.5	33.3569697911145	1.08342287048052	0.219616128794616	4.93325729957536	8.08695111557285e-07	6.82021860506021e-06	UP	NA	transcript:ENST00000414676.5	chr20	-	750	3	full-splice_match	ENSG00000225377.5	ENST00000414676.5	750	3	0	0	0	0	reference_match	FALSE	canonical	NA	NA	NA	NA	NA	NA	NA	FALSE	NA	NA	NA	C	non_coding	NA	NA	NA	NA	NA	NA	NA	20	AATTTGTTGGGATTCATTGT	NA	NA
ENSG00000172172.7_120395848_120445150_1	212.167752977638	1.08353392528848	0.23015083445964	4.70792959683357	2.50245494443897e-06	1.82906325285816e-05	UP	MRPL13	transcript:ENSG00000172172.7_120395848_120445150_1	chr8	-	973	8	novel_not_in_catalog	ENSG00000172172.7	novel	1086	7	NA	NA	-51	0	at_least_one_novel_splicesite	TRUE	canonical	NA	NA	NA	NA	NA	NA	NA	TRUE	NA	NA	NA	C	coding	130	393	325	717	120440128	120396104	FALSE	25	ACTATTTAGTGTTGCATTTA	NA	NA
ENST00000393051.5	143.793907045351	1.08379803737892	0.128596189300358	8.42791721337502	3.51871847907629e-17	4.57731005335362e-15	UP	DLAT	transcript:ENST00000393051.5	chr11	+	3517	12	full-splice_match	ENSG00000150768.15	ENST00000393051.5	3517	12	0	0	0	0	reference_match	FALSE	canonical	NA	NA	NA	NA	NA	NA	NA	FALSE	NA	NA	NA	C	coding	542	1629	34	1662	112025473	112062535	FALSE	15	TATGTCTGGTTTAATTTTTG	NA	NA
ENST00000480191.1	308.736934945983	1.08382865722429	0.186818063229934	5.8015196094305	6.57166096283826e-09	9.97267667993801e-08	UP	GTF3C6	transcript:ENST00000480191.1	chr6	+	800	6	full-splice_match	ENSG00000155115.6	ENST00000480191.1	800	6	0	0	0	0	reference_match	FALSE	canonical	NA	NA	NA	NA	NA	NA	NA	FALSE	NA	NA	NA	C	coding	114	345	356	700	110962442	110967790	FALSE	15	TTTTATTGCATTTTATTGGC	NA	NA
ENSG00000154328.15_11786629_11797677_1	287.603431662837	1.08407443145835	0.221957147214012	4.88416095208271	1.03870204336832e-06	8.4845180655893e-06	UP	NEIL2	transcript:ENSG00000154328.15_11786629_11797677_1	chr8	+	755	2	novel_not_in_catalog	ENSG00000154328.15	novel	2323	6	NA	NA	4017	10331	at_least_one_novel_splicesite	FALSE	non_canonical	NA	NA	NA	NA	NA	NA	NA	FALSE	NA	NA	NA	C	coding	135	408	199	606	11786827	11787234	TRUE	25	CGGTGGGGGAGGGGAACAGA	NA	NA
ENST00000437677.1	71.3005915152504	1.08418929548506	0.219213922341676	4.94580491924776	7.58298704251567e-07	6.45613588982995e-06	UP	NA	transcript:ENST00000437677.1	chr10	-	753	2	full-splice_match	ENSG00000236208.1	ENST00000437677.1	753	2	0	0	0	0	reference_match	FALSE	canonical	NA	NA	NA	NA	NA	NA	NA	FALSE	NA	NA	NA	C	non_coding	NA	NA	NA	NA	NA	NA	NA	15	GACTTCCTGTCGGGGAACGT	NA	NA
ENST00000621850.4	90.7192651138657	1.08420195038858	0.223610968252174	4.84860809316781	1.24330776731111e-06	9.92735185012733e-06	UP	NCAM1	transcript:ENST00000621850.4	chr11	+	2787	20	full-splice_match	ENSG00000149294.16	ENST00000621850.4	2787	20	0	0	0	0	reference_match	FALSE	canonical	NA	NA	NA	NA	NA	NA	NA	FALSE	NA	NA	NA	C	coding	761	2286	134	2419	112961613	113262925	FALSE	30	TAAGTACCTTCTAAAGCTTG	NA	NA
ENSG00000223547.9_12064810_12081565_2	124.437753498263	1.08422053487869	0.17874205208063	6.06583913666604	1.31266465090317e-09	2.40351839125807e-08	UP	ZNF844	transcript:ENSG00000223547.9_12064810_12081565_2	chr19	+	4007	5	novel_not_in_catalog	ENSG00000223547.9	novel	6620	4	NA	NA	0	0	at_least_one_novel_splicesite	FALSE	canonical	NA	NA	NA	NA	NA	NA	NA	FALSE	NA	NA	NA	C	coding	666	2001	65	2065	12064874	12077121	TRUE	25	TAATGTTGCCAAGTTATTGG	NA	NA
ENSG00000047249.17_53715673_53843270_1	89.8358883905386	1.08423661493798	0.20493807352637	5.29055727069897	1.2194422868103e-07	1.30425787318907e-06	UP	ATP6V1H	transcript:ENSG00000047249.17_53715673_53843270_1	chr8	-	2124	13	novel_in_catalog	ENSG00000047249.17	novel	2007	14	NA	NA	-8	0	combination_of_known_junctions	FALSE	canonical	NA	NA	NA	NA	NA	NA	NA	FALSE	NA	NA	NA	C	coding	462	1389	445	1833	53841681	53715964	FALSE	25	AAACATGGCCTCTCTCTTTA	NA	NA
ENSG00000143324.13_180632032_180886126_1	137.206248117951	1.08433690001863	0.192533391195338	5.63194204021728	1.78191573249565e-08	2.40370166763012e-07	UP	XPR1	transcript:ENSG00000143324.13_180632032_180886126_1	chr1	+	4321	15	full-splice_match	ENSG00000143324.13	ENST00000367590.8	8474	15	28	4125	0	0	alternative_3end	FALSE	canonical	NA	NA	NA	NA	NA	NA	NA	FALSE	NA	NA	NA	C	coding	696	2091	171	2261	180632202	180884066	FALSE	30	TCAGTGTTAACAATTTAGTG	NA	NA
ENSG00000100764.13_90256578_90272624_1	828.970344922534	1.084561344306	0.134132230852627	8.08576236607607	6.17765351483785e-16	5.58273409397921e-14	UP	PSMC1	transcript:ENSG00000100764.13_90256578_90272624_1	chr14	+	1560	11	full-splice_match	ENSG00000100764.13	ENST00000261303.12	4448	11	83	2805	0	0	alternative_3end5end	FALSE	canonical	NA	NA	NA	NA	NA	NA	NA	FALSE	NA	NA	NA	C	coding	440	1323	21	1343	90256598	90272407	FALSE	10	ACTTCCTGTTTCTGCAGTCT	NA	NA
ENSG00000109919.9_47618704_47642489_1	154.630573877482	1.08493194179239	0.225968910038376	4.80124430218358	1.57682758125434e-06	1.22293783172999e-05	UP	MTCH2	transcript:ENSG00000109919.9_47618704_47642489_1	chr11	-	1038	12	novel_in_catalog	ENSG00000109919.9	novel	2587	13	NA	NA	-37	0	combination_of_known_junctions	TRUE	canonical	NA	NA	NA	NA	NA	NA	NA	FALSE	NA	NA	NA	C	coding	294	885	25	909	47642465	47618833	FALSE	0	TGGTGTCTGCCTTTTTTGTT	NA	NA
ENSG00000082213.17_31532299_31554808_4	144.602267262647	1.08514331319816	0.196994489276705	5.50849578169637	3.61912912403502e-08	4.46154498850276e-07	UP	C5orf22	transcript:ENSG00000082213.17_31532299_31554808_4	chr5	+	3422	10	novel_in_catalog	ENSG00000082213.17	novel	3612	9	NA	NA	0	0	combination_of_known_junctions	FALSE	canonical	NA	NA	NA	NA	NA	NA	NA	FALSE	NA	NA	NA	C	coding	473	1422	95	1516	31532393	31552902	FALSE	25	TAGGAAGGTTTGTTTAATTC	NA	NA
ENST00000597503.5	19.1300174099525	1.0851632992626	0.199772440183995	5.43199701752221	5.57268543492501e-08	6.51456062892627e-07	UP	ZNF415	transcript:ENST00000597503.5	chr19	-	2469	5	full-splice_match	ENSG00000170954.11	ENST00000597503.5	2469	5	0	0	0	0	reference_match	FALSE	canonical	NA	NA	NA	NA	NA	NA	NA	FALSE	NA	NA	NA	C	coding	567	1704	268	1971	53116386	53108377	FALSE	20	CTGGTTGTCTCAGATTTTAA	NA	NA
ENST00000311521.8	731.975817723363	1.08538255529386	0.197425645463184	5.4976776332549	3.84825594766296e-08	4.70748988385898e-07	UP	DBI	transcript:ENST00000311521.8	chr2	+	714	5	full-splice_match	ENSG00000155368.16	ENST00000311521.8	714	5	0	0	0	0	reference_match	FALSE	canonical	NA	NA	NA	NA	NA	NA	NA	FALSE	NA	NA	NA	C	coding	104	315	172	486	119367585	119372318	FALSE	15	CTTTAGTGATCTGAGTTCTT	NA	NA
ENSG00000182712.15_155061622_155071136_1	52.0231985700329	1.08597579183694	0.190315527894072	5.70618595263221	1.15535775196e-08	1.64239611129928e-07	UP	CMC4	transcript:ENSG00000182712.15_155061622_155071136_1	chrX	-	626	3	novel_not_in_catalog	ENSG00000182712.15	novel	1107	3	NA	NA	226	0	at_least_one_novel_splicesite	FALSE	canonical	NA	NA	NA	NA	NA	NA	NA	TRUE	NA	NA	NA	B	coding	126	381	2	382	155071135	155061866	FALSE	20	TTTGGGTTTTGTACTAAATG	NA	NA
ENSG00000080822.16_98515480_98522887_2	29.0185283213972	1.08647816097406	0.209751878521307	5.17982565225844	2.22093377693428e-07	2.19563898529936e-06	UP	CLDND1	transcript:ENSG00000080822.16_98515480_98522887_2	chr3	-	951	5	novel_in_catalog	ENSG00000080822.16	novel	2228	6	NA	NA	0	0	combination_of_known_junctions	FALSE	canonical	NA	NA	NA	NA	NA	NA	NA	FALSE	NA	NA	NA	C	coding	202	609	58	666	98521424	98515765	FALSE	30	AATTGTATATAGAGTGTCTG	NA	NA
ENSG00000116750.13_193015759_193059496_1	25.5279017131594	1.08717786102313	0.180232460259684	6.03208689187669	1.61855702671061e-09	2.890192361128e-08	UP	UCHL5	transcript:ENSG00000116750.13_193015759_193059496_1	chr1	-	1587	11	novel_in_catalog	ENSG00000116750.13	novel	1815	11	NA	NA	0	0	combination_of_known_junctions	FALSE	canonical	NA	NA	NA	NA	NA	NA	NA	FALSE	NA	NA	NA	C	coding	319	960	36	995	193059461	193016351	FALSE	10	TTTTCTTCAAGTGTTTGGGG	NA	NA
ENST00000648542.1	23.2606317153989	1.08724663666328	0.212794940372916	5.10936319612636	3.23246444456761e-07	3.06007414308868e-06	UP	ZNF684	transcript:ENST00000648542.1	chr1	+	2102	6	full-splice_match	ENSG00000117010.16	ENST00000648542.1	2102	6	0	0	0	0	reference_match	FALSE	canonical	NA	NA	NA	NA	NA	NA	NA	FALSE	NA	NA	NA	C	coding	378	1137	316	1452	40533167	40547460	FALSE	45	TATTCAGTTGAGGAAAAGAA	NA	NA
ENST00000617484.4	20.4866179588063	1.08742929822302	0.226774850986649	4.79519353002263	1.62517855258233e-06	1.25559569430819e-05	UP	PPARGC1A	transcript:ENST00000617484.4	chr4	-	1026	8	full-splice_match	ENSG00000109819.8	ENST00000617484.4	1026	8	0	0	0	0	reference_match	FALSE	canonical	NA	NA	NA	NA	NA	NA	NA	FALSE	NA	NA	NA	C	coding	297	894	133	1026	23889945	23820610	FALSE	40	CTGTTAGTAAAGCAAGATGA	NA	NA
ENSG00000138430.15_174075008_174248532_1	241.15545526021	1.08745320194707	0.204992827359877	5.30483537376642	1.12774726058996e-07	1.21982381229918e-06	UP	OLA1	transcript:ENSG00000138430.15_174075008_174248532_1	chr2	-	1690	11	full-splice_match	ENSG00000138430.15	ENST00000284719.7	4417	11	166	2561	-57	0	alternative_3end5end	FALSE	canonical	NA	NA	NA	NA	NA	NA	NA	FALSE	NA	NA	NA	C	coding	396	1191	82	1272	174246815	174075426	FALSE	10	AGCCTTGGTGTGTTTGGGGA	NA	NA
ENST00000492794.1	12.6481557483107	1.08748507549615	0.222900176983657	4.87879861834243	1.06733972497969e-06	8.69038772754122e-06	UP	SLC51A	transcript:ENST00000492794.1	chr3	+	482	2	full-splice_match	ENSG00000163959.9	ENST00000492794.1	482	2	0	0	0	0	reference_match	FALSE	canonical	NA	NA	NA	NA	NA	NA	NA	FALSE	NA	NA	NA	C	non_coding	NA	NA	NA	NA	NA	NA	NA	15	TGTGTAACTGGGCACCTTGC	NA	NA
ENST00000419482.6	779.188148768168	1.08752907826263	0.157694469652912	6.89643131212085	5.33251302793291e-12	1.84186549724388e-10	UP	SMYD1	transcript:ENST00000419482.6	chr2	+	4433	10	full-splice_match	ENSG00000115593.14	ENST00000419482.6	4433	10	0	0	0	0	reference_match	FALSE	canonical	NA	NA	NA	NA	NA	NA	NA	FALSE	NA	NA	NA	C	coding	485	1458	101	1558	88067880	88110512	FALSE	0	GTGTGGCTTCTTTCTTTCTG	NA	NA
ENSG00000228451.4_26379259_26382941_1	36.2866279298386	1.08757929230288	0.199978268863944	5.43848738406079	5.37348139944779e-08	6.30801039290758e-07	UP	SDAD1P1	transcript:ENSG00000228451.4_26379259_26382941_1	chr8	-	3239	2	incomplete-splice_match	ENSG00000228451.4	ENST00000650042.1	1434	3	0	3346	0	0	5prime_fragment	FALSE	canonical	NA	NA	NA	NA	NA	NA	NA	FALSE	NA	NA	NA	C	coding	178	537	2172	2708	26380326	26379790	FALSE	15	TGTGGCAGCAATTTGGTGTT	NA	NA
ENST00000418813.6	59.4443470490059	1.08776028355234	0.170744392608285	6.37069403531065	1.8817470708686e-10	4.28962865405417e-09	UP	NA	transcript:ENST00000418813.6	chr21	+	576	5	full-splice_match	ENSG00000215386.12	ENST00000418813.6	576	5	0	0	0	0	reference_match	FALSE	canonical	NA	NA	NA	NA	NA	NA	NA	FALSE	NA	NA	NA	C	non_coding	NA	NA	NA	NA	NA	NA	NA	15	GCAACCTCTGCCTCCCAGGT	NA	NA
ENST00000564544.1	259.710958563347	1.08785562824765	0.176834103149547	6.15184293567887	7.65877066020669e-10	1.50040366972346e-08	UP	COX4I1	transcript:ENST00000564544.1	chr16	+	617	5	full-splice_match	ENSG00000131143.8	ENST00000564544.1	617	5	0	0	0	0	reference_match	FALSE	canonical	NA	NA	NA	NA	NA	NA	NA	FALSE	NA	NA	NA	C	coding	115	345	273	617	85805090	85806975	FALSE	40	GCTAATAAATGACCAGTTTA	NA	NA
ENSG00000175216.14_46809399_46846296_1	49.1417032517677	1.08792324398633	0.183826989607011	5.91819104644055	3.25501747257561e-09	5.36739175039528e-08	UP	CKAP5	transcript:ENSG00000175216.14_46809399_46846296_1	chr11	-	979	7	incomplete-splice_match	ENSG00000175216.14	ENST00000312055.9	6532	43	12	65863	0	6804	5prime_fragment	FALSE	canonical	NA	NA	NA	NA	NA	NA	NA	FALSE	NA	NA	NA	C	coding	288	864	115	978	46821231	46809400	FALSE	40	TAAGTAATAGTTAAACTTCT	NA	NA
ENSG00000283189.2_49422946_49429284_4	18.8022367643047	1.08814257556559	0.213917586188483	5.08673735036832	3.64275757323489e-07	3.39964196914293e-06	UP	NICN1	transcript:ENSG00000283189.2_49422946_49429284_4	chr3	-	1802	7	novel_not_in_catalog	ENSG00000145029.13	novel	2616	6	NA	NA	4	0	at_least_one_novel_splicesite	TRUE	non_canonical	NA	NA	NA	NA	NA	NA	NA	TRUE	NA	NA	NA	C	coding	213	642	46	687	49429239	49424833	TRUE	5	TGACTGCTGGCTGCCTGTGT	NA	NA
ENST00000583221.5	14.7329300298693	1.08820001697159	0.232368413578518	4.68308063136938	2.82595284622207e-06	2.03367492853675e-05	UP	C17orf75	transcript:ENST00000583221.5	chr17	-	776	7	full-splice_match	ENSG00000108666.9	ENST00000583221.5	776	7	0	0	0	0	reference_match	FALSE	canonical	NA	NA	NA	NA	NA	NA	NA	FALSE	NA	NA	NA	C	coding	172	516	261	776	32341234	32334789	FALSE	50	AGAGACATTAACAGGTAAAG	NA	NA
ENSG00000047849.21_47912125_48088848_2	2272.53125367735	1.0882016930664	0.166713618411655	6.52737132955377	6.69339638238299e-11	1.72256137017882e-09	UP	MAP4	transcript:ENSG00000047849.21_47912125_48088848_2	chr3	-	2391	9	novel_in_catalog	ENSG00000047849.21	novel	8920	21	NA	NA	-7	4737	combination_of_known_junctions	FALSE	canonical	NA	NA	NA	NA	NA	NA	NA	FALSE	NA	NA	NA	C	coding	765	2295	96	2390	47998860	47912126	FALSE	60	TAATGATGAAGAAAAAGAAG	NA	NA
ENSG00000133103.16_39655724_39752503_3	82.7335210689664	1.08848613303693	0.224764801851532	4.84277842469271	1.28036040686975e-06	1.0181746824338e-05	UP	COG6	transcript:ENSG00000133103.16_39655724_39752503_3	chr13	+	3489	20	novel_not_in_catalog	ENSG00000133103.16	novel	3449	20	NA	NA	0	3	at_least_one_novel_splicesite	FALSE	canonical	NA	NA	NA	NA	NA	NA	NA	FALSE	NA	NA	NA	C	coding	691	2076	4	2079	39655727	39751093	FALSE	30	TTGTATATAATTTATTTCTA	NA	NA
ENSG00000173409.13_230979094_231000595_3	61.7899213636916	1.08864832044878	0.189238214591985	5.75279323362886	8.77808235373675e-09	1.28510929061117e-07	UP	ARV1	transcript:ENSG00000173409.13_230979094_231000595_3	chr1	+	1389	7	novel_in_catalog	ENSG00000173409.13	novel	1335	6	NA	NA	0	0	combination_of_known_junctions	FALSE	canonical	NA	NA	NA	NA	NA	NA	NA	FALSE	NA	NA	NA	C	coding	304	915	13	927	230979106	230997263	FALSE	25	GTTTTTGTAAATTTTCAATT	NA	NA
ENSG00000178104.19_148889560_149005111_1	902.85420405807	1.08882512098464	0.18477274204832	5.89278001134986	3.79751827028785e-09	6.14061287651308e-08	UP	PDE4DIP	transcript:ENSG00000178104.19_148889560_149005111_1	chr1	+	3953	27	incomplete-splice_match	ENSG00000178104.19	ENST00000618462.4	8150	46	45178	27908	0	11229	internal_fragment	FALSE	canonical	NA	NA	NA	NA	NA	NA	NA	FALSE	NA	NA	NA	C	coding	1253	3759	195	3953	148889754	149005111	FALSE	40	CAGCTGCAGAATGCCAACAA	NA	NA
ENST00000588991.7	145.573030810703	1.08930883589068	0.181104138627447	6.01482022523805	1.80086441325375e-09	3.18156769009093e-08	UP	GPI	transcript:ENST00000588991.7	chr19	+	2036	18	full-splice_match	ENSG00000105220.15	ENST00000588991.7	2036	18	0	0	0	0	reference_match	FALSE	canonical	NA	NA	NA	NA	NA	NA	NA	FALSE	NA	NA	NA	C	coding	569	1710	118	1827	34364910	34400036	FALSE	20	AAGTGTTTTTGTGCAGCTGA	NA	NA
ENST00000460580.5	292.437201171569	1.08941042207562	0.201283332627716	5.4123230565272	6.22123187648453e-08	7.18809323351485e-07	UP	SMYD2	transcript:ENST00000460580.5	chr1	+	1618	11	full-splice_match	ENSG00000143499.13	ENST00000460580.5	1618	11	0	0	0	0	reference_match	FALSE	canonical	NA	NA	NA	NA	NA	NA	NA	FALSE	NA	NA	NA	C	coding	349	1050	222	1271	214314777	214336784	FALSE	10	TTTGAGGTTTGTATTTTCTT	NA	NA
ENSG00000133943.20_91114063_91225355_2	71.8436434585228	1.08951138165182	0.201509500728715	5.40674944710716	6.41788228950179e-08	7.39678378887466e-07	UP	DGLUCY	transcript:ENSG00000133943.20_91114063_91225355_2	chr14	+	2861	16	novel_in_catalog	ENSG00000133943.20	novel	2719	15	NA	NA	0	0	combination_of_known_junctions	FALSE	canonical	NA	NA	NA	NA	NA	NA	NA	FALSE	NA	NA	NA	C	coding	621	1866	474	2339	91160295	91224833	FALSE	20	TTGTGTACTCTTCGGAATAT	NA	NA
ENSG00000283189.2_49422946_49429284_5	18.3119954593691	1.08990883490154	0.214857245211533	5.07271157567201	3.92186701628006e-07	3.62392708945723e-06	UP	NICN1	transcript:ENSG00000283189.2_49422946_49429284_5	chr3	-	1756	7	novel_not_in_catalog	ENSG00000145029.13	novel	1921	7	NA	NA	4	0	at_least_one_novel_splicesite	FALSE	non_canonical	NA	NA	NA	NA	NA	NA	NA	TRUE	NA	NA	NA	C	coding	213	642	46	687	49429239	49424833	TRUE	5	TGACTGCTGGCTGCCTGTGT	NA	NA
ENSG00000101558.13_9914062_9954814_1	521.955061848898	1.0901434761364	0.206604725500341	5.27646922642435	1.31696616569213e-07	1.39308424340429e-06	UP	VAPA	transcript:ENSG00000101558.13_9914062_9954814_1	chr18	+	1548	6	full-splice_match	ENSG00000101558.13	ENST00000400000.6	6815	6	60	5207	0	337	alternative_3end5end	FALSE	canonical	NA	NA	NA	NA	NA	NA	NA	FALSE	NA	NA	NA	C	coding	242	729	217	945	9914278	9954211	FALSE	10	TCTTGCTCGATAGCTTGTTT	NA	NA
ENST00000375151.4	578.856772528951	1.09030745434486	0.169673539264004	6.42591331019738	1.31080092218405e-10	3.11860889102334e-09	UP	TSR2	transcript:ENST00000375151.4	chrX	+	1534	5	full-splice_match	ENSG00000158526.7	ENST00000375151.4	1534	5	0	0	0	0	reference_match	FALSE	canonical	NA	NA	NA	NA	NA	NA	NA	FALSE	NA	NA	NA	A	coding	191	576	22	597	54440422	54444550	FALSE	85	AAAAAAAAAAAAACACACAA	NA	NA
ENSG00000020577.13_54784266_54789127_1	221.379639891603	1.09032024610523	0.224017755487159	4.86711530402658	1.13238967856425e-06	9.15555883864846e-06	UP	SAMD4A	transcript:ENSG00000020577.13_54784266_54789127_1	chr14	+	478	3	incomplete-splice_match	ENSG00000020577.13	ENST00000555192.1	1337	9	29433	0	0	0	3prime_fragment	FALSE	canonical	NA	NA	NA	NA	NA	NA	NA	FALSE	NA	NA	NA	B	non_coding	NA	NA	NA	NA	NA	NA	NA	10	GGTTGGTTATTTTGTCATTT	NA	NA
ENST00000636808.1	74.7264013529969	1.09039351628908	0.193711068259183	5.62896857721182	1.81290418014973e-08	2.44130500935837e-07	UP	ALDH7A1	transcript:ENST00000636808.1	chr5	-	2639	18	full-splice_match	ENSG00000164904.17	ENST00000636808.1	2639	18	0	0	0	0	reference_match	FALSE	canonical	NA	NA	NA	NA	NA	NA	NA	FALSE	NA	NA	NA	C	coding	404	1215	613	1827	126582962	126544965	FALSE	40	ACCCCGTCTTTACCAAAAAA	NA	NA
ENSG00000115993.12_201379815_201451579_2	288.298782586019	1.09041613691967	0.146669676182208	7.43450292727887	1.0496190405206e-13	5.60852637312509e-12	UP	TRAK2	transcript:ENSG00000115993.12_201379815_201451579_2	chr2	-	3825	15	novel_in_catalog	ENSG00000115993.12	novel	6510	16	NA	NA	0	-2608	combination_of_known_splicesites	FALSE	canonical	NA	NA	NA	NA	NA	NA	NA	FALSE	NA	NA	NA	C	coding	703	2112	986	3097	201398201	201380543	FALSE	25	CAACTGGGTAGAGGGTGGGA	NA	NA
ENST00000451218.6	78.4205676547016	1.0904740607483	0.154489672600113	7.05855635781512	1.68241262899688e-12	6.60511156312034e-11	UP	USP46	transcript:ENST00000451218.6	chr4	-	4622	8	full-splice_match	ENSG00000109189.12	ENST00000451218.6	4622	8	0	0	0	0	reference_match	FALSE	canonical	NA	NA	NA	NA	NA	NA	NA	FALSE	NA	NA	NA	C	coding	339	1020	141	1160	52659150	52597640	FALSE	30	GGAATTCTCTTTCTAGAGAA	NA	NA
ENST00000341872.10	114.777956226227	1.09088560414174	0.196167573269621	5.56098842412852	2.68250992063389e-08	3.43316626993706e-07	UP	LGALS8	transcript:ENST00000341872.10	chr1	+	2437	11	full-splice_match	ENSG00000116977.18	ENST00000341872.10	2437	11	0	0	0	0	reference_match	FALSE	canonical	NA	NA	NA	NA	NA	NA	NA	FALSE	NA	NA	NA	C	coding	316	951	385	1335	236526074	236548161	FALSE	20	GTTAAATGGTTCCATTTCTG	NA	NA
ENST00000482086.5	22.6575324516968	1.09133134366725	0.186848916648321	5.84071539318214	5.19771351204344e-09	8.06396055376186e-08	UP	PCCB	transcript:ENST00000482086.5	chr3	+	1436	12	full-splice_match	ENSG00000114054.13	ENST00000482086.5	1436	12	0	0	0	0	reference_match	FALSE	canonical	NA	NA	NA	NA	NA	NA	NA	FALSE	NA	NA	NA	C	coding	423	1272	22	1293	136250376	136330026	FALSE	15	TCTTTTGTGCCTTACTGTAA	NA	NA
ENST00000432587.6	315.181368451327	1.09135796638918	0.182501938685193	5.97998012652198	2.23164845262332e-09	3.83887579544355e-08	UP	DCAF6	transcript:ENST00000432587.6	chr1	+	3522	21	full-splice_match	ENSG00000143164.15	ENST00000432587.6	3522	21	0	0	0	0	reference_match	TRUE	canonical	NA	NA	NA	NA	NA	NA	NA	FALSE	NA	NA	NA	C	coding	920	2763	354	3116	167936912	168075435	FALSE	30	AATTTGACTTTTTATTTAAT	NA	NA
ENST00000645002.1	496.974513622788	1.09156644622331	0.189400613843914	5.76326773218844	8.25007640637808e-09	1.2157509738732e-07	UP	SNRPN	transcript:ENST00000645002.1	chr15	+	1940	15	full-splice_match	ENSG00000128739.22	ENST00000645002.1	1940	15	0	0	0	0	reference_match	FALSE	canonical	NA	NA	NA	NA	NA	NA	NA	FALSE	NA	NA	NA	C	coding	240	723	1085	1807	24974454	24978444	FALSE	20	CTGTGAGGTACTGTTGTATA	NA	NA
ENST00000309244.8	1484.45399827271	1.09190187535804	0.202372411091986	5.3955075667984	6.83301127454692e-08	7.81665797559772e-07	UP	ETFB	transcript:ENST00000309244.8	chr19	-	900	6	full-splice_match	ENSG00000105379.9	ENST00000309244.8	900	6	0	0	0	0	reference_match	FALSE	canonical	NA	NA	NA	NA	NA	NA	NA	FALSE	NA	NA	NA	C	coding	255	768	93	860	51366326	51345211	FALSE	20	TATCTCTGTTAACTTATTTC	NA	NA
ENST00000392110.6	44.0805194215649	1.09192884191409	0.221563844489629	4.92828080515276	8.29563327837351e-07	6.97596237123602e-06	UP	BCS1L	transcript:ENST00000392110.6	chr2	+	1525	9	full-splice_match	ENSG00000074582.13	ENST00000392110.6	1525	9	0	0	0	0	reference_match	FALSE	canonical	NA	NA	NA	NA	NA	NA	NA	FALSE	NA	NA	NA	C	coding	419	1260	210	1469	218660988	218663386	FALSE	10	ACTCTGCTCTCTCATCTCCC	NA	NA
ENST00000597748.5	9.12946972549672	1.09212714049489	0.226877168427666	4.81373753059283	1.48133339994606e-06	1.15734335881642e-05	UP	ZNF415	transcript:ENST00000597748.5	chr19	-	2461	5	full-splice_match	ENSG00000170954.11	ENST00000597748.5	2461	5	0	0	0	0	reference_match	FALSE	canonical	NA	NA	NA	NA	NA	NA	NA	FALSE	NA	NA	NA	C	coding	567	1704	279	1982	53116386	53108377	FALSE	25	TGCAGGATGTTTGAAGTCAC	NA	NA
ENST00000376285.5	57.8314010489526	1.0921717255103	0.175183104515883	6.23445810330004	4.53344635835549e-10	9.40264584335703e-09	UP	PCCA	transcript:ENST00000376285.5	chr13	+	2494	24	full-splice_match	ENSG00000175198.16	ENST00000376285.5	2494	24	0	0	0	0	reference_match	FALSE	canonical	NA	NA	NA	NA	NA	NA	NA	FALSE	NA	NA	NA	C	coding	728	2187	39	2225	100089121	100530166	FALSE	10	TATTAGTTTGCCCTTTCTTT	NA	NA
ENST00000320936.9	1608.38010151936	1.0924495468284	0.20235666058975	5.39863399427799	6.7150206327529e-08	7.69627313637888e-07	UP	CIRBP	transcript:ENST00000320936.9	chr19	+	1328	7	full-splice_match	ENSG00000099622.13	ENST00000320936.9	1328	7	0	0	0	0	reference_match	FALSE	canonical	NA	NA	NA	NA	NA	NA	NA	FALSE	NA	NA	NA	C	coding	172	519	81	599	1270934	1272443	FALSE	15	CCTTGCTCTGACAATTCCCT	NA	NA
ENST00000383678.6	63.2184354230194	1.09286479226945	0.192667397543326	5.67228709270177	1.40903582119349e-08	1.95310441509523e-07	UP	GTPBP8	transcript:ENST00000383678.6	chr3	+	1360	6	full-splice_match	ENSG00000163607.15	ENST00000383678.6	1360	6	0	0	0	0	reference_match	FALSE	canonical	NA	NA	NA	NA	NA	NA	NA	FALSE	NA	NA	NA	C	coding	284	855	83	937	112991000	113000919	FALSE	40	AGTTGATGGATAAAAGTTAC	NA	NA
ENSG00000157823.16_89830599_89893994_1	544.082004591126	1.0934207387453	0.150307369188544	7.27456507720339	3.47538308251918e-13	1.64224412274631e-11	UP	AP3S2	transcript:ENSG00000157823.16_89830599_89893994_1	chr15	-	4936	7	novel_not_in_catalog	ENSG00000157823.16	novel	738	7	NA	NA	0	0	at_least_one_novel_splicesite	FALSE	canonical	NA	NA	NA	NA	NA	NA	NA	FALSE	NA	NA	NA	C	coding	193	582	46	627	89893949	89835515	TRUE	25	CGGTTGAGGCAAATGGCAGT	NA	NA
ENST00000510659.5	126.534806072149	1.09438220157623	0.210736738545724	5.19312488713862	2.06793364223027e-07	2.06375041768683e-06	UP	C5orf22	transcript:ENST00000510659.5	chr5	+	3117	9	full-splice_match	ENSG00000082213.17	ENST00000510659.5	3117	9	0	0	0	0	reference_match	FALSE	canonical	NA	NA	NA	NA	NA	NA	NA	FALSE	NA	NA	NA	C	coding	177	534	678	1211	31538678	31552902	FALSE	25	TAGGAAGGTTTGTTTAATTC	NA	NA
ENSG00000120675.5_43062058_43107408_1	139.629250902583	1.09463346431505	0.183623839957807	5.96128184971282	2.50266864961169e-09	4.2473351697142e-08	UP	DNAJC15	transcript:ENSG00000120675.5_43062058_43107408_1	chr13	+	743	6	novel_not_in_catalog	ENSG00000120675.5	novel	924	4	NA	NA	38855	-6816	at_least_one_novel_splicesite	FALSE	canonical	NA	NA	NA	NA	NA	NA	NA	TRUE	NA	NA	NA	C	non_coding	NA	NA	NA	NA	NA	NA	NA	15	TTGCTTTTTATTATCTTTTA	NA	NA
ENST00000342045.6	128.854759525382	1.09493586931354	0.194615756670092	5.62614193243178	1.84284734101345e-08	2.47567714123027e-07	UP	BABAM2	transcript:ENST00000342045.6	chr2	+	1681	13	full-splice_match	ENSG00000158019.20	ENST00000342045.6	1681	13	0	0	0	0	reference_match	FALSE	canonical	NA	NA	NA	NA	NA	NA	NA	FALSE	NA	NA	NA	C	coding	383	1152	142	1293	27894557	28338513	FALSE	5	CTAGTGTCTTCCCTCTGTGC	NA	NA
ENSG00000147383.10_152830997_152869363_1	45.7721756741723	1.09592631927618	0.184583836287042	5.93728216576844	2.89785689210227e-09	4.83892124975381e-08	UP	NSDHL	transcript:ENSG00000147383.10_152830997_152869363_1	chrX	+	1497	8	novel_not_in_catalog	ENSG00000147383.10	novel	1630	9	NA	NA	0	0	at_least_one_novel_splicesite	FALSE	canonical	NA	NA	NA	NA	NA	NA	NA	TRUE	NA	NA	NA	C	coding	361	1086	165	1250	152846325	152869116	FALSE	5	TTTTTGTGTCTCTCTGTTTA	NA	NA
ENSG00000112992.16_43602692_43705486_1	764.511610924235	1.09599536165019	0.126694166704287	8.65071684167057	5.11769394129787e-18	8.89746978129906e-16	UP	NNT	transcript:ENSG00000112992.16_43602692_43705486_1	chr5	+	4458	22	novel_in_catalog	ENSG00000112992.16	novel	6483	22	NA	NA	0	0	combination_of_known_junctions	TRUE	canonical	NA	NA	NA	NA	NA	NA	NA	FALSE	NA	NA	NA	C	coding	1086	3261	116	3376	43609196	43704404	FALSE	30	TATAGAAGTGTAGATTTTCT	NA	NA
ENST00000403422.7	304.1554768435	1.09604962675739	0.22442393550579	4.88383569376054	1.04041781673559e-06	8.49499468747332e-06	UP	NEIL2	transcript:ENST00000403422.7	chr8	+	2016	4	full-splice_match	ENSG00000154328.15	ENST00000403422.7	2016	4	0	0	0	0	reference_match	FALSE	canonical	NA	NA	NA	NA	NA	NA	NA	FALSE	NA	NA	NA	C	coding	271	816	129	944	11779643	11786273	FALSE	5	TGTTTTTGTCTTTATTTGGT	NA	NA
ENSG00000133943.20_91114063_91225355_1	74.3862449126533	1.09616964721182	0.218960756937691	5.00623793296326	5.55041418702271e-07	4.90956291434651e-06	UP	DGLUCY	transcript:ENSG00000133943.20_91114063_91225355_1	chr14	+	2768	15	novel_in_catalog	ENSG00000133943.20	novel	2719	15	NA	NA	0	0	combination_of_known_junctions	FALSE	canonical	NA	NA	NA	NA	NA	NA	NA	FALSE	NA	NA	NA	C	coding	616	1851	396	2246	91160295	91224833	FALSE	20	TTGTGTACTCTTCGGAATAT	NA	NA
ENST00000520318.1	66.1703094825551	1.09638223444452	0.198432207313715	5.52522319479705	3.29067009379871e-08	4.11221049590034e-07	UP	LYRM2	transcript:ENST00000520318.1	chr6	-	677	3	full-splice_match	ENSG00000083099.10	ENST00000520318.1	677	3	0	0	0	0	reference_match	FALSE	canonical	NA	NA	NA	NA	NA	NA	NA	FALSE	NA	NA	NA	C	non_coding	NA	NA	NA	NA	NA	NA	NA	30	GGTCAGGAGTTCAAGACCAG	NA	NA
ENST00000325366.13	160.348613962408	1.09675165127528	0.209604737770708	5.23247548189984	1.6725484375162e-07	1.71364122240345e-06	UP	C5orf22	transcript:ENST00000325366.13	chr5	+	3612	9	full-splice_match	ENSG00000082213.17	ENST00000325366.13	3612	9	0	0	0	0	reference_match	FALSE	canonical	NA	NA	NA	NA	NA	NA	NA	FALSE	NA	NA	NA	C	coding	442	1329	128	1456	31532393	31552902	FALSE	30	CTTAAGTGTAAGCGTAGACT	NA	NA
ENST00000366957.9	308.018339791699	1.09684376765585	0.197189236197345	5.56239168429122	2.66102197876038e-08	3.40844586930017e-07	UP	SMYD2	transcript:ENST00000366957.9	chr1	+	1671	12	full-splice_match	ENSG00000143499.13	ENST00000366957.9	1671	12	0	0	0	0	reference_match	FALSE	canonical	NA	NA	NA	NA	NA	NA	NA	FALSE	NA	NA	NA	C	coding	433	1302	23	1324	214281255	214336784	FALSE	10	TTTGAGGTTTGTATTTTCTT	NA	NA
ENST00000301522.2	2749.07157158938	1.0969610514149	0.225823048736324	4.8576133284594	1.18809138284379e-06	9.55380807213225e-06	UP	PRDX2	transcript:ENST00000301522.2	chr19	-	987	6	full-splice_match	ENSG00000167815.11	ENST00000301522.2	987	6	0	0	0	0	reference_match	FALSE	canonical	NA	NA	NA	NA	NA	NA	NA	FALSE	NA	NA	NA	C	coding	198	597	130	726	12801261	12797081	FALSE	0	GTCTGTGTTGGTGTGCTCTG	NA	NA
ENSG00000223547.9_12076800_12081565_1	96.6553799160828	1.0972016242303	0.199088889463883	5.51111429264033	3.56569081860192e-08	4.406748912903e-07	UP	ZNF844	transcript:ENSG00000223547.9_12076800_12081565_1	chr19	+	2317	2	novel_not_in_catalog	ENSG00000223547.9	novel	6620	4	NA	NA	11990	0	at_least_one_novel_splicesite	FALSE	non_canonical	NA	NA	NA	NA	NA	NA	NA	FALSE	NA	NA	NA	C	coding	127	384	610	993	12077409	12077792	TRUE	25	TAATGTTGCCAAGTTATTGG	NA	NA
ENST00000394417.6	388.885935771982	1.09731141441059	0.223320629186825	4.91361419859068	8.94126125895983e-07	7.45574013409235e-06	UP	UGP2	transcript:ENST00000394417.6	chr2	+	2136	10	full-splice_match	ENSG00000169764.15	ENST00000394417.6	2136	10	0	0	0	0	reference_match	FALSE	canonical	NA	NA	NA	NA	NA	NA	NA	FALSE	NA	NA	NA	C	coding	497	1494	308	1801	63856320	63891227	FALSE	15	CTTGTGTACACTGGTACTTT	NA	NA
ENST00000322275.9	38.4660457871701	1.0973192633289	0.199731171776016	5.49398100242193	3.92972782465945e-08	4.79023745600796e-07	UP	KLHL7	transcript:ENST00000322275.9	chr7	+	969	5	full-splice_match	ENSG00000122550.17	ENST00000322275.9	969	5	0	0	0	0	reference_match	FALSE	canonical	NA	NA	NA	NA	NA	NA	NA	FALSE	NA	NA	NA	C	coding	166	501	243	743	23106027	23125819	FALSE	35	CAATATGCTAGCATCACTAC	NA	NA
ENSG00000153187.19_244835659_244843284_2	433.699805952312	1.09767011383784	0.187926323609189	5.84095986531698	5.19009082821115e-09	8.05395028629472e-08	UP	HNRNPU	transcript:ENSG00000153187.19_244835659_244843284_2	chr1	-	386	3	novel_not_in_catalog	ENSG00000153187.19	novel	12852	2	NA	NA	5605	4979	at_least_one_novel_splicesite	FALSE	non_canonical	NA	NA	NA	NA	NA	NA	NA	TRUE	NA	NA	NA	C	non_coding	NA	NA	NA	NA	NA	NA	NA	0	CCCGGCTGGCCGCGCCCCTC	NA	NA
ENSG00000197296.5_44302838_44311175_4	127.011808820779	1.09780849680778	0.160435100820184	6.84269521566979	7.77168891231275e-12	2.56250126091099e-10	UP	FITM2	transcript:ENSG00000197296.5_44302838_44311175_4	chr20	-	3648	3	novel_not_in_catalog	ENSG00000197296.5	novel	4597	2	NA	NA	-6	0	at_least_one_novel_splicesite	FALSE	canonical	NA	NA	NA	NA	NA	NA	NA	FALSE	NA	NA	NA	C	coding	262	789	28	816	44311148	44306625	TRUE	10	TTTCAGCATTTTGTGTGTTC	NA	NA
ENST00000494489.6	33.5541682636778	1.09816457972616	0.224798311409755	4.88511044784704	1.03370891373775e-06	8.44989171555885e-06	UP	BORCS8	transcript:ENST00000494489.6	chr19	-	877	6	full-splice_match	ENSG00000254901.7	ENST00000494489.6	877	6	0	0	0	0	reference_match	FALSE	canonical	NA	NA	NA	NA	NA	NA	NA	FALSE	NA	NA	NA	C	coding	67	204	179	382	19186092	19180728	FALSE	30	ACCTGAGAACATTGTGTGGA	NA	NA
ENST00000409682.7	252.345215133259	1.09829751049752	0.193093586087214	5.68790260077026	1.28609134960806e-08	1.80501505733773e-07	UP	PSMD14	transcript:ENST00000409682.7	chr2	+	1954	12	full-splice_match	ENSG00000115233.11	ENST00000409682.7	1954	12	0	0	0	0	reference_match	FALSE	canonical	NA	NA	NA	NA	NA	NA	NA	FALSE	NA	NA	NA	C	coding	310	933	705	1637	161318826	161411400	FALSE	10	TGCCTCCTGAGATCTTTTTG	NA	NA
ENSG00000122481.16_95234211_95247225_4	39.0663494336152	1.09849860482913	0.227907688441053	4.81992780648665	1.43610180563747e-06	1.12735868492825e-05	UP	RWDD3	transcript:ENSG00000122481.16_95234211_95247225_4	chr1	+	1196	4	novel_in_catalog	ENSG00000122481.16	novel	1235	4	NA	NA	0	0	combination_of_known_splicesites	FALSE	canonical	NA	NA	NA	NA	NA	NA	NA	FALSE	NA	NA	NA	C	coding	195	588	21	608	95234231	95244713	TRUE	5	TTTGTTTTCATGTTTGCTTT	NA	NA
ENSG00000116783.14_74235401_74375848_1	37.9810706085503	1.09874728281207	0.18657112111033	5.88916053177554	3.88162257597525e-09	6.26112186884793e-08	UP	TNNI3K	transcript:ENSG00000116783.14_74235401_74375848_1	chr1	+	2107	18	novel_in_catalog	ENSG00000116783.14	novel	3001	25	NA	NA	0	0	combination_of_known_junctions	FALSE	canonical	NA	NA	NA	NA	NA	NA	NA	FALSE	NA	NA	NA	C	coding	603	1812	52	1863	74235452	74375604	FALSE	30	TTCCCGTCTTGATAAATCAA	NA	NA
ENSG00000237125.9_173585427_173589252_3	225.317472754881	1.09877739864705	0.227874880797456	4.82184519330014	1.42236316270653e-06	1.11828795074535e-05	UP	NA	transcript:ENSG00000237125.9_173585427_173589252_3	chr4	+	3792	2	novel_not_in_catalog	ENSG00000237125.9	novel	5303	4	NA	NA	26273	0	at_least_one_novel_splicesite	FALSE	non_canonical	NA	NA	NA	NA	NA	NA	NA	FALSE	NA	NA	NA	C	non_coding	NA	NA	NA	NA	NA	NA	NA	10	TATTCTTCTGTGACTTTTCC	NA	NA
ENSG00000284968.1_86924630_86934732_7	19.7000592809491	1.09918437109785	0.224801776286185	4.88957155613632	1.01055683944765e-06	8.28394702091267e-06	UP	NA	transcript:ENSG00000284968.1_86924630_86934732_7	chr4	-	1500	2	novel_not_in_catalog	ENSG00000284968.1	novel	2158	4	NA	NA	-190	0	at_least_one_novel_splicesite	FALSE	non_canonical	NA	NA	NA	NA	NA	NA	NA	TRUE	NA	NA	NA	C	non_coding	NA	NA	NA	NA	NA	NA	NA	25	GGCCCATGCCTATAATGCCA	NA	NA
ENSG00000173409.13_230979094_231000595_1	58.6124905856977	1.09918914786633	0.199459224465946	5.51084639384024	3.57112273134146e-08	4.41137697904182e-07	UP	ARV1	transcript:ENSG00000173409.13_230979094_231000595_1	chr1	+	1413	7	novel_not_in_catalog	ENSG00000173409.13	novel	1335	6	NA	NA	0	0	at_least_one_novel_splicesite	FALSE	canonical	NA	NA	NA	NA	NA	NA	NA	FALSE	NA	NA	NA	C	coding	312	939	13	951	230979106	230997263	FALSE	25	GTTTTTGTAAATTTTCAATT	NA	NA
ENST00000395575.6	98.2801622753825	1.09924303614963	0.184342540170814	5.96304594225002	2.47578774368707e-09	4.2090001387637e-08	UP	ALDH3A2	transcript:ENST00000395575.6	chr17	+	3640	11	full-splice_match	ENSG00000072210.18	ENST00000395575.6	3640	11	0	0	0	0	reference_match	FALSE	canonical	NA	NA	NA	NA	NA	NA	NA	FALSE	NA	NA	NA	C	coding	485	1458	159	1616	19648972	19675572	FALSE	20	GATGGTATTTGTCAACTTTT	NA	NA
ENSG00000172775.16_57153736_57185962_2	143.85501856052	1.09958152489581	0.225873469453454	4.86813049605367	1.1265893091062e-06	9.11414933948013e-06	UP	PSME3IP1	transcript:ENSG00000172775.16_57153736_57185962_2	chr16	-	1470	7	novel_not_in_catalog	ENSG00000172775.16	novel	2848	7	NA	NA	0	0	intron_retention	FALSE	canonical	NA	NA	NA	NA	NA	NA	NA	FALSE	NA	NA	NA	C	coding	252	759	158	916	57173854	57154290	FALSE	5	TCTGCTGGGGGTGTCACTTC	NA	NA
ENST00000379117.6	107.179190525626	1.10019282322611	0.196783883016411	5.59086855265661	2.259365766878e-08	2.96069011225656e-07	UP	BCAP29	transcript:ENST00000379117.6	chr7	+	1946	8	full-splice_match	ENSG00000075790.10	ENST00000379117.6	1946	8	0	0	0	0	reference_match	FALSE	canonical	NA	NA	NA	NA	NA	NA	NA	FALSE	NA	NA	NA	C	coding	241	726	138	863	107580773	107618363	FALSE	15	TACTGGAGTTTTTATTTCTC	NA	NA
ENST00000369530.5	923.451665108135	1.10029678671693	0.199765379165878	5.5079453272195	3.63046113900562e-08	4.4712985116147e-07	UP	CSDE1	transcript:ENST00000369530.5	chr1	-	3774	20	full-splice_match	ENSG00000009307.15	ENST00000369530.5	3774	20	0	0	0	0	reference_match	FALSE	canonical	NA	NA	NA	NA	NA	NA	NA	FALSE	NA	NA	NA	C	coding	813	2442	476	2917	114741664	114718169	FALSE	45	TAAAAAAGTTGTGCCTGAAA	NA	NA
ENST00000352435.8	177.704671219071	1.10055283603655	0.199431684462373	5.51844527113843	3.42011948493116e-08	4.25499750225988e-07	UP	PRDX5	transcript:ENST00000352435.8	chr11	+	596	5	full-splice_match	ENSG00000126432.13	ENST00000352435.8	596	5	0	0	0	0	reference_match	FALSE	canonical	NA	NA	NA	NA	NA	NA	NA	FALSE	NA	NA	NA	C	coding	170	513	35	547	64318216	64321691	FALSE	0	GCCCTGTGCTGGGGCCCTGC	NA	NA
ENST00000446558.5	200.568357816416	1.10092390308008	0.224738041152421	4.89869849107305	9.64735496796498e-07	7.96577022149622e-06	UP	RPL37A	transcript:ENST00000446558.5	chr2	+	495	4	full-splice_match	ENSG00000197756.9	ENST00000446558.5	495	4	0	0	0	0	reference_match	FALSE	canonical	NA	NA	NA	NA	NA	NA	NA	FALSE	NA	NA	NA	C	non_coding	NA	NA	NA	NA	NA	NA	NA	25	CCCAACCTTTACTCCTATAC	NA	NA
ENST00000492450.2	25.1590762908988	1.1011103508074	0.193146468244573	5.70090854269786	1.191705629484e-08	1.68673008448853e-07	UP	ZNF181	transcript:ENST00000492450.2	chr19	+	5086	4	full-splice_match	ENSG00000197841.14	ENST00000492450.2	5086	4	0	0	0	0	reference_match	FALSE	canonical	NA	NA	NA	NA	NA	NA	NA	FALSE	NA	NA	NA	C	coding	571	1716	90	1805	34735038	34742097	FALSE	40	TTATTATGAAGATTAAATGC	NA	NA
ENSG00000064042.17_41360807_41697814_1	553.040674178192	1.10153260872818	0.140967288039347	7.81410087438668	5.53567498764596e-15	4.05437798044759e-13	UP	LIMCH1	transcript:ENSG00000064042.17_41360807_41697814_1	chr4	+	3915	27	full-splice_match	ENSG00000064042.17	ENST00000313860.11	6165	27	20	2230	0	0	alternative_3end	FALSE	canonical	NA	NA	NA	NA	NA	NA	NA	FALSE	NA	NA	NA	C	coding	1083	3252	35	3286	41360841	41697185	FALSE	20	GATTCTGTGTACCTTGGAAG	NA	NA
ENST00000344546.8	1229.41147312335	1.10168141167968	0.180798649023044	6.09341617115324	1.10526225468089e-09	2.06817453529159e-08	UP	ATP5PD	transcript:ENST00000344546.8	chr17	-	553	5	full-splice_match	ENSG00000167863.11	ENST00000344546.8	553	5	0	0	0	0	reference_match	FALSE	canonical	NA	NA	NA	NA	NA	NA	NA	FALSE	NA	NA	NA	C	coding	137	414	71	484	75042650	75038932	FALSE	0	GTTCTGGGTGTGCTTCTTCT	NA	NA
ENST00000199448.8	153.603910058952	1.10207521225661	0.219063242413715	5.03085410456618	4.88299628468731e-07	4.38697871454767e-06	UP	EPDR1	transcript:ENST00000199448.8	chr7	+	2599	3	full-splice_match	ENSG00000086289.11	ENST00000199448.8	2599	3	0	0	0	0	reference_match	FALSE	canonical	NA	NA	NA	NA	NA	NA	NA	FALSE	NA	NA	NA	A	coding	344	1035	20	1054	37920580	37950396	FALSE	25	TTTGTTATCCTCTCTCAAAA	NA	NA
ENST00000533482.5	371.758332358128	1.10207617199785	0.141254785054654	7.80204487636604	6.09119768002108e-15	4.41461195637328e-13	UP	RAD50	transcript:ENST00000533482.5	chr5	+	4373	25	full-splice_match	ENSG00000113522.13	ENST00000533482.5	4373	25	0	0	0	0	reference_match	FALSE	canonical	NA	NA	NA	NA	NA	NA	NA	FALSE	NA	NA	NA	C	coding	1173	3522	740	4261	132579369	132642364	FALSE	15	CATTGTGTCTAGGATTTTGG	NA	NA
ENST00000445930.6	328.446014696792	1.10235985039372	0.233635840391618	4.71828230012121	2.3784430146384e-06	1.74835955872225e-05	UP	PSMC6	transcript:ENST00000445930.6	chr14	+	2188	14	full-splice_match	ENSG00000100519.11	ENST00000445930.6	2188	14	0	0	0	0	reference_match	FALSE	canonical	NA	NA	NA	NA	NA	NA	NA	FALSE	NA	NA	NA	C	coding	403	1212	7	1218	52707178	52727617	FALSE	45	GTACACAAAGGAATCATCAT	NA	NA
ENST00000557983.1	110.093128554454	1.10240796656266	0.224836273252972	4.90315886583968	9.43076517376245e-07	7.81002609699983e-06	UP	ZFAND6	transcript:ENST00000557983.1	chr15	+	2594	2	full-splice_match	ENSG00000086666.18	ENST00000557983.1	2594	2	0	0	0	0	reference_match	FALSE	canonical	NA	NA	NA	NA	NA	NA	NA	FALSE	NA	NA	NA	C	non_coding	NA	NA	NA	NA	NA	NA	NA	20	AATGCTCCCTTGTATTACTT	NA	NA
ENST00000408995.5	162.094683395572	1.10266817209287	0.231335368692601	4.76653517499135	1.87421021900087e-06	1.42098321852549e-05	UP	FHL2	transcript:ENST00000408995.5	chr2	-	1367	6	full-splice_match	ENSG00000115641.18	ENST00000408995.5	1367	6	0	0	0	0	reference_match	FALSE	canonical	NA	NA	NA	NA	NA	NA	NA	FALSE	NA	NA	NA	C	coding	279	840	106	945	105386516	105361283	FALSE	35	TTATGTGACTTGCAATAAAG	NA	NA
ENSG00000053770.11_57269026_57290074_2	18.9720580427501	1.10271358652703	0.208383737429568	5.2917449323498	1.21154789768322e-07	1.29793811311349e-06	UP	AP5M1	transcript:ENSG00000053770.11_57269026_57290074_2	chr14	+	1987	7	novel_in_catalog	ENSG00000053770.11	novel	11737	8	NA	NA	0	0	intron_retention	FALSE	canonical	NA	NA	NA	NA	NA	NA	NA	FALSE	NA	NA	NA	C	coding	244	735	63	797	57280213	57288884	FALSE	10	TTATATCTTGGGTTCTGTTT	NA	NA
ENSG00000144451.18_213284481_213317978_1	28.7632918237444	1.10274908258386	0.199903209754272	5.5164150887792	3.45984533747453e-08	4.29488412908434e-07	UP	SPAG16	transcript:ENSG00000144451.18_213284481_213317978_1	chr2	+	1042	4	incomplete-splice_match	ENSG00000144451.18	ENST00000440779.5	805	8	44	57076	0	0	5prime_fragment	FALSE	canonical	NA	NA	NA	NA	NA	NA	NA	FALSE	NA	NA	NA	C	non_coding	NA	NA	NA	NA	NA	NA	NA	15	TTCTCTATACTGTTTTCCAT	NA	NA
ENSG00000082213.17_31532299_31554808_2	132.080558608262	1.10330669261218	0.227478957568842	4.85014835835217	1.23369164168405e-06	9.86261782157957e-06	UP	C5orf22	transcript:ENSG00000082213.17_31532299_31554808_2	chr5	+	3237	9	novel_in_catalog	ENSG00000082213.17	novel	3612	9	NA	NA	0	0	combination_of_known_junctions	FALSE	canonical	NA	NA	NA	NA	NA	NA	NA	FALSE	NA	NA	NA	C	coding	358	1077	255	1331	31535769	31552902	FALSE	25	TAGGAAGGTTTGTTTAATTC	NA	NA
ENST00000591470.5	47.6592689950024	1.10334011378194	0.211661490756372	5.21275792700487	1.86053615538539e-07	1.88312666534949e-06	UP	GCDH	transcript:ENST00000591470.5	chr19	+	1867	11	full-splice_match	ENSG00000105607.12	ENST00000591470.5	1867	11	0	0	0	0	reference_match	FALSE	canonical	NA	NA	NA	NA	NA	NA	NA	FALSE	NA	NA	NA	C	coding	438	1317	146	1462	12891305	12899541	FALSE	50	AAAATAAAGACCTGCACATC	NA	NA
ENST00000533773.5	207.910341729076	1.10361821887766	0.178458753685026	6.18416410564825	6.24323948179776e-10	1.25249603118081e-08	UP	NUCB2	transcript:ENST00000533773.5	chr11	+	1839	15	full-splice_match	ENSG00000070081.16	ENST00000533773.5	1839	15	0	0	0	0	reference_match	TRUE	canonical	NA	NA	NA	NA	NA	NA	NA	FALSE	NA	NA	NA	C	coding	338	1017	349	1365	17295324	17317598	TRUE	50	ATTTGAAATAAAGGGAGATA	NA	NA
ENSG00000175216.14_46809399_46826853_1	21.7438370455895	1.10390919214496	0.2103763617753	5.24730622218875	1.54339246674641e-07	1.59906549311921e-06	UP	CKAP5	transcript:ENSG00000175216.14_46809399_46826853_1	chr11	-	994	7	novel_in_catalog	ENSG00000175216.14	novel	6532	43	NA	NA	0	6804	combination_of_known_junctions	FALSE	canonical	NA	NA	NA	NA	NA	NA	NA	FALSE	NA	NA	NA	C	coding	288	864	130	993	46821231	46809400	FALSE	40	TAAGTAATAGTTAAACTTCT	NA	NA
ENSG00000198836.9_193593218_193695408_2	34.987228121148	1.10399214277252	0.180447432896127	6.11808173191373	9.47084913868647e-10	1.81019219612014e-08	UP	OPA1	transcript:ENSG00000198836.9_193593218_193695408_2	chr3	+	4016	31	full-splice_match	ENSG00000198836.9	ENST00000361510.7	6493	31	74	2403	0	0	alternative_3end5end	FALSE	canonical	NA	NA	NA	NA	NA	NA	NA	FALSE	NA	NA	NA	C	coding	1015	3048	161	3208	193593378	193692127	FALSE	45	AGATTAAGGATAATCAATTG	NA	NA
ENST00000578317.5	88.6722032318929	1.10399793205972	0.226951331858098	4.86446994173183	1.1476394562066e-06	9.26724177314202e-06	UP	COPS3	transcript:ENST00000578317.5	chr17	-	1625	12	full-splice_match	ENSG00000141030.12	ENST00000578317.5	1625	12	0	0	0	0	reference_match	FALSE	canonical	NA	NA	NA	NA	NA	NA	NA	FALSE	NA	NA	NA	C	coding	293	882	483	1364	17267935	17247098	FALSE	35	AAGTTGCTTGAACATTAATG	NA	NA
ENSG00000058272.18_79797330_79934947_1	82.7781127144864	1.10412420987589	0.161749731382229	6.82612700769651	8.72377034107474e-12	2.83471942553539e-10	UP	PPP1R12A	transcript:ENSG00000058272.18_79797330_79934947_1	chr12	-	2290	17	novel_in_catalog	ENSG00000058272.18	novel	5721	25	NA	NA	-16	0	combination_of_known_junctions	FALSE	canonical	NA	NA	NA	NA	NA	NA	NA	FALSE	NA	NA	NA	C	coding	758	2274	17	2290	79934931	79797330	FALSE	65	AGAGAACAAGAAAATGAAGA	NA	NA
ENSG00000283189.2_49422946_49429284_17	18.285420743711	1.10416877735917	0.225051197002449	4.90630039771419	9.28103453501394e-07	7.70384793609554e-06	UP	NICN1	transcript:ENSG00000283189.2_49422946_49429284_17	chr3	-	1736	7	novel_not_in_catalog	ENSG00000145029.13	novel	2616	6	NA	NA	4	0	at_least_one_novel_splicesite	FALSE	canonical	NA	NA	NA	NA	NA	NA	NA	FALSE	NA	NA	NA	C	coding	213	642	46	687	49429239	49424833	TRUE	5	TGACTGCTGGCTGCCTGTGT	NA	NA
ENST00000359273.7	49.6574475033516	1.1043197274024	0.227566086677108	4.85274297030606	1.21765461880433e-06	9.75828013420826e-06	UP	BCS1L	transcript:ENST00000359273.7	chr2	+	1454	8	full-splice_match	ENSG00000074582.13	ENST00000359273.7	1454	8	0	0	0	0	reference_match	FALSE	canonical	NA	NA	NA	NA	NA	NA	NA	FALSE	NA	NA	NA	C	coding	419	1260	138	1397	218660988	218663386	FALSE	5	CTCTGCTCTCTCATCTCCCT	NA	NA
ENSG00000028203.17_95217812_95300654_3	78.9622108385903	1.10478912369714	0.201282169324719	5.48875803258475	4.04769649876747e-08	4.91266224756026e-07	UP	VEZT	transcript:ENSG00000028203.17_95217812_95300654_3	chr12	+	2360	12	full-splice_match	ENSG00000028203.17	ENST00000436874.5	4562	12	66	2136	0	0	alternative_3end5end	FALSE	canonical	NA	NA	NA	NA	NA	NA	NA	FALSE	NA	NA	NA	C	coding	773	2319	40	2358	95217851	95300652	FALSE	55	TGAGATAGAAGAAAAGTAAG	NA	NA
ENST00000339618.8	96.3312839257661	1.10485634615785	0.167023633045253	6.61497014532373	3.71626737740629e-11	1.01712396842682e-09	UP	ALDH3A2	transcript:ENST00000339618.8	chr17	+	3828	11	full-splice_match	ENSG00000072210.18	ENST00000339618.8	3828	11	0	0	0	0	reference_match	FALSE	canonical	NA	NA	NA	NA	NA	NA	NA	FALSE	NA	NA	NA	C	coding	508	1527	222	1748	19648972	19673234	FALSE	20	GATGGTATTTGTCAACTTTT	NA	NA
ENSG00000006194.9_3298832_3305430_1	33.7581802977973	1.10491261274005	0.198078818373254	5.57814622388338	2.4309527277663e-08	3.15392594969759e-07	UP	ZNF75A	transcript:ENSG00000006194.9_3298832_3305430_1	chr16	+	3578	3	fusion	ENSG00000162086.14_ENSG00000006194.9	novel	691	3	NA	NA	-6574	-4019	intron_retention	FALSE	non_canonical	NA	NA	NA	NA	NA	NA	NA	FALSE	NA	NA	NA	A	non_coding	NA	NA	NA	NA	NA	NA	NA	20	AGGCGCCTTAGCCAGAGGGC	NA	NA
ENST00000342649.8	77.3835614372823	1.10542579574973	0.151724382212266	7.2857491962183	3.1988759215397e-13	1.52815484873018e-11	UP	TCAIM	transcript:ENST00000342649.8	chr3	+	3687	11	full-splice_match	ENSG00000179152.19	ENST00000342649.8	3687	11	0	0	0	0	reference_match	FALSE	canonical	NA	NA	NA	NA	NA	NA	NA	FALSE	NA	NA	NA	C	coding	496	1491	428	1918	44354783	44407682	FALSE	5	CTGTTTTTTTCTTGTTACCC	NA	NA
ENST00000366592.7	100.174449764951	1.10580279269992	0.230218119756717	4.80328305117113	1.56084992608378e-06	1.21186409038838e-05	UP	GPR137B	transcript:ENST00000366592.7	chr1	+	2042	7	full-splice_match	ENSG00000077585.13	ENST00000366592.7	2042	7	0	0	0	0	reference_match	FALSE	canonical	NA	NA	NA	NA	NA	NA	NA	FALSE	NA	NA	NA	C	coding	384	1155	137	1291	236142668	236208158	FALSE	15	TTCTGCATAGTTTTTTTTCA	NA	NA
ENST00000610990.4	52.6691751910903	1.10592975127776	0.168458313904726	6.56500546421968	5.20309542880651e-11	1.38023675526213e-09	UP	FGF1	transcript:ENST00000610990.4	chr5	-	3802	4	full-splice_match	ENSG00000113578.17	ENST00000610990.4	3802	4	0	0	0	0	reference_match	FALSE	canonical	NA	NA	NA	NA	NA	NA	NA	FALSE	NA	NA	NA	C	coding	155	468	224	691	142614127	142595290	FALSE	20	ATAATGTCTCTGAGTTTCTG	NA	NA
ENSG00000223547.9_12076800_12081565_2	94.4289476172313	1.10602952962651	0.196854662982893	5.61850815656133	1.92613304029334e-08	2.57214507684117e-07	UP	ZNF844	transcript:ENSG00000223547.9_12076800_12081565_2	chr19	+	2260	2	novel_not_in_catalog	ENSG00000223547.9	novel	6620	4	NA	NA	11990	0	at_least_one_novel_splicesite	FALSE	non_canonical	NA	NA	NA	NA	NA	NA	NA	FALSE	NA	NA	NA	C	coding	127	384	610	993	12077409	12077792	FALSE	25	TAATGTTGCCAAGTTATTGG	NA	NA
ENST00000285093.14	1614.41459491747	1.10609426016907	0.21155641347598	5.22836553142195	1.71015146216873e-07	1.7478304995958e-06	UP	ACAA2	transcript:ENST00000285093.14	chr18	-	3350	10	full-splice_match	ENSG00000167315.17	ENST00000285093.14	3350	10	0	0	0	0	reference_match	FALSE	canonical	NA	NA	NA	NA	NA	NA	NA	FALSE	NA	NA	NA	C	coding	397	1194	477	1670	49813484	49783847	FALSE	25	ACATTTTGTTTTTTACATAT	NA	NA
ENSG00000116783.14_74235401_74418361_1	50.6293058976902	1.10612508421475	0.201532329241169	5.48857390960375	4.05191724097731e-08	4.91550325238944e-07	UP	TNNI3K	transcript:ENSG00000116783.14_74235401_74418361_1	chr1	+	2017	18	novel_in_catalog	ENSG00000116783.14	novel	3001	25	NA	NA	0	15	combination_of_known_junctions	FALSE	canonical	NA	NA	NA	NA	NA	NA	NA	FALSE	NA	NA	NA	C	coding	593	1782	52	1833	74235452	74418177	FALSE	10	GTTGTTATTTGGTGTCTTCA	NA	NA
ENSG00000114023.15_122384198_122409999_2	731.88266072188	1.10642856579487	0.192956547620765	5.7340814781234	9.80421952929033e-09	1.41813163211703e-07	UP	FAM162A	transcript:ENSG00000114023.15_122384198_122409999_2	chr3	+	701	5	full-splice_match	ENSG00000114023.15	ENST00000477892.5	3052	5	16	2335	0	82	alternative_3end	FALSE	canonical	NA	NA	NA	NA	NA	NA	NA	FALSE	NA	NA	NA	C	coding	154	465	69	533	122384266	122409831	FALSE	10	TGACTGTGTTTTATTGTTTT	NA	NA
ENST00000252934.9	106.183186388371	1.10649267578646	0.160177079809276	6.90793387608244	4.9176308580104e-12	1.71137480981896e-10	UP	ATXN10	transcript:ENST00000252934.9	chr22	+	3329	12	full-splice_match	ENSG00000130638.16	ENST00000252934.9	3329	12	0	0	0	0	reference_match	FALSE	canonical	NA	NA	NA	NA	NA	NA	NA	FALSE	NA	NA	NA	C	coding	475	1428	266	1693	45672064	45843671	FALSE	25	GAATGGGGTAATGGTTATGT	NA	NA
ENSG00000138399.17_169529749_169573812_1	44.8218728791548	1.10672841087205	0.227199145608071	4.87118209846269	1.10932539169947e-06	8.99396310597396e-06	UP	FASTKD1	transcript:ENSG00000138399.17_169529749_169573812_1	chr2	-	3579	15	novel_in_catalog	ENSG00000138399.17	novel	2967	15	NA	NA	0	0	combination_of_known_junctions	FALSE	canonical	NA	NA	NA	NA	NA	NA	NA	FALSE	NA	NA	NA	C	coding	833	2502	1002	3503	169571987	169529825	FALSE	35	TAGGTACAAATGTCCTAAGG	NA	NA
ENST00000469590.5	16.9665537657587	1.10726693056732	0.22148273089712	4.99933753788528	5.75276200205582e-07	5.0656780573292e-06	UP	LYPLAL1	transcript:ENST00000469590.5	chr1	+	1701	4	full-splice_match	ENSG00000143353.11	ENST00000469590.5	1701	4	0	0	0	0	reference_match	FALSE	canonical	NA	NA	NA	NA	NA	NA	NA	FALSE	NA	NA	NA	C	coding	109	330	235	564	219210555	219211728	FALSE	15	GTCTCTGCATCGACCTATGT	NA	NA
ENSG00000132953.16_20777329_20849120_1	52.7262399779667	1.10847330924486	0.198611435528363	5.5811152378815	2.38981231889572e-08	3.10671640879183e-07	UP	XPO4	transcript:ENSG00000132953.16_20777329_20849120_1	chr13	-	9451	20	novel_not_in_catalog	ENSG00000132953.16	novel	9884	23	NA	NA	53627	0	at_least_one_novel_splicesite	FALSE	non_canonical	NA	NA	NA	NA	NA	NA	NA	TRUE	NA	NA	NA	C	coding	972	2919	140	3058	20843805	20783722	FALSE	35	TTTCTGAAAACAGATTTCAT	NA	NA
ENSG00000180787.5_5078248_5094342_1	77.1269368715688	1.10879316995495	0.165023235914937	6.71901240941907	1.82960329433318e-11	5.4465241749825e-10	UP	ZFP3	transcript:ENSG00000180787.5_5078248_5094342_1	chr17	+	3174	2	full-splice_match	ENSG00000180787.5	ENST00000318833.3	5206	2	0	2032	0	-2032	alternative_3end	FALSE	canonical	NA	NA	NA	NA	NA	NA	NA	FALSE	NA	NA	NA	C	coding	502	1509	337	1845	5091505	5093013	FALSE	15	TGCCCGGCCTTGAAATTCTT	NA	NA
ENST00000367840.3	322.138801276572	1.1088883271512	0.175627573943262	6.31386235232875	2.72156026736177e-10	5.96151658564995e-09	UP	DCAF6	transcript:ENST00000367840.3	chr1	+	3349	22	full-splice_match	ENSG00000143164.15	ENST00000367840.3	3349	22	0	0	0	0	reference_match	FALSE	canonical	NA	NA	NA	NA	NA	NA	NA	FALSE	NA	NA	NA	C	coding	951	2856	95	2950	167936912	168075435	FALSE	20	TACCCTGAATTTGACTTTTT	NA	NA
ENST00000398333.7	454.71256629128	1.10890649299439	0.15754579296477	7.03862967157973	1.94139582112734e-12	7.4865496464085e-11	UP	ARPIN-AP3S2	transcript:ENST00000398333.7	chr15	-	2439	10	full-splice_match	ENSG00000250021.7	ENST00000398333.7	2439	10	0	0	0	0	reference_match	FALSE	canonical	NA	NA	NA	NA	NA	NA	NA	FALSE	NA	NA	NA	A	coding	394	1185	48	1232	89912835	89835515	FALSE	15	GCAGAAGGTTTGTTGCTGTG	NA	NA
ENSG00000163681.14_57889991_57913264_1	185.342485761629	1.10895763235467	0.212526908417011	5.2179634127963	1.80901186008211e-07	1.83701716404e-06	UP	SLMAP	transcript:ENSG00000163681.14_57889991_57913264_1	chr3	+	754	6	incomplete-splice_match	ENSG00000163681.14	ENST00000438794.5	2274	7	-66	5216	0	576	5prime_fragment	FALSE	canonical	NA	NA	NA	NA	NA	NA	NA	FALSE	NA	NA	NA	C	coding	185	555	200	754	57896881	57913264	FALSE	40	GAATTGCACAAGTATGCAAG	NA	NA
ENST00000469689.1	207.899394717515	1.10933826774508	0.13483754331843	8.22722099827406	1.91606752994831e-16	1.99070533929372e-14	UP	PNKD	transcript:ENST00000469689.1	chr2	+	1372	2	full-splice_match	ENSG00000127838.13	ENST00000469689.1	1372	2	0	0	0	0	reference_match	FALSE	canonical	NA	NA	NA	NA	NA	NA	NA	FALSE	NA	NA	NA	C	coding	130	393	17	409	218270536	218270928	TRUE	40	GGCAAATAAAGTTATTGAGT	NA	NA
ENST00000372695.5	254.465486649055	1.10939799599654	0.224226937186658	4.94765709203359	7.51120794872742e-07	6.40281094007963e-06	UP	BEX4	transcript:ENST00000372695.5	chrX	+	1328	3	full-splice_match	ENSG00000102409.9	ENST00000372695.5	1328	3	0	0	0	0	reference_match	FALSE	canonical	NA	NA	NA	NA	NA	NA	NA	FALSE	NA	NA	NA	C	coding	120	363	236	598	103216154	103216516	FALSE	40	TAAGACTGATGATTATAGGA	NA	NA
ENST00000612399.4	324.456074612694	1.10972507303082	0.235011212894236	4.72200904528858	2.33526293897414e-06	1.72032644812237e-05	UP	PSMC6	transcript:ENST00000612399.4	chr14	+	1590	14	full-splice_match	ENSG00000100519.11	ENST00000612399.4	1590	14	0	0	0	0	reference_match	FALSE	canonical	NA	NA	NA	NA	NA	NA	NA	FALSE	NA	NA	NA	C	coding	403	1212	1	1212	52707178	52727617	FALSE	15	ATATATTCTTGTCTTTTCTG	NA	NA
ENST00000359782.8	142.733323896673	1.11000749337858	0.204988775074258	5.41496719991851	6.12999419337771e-08	7.09207779532066e-07	UP	SIRT5	transcript:ENST00000359782.8	chr6	+	3797	9	full-splice_match	ENSG00000124523.15	ENST00000359782.8	3797	9	0	0	0	0	reference_match	FALSE	canonical	NA	NA	NA	NA	NA	NA	NA	FALSE	NA	NA	NA	C	coding	292	879	226	1104	13584111	13611865	FALSE	30	GTACGTATGTGTATATACCA	NA	NA
ENSG00000138078.15_44320827_44361493_1	44.9619878629611	1.11016029101726	0.185751597036826	5.9765854438235	2.27863065844337e-09	3.90855166146854e-08	UP	PREPL	transcript:ENSG00000138078.15_44320827_44361493_1	chr2	-	2571	14	full-splice_match	ENSG00000138078.15	ENST00000409957.5	4703	14	68	2064	0	0	alternative_3end5end	FALSE	canonical	NA	NA	NA	NA	NA	NA	NA	FALSE	NA	NA	NA	C	coding	638	1917	126	2042	44346342	44321356	FALSE	35	AATTTACTTTTAAACATTTT	NA	NA
ENST00000308259.9	510.714709222074	1.11052893339308	0.145576104496524	7.62851112985784	2.37480344872416e-14	1.47960252042392e-12	UP	MSRB3	transcript:ENST00000308259.9	chr12	+	4417	7	full-splice_match	ENSG00000174099.11	ENST00000308259.9	4417	7	0	0	0	0	reference_match	FALSE	canonical	NA	NA	NA	NA	NA	NA	NA	FALSE	NA	NA	NA	C	coding	185	558	275	832	65308580	65463322	FALSE	10	TTTTCTTCTTTGATTCCTGA	NA	NA
ENST00000263985.10	187.20528877621	1.11052947954076	0.179818218913063	6.17584517438506	6.5810455396121e-10	1.30822045913004e-08	UP	GATB	transcript:ENST00000263985.10	chr4	-	2385	13	full-splice_match	ENSG00000059691.11	ENST00000263985.10	2385	13	0	0	0	0	reference_match	FALSE	canonical	NA	NA	NA	NA	NA	NA	NA	FALSE	NA	NA	NA	C	coding	557	1674	42	1715	151760982	151671174	FALSE	40	TAAGTTTTCCAATAAATTTA	NA	NA
ENST00000347941.4	188.669921771217	1.11054749953194	0.191906025312582	5.78693398356331	7.16827334577906e-09	1.07532325399934e-07	UP	PRDX5	transcript:ENST00000347941.4	chr11	+	463	4	full-splice_match	ENSG00000126432.13	ENST00000347941.4	463	4	0	0	0	0	reference_match	FALSE	canonical	NA	NA	NA	NA	NA	NA	NA	FALSE	NA	NA	NA	C	coding	125	378	35	412	64318216	64321691	FALSE	10	CCTGTGCTGGGGCCCTGCAA	NA	NA
ENST00000370476.9	117.880912220354	1.11097591698469	0.230521190463938	4.8194090736248	1.43984055542127e-06	1.1297642593558e-05	UP	CUTC	transcript:ENST00000370476.9	chr10	+	1346	9	full-splice_match	ENSG00000119929.12	ENST00000370476.9	1346	9	0	0	0	0	reference_match	FALSE	canonical	NA	NA	NA	NA	NA	NA	NA	FALSE	NA	NA	NA	C	coding	273	822	130	951	99732349	99755739	FALSE	15	GTATAGTCTCTTATTCTTGC	NA	NA
ENSG00000077585.13_236142544_236208909_1	99.9257373843509	1.11110148239423	0.228105257064369	4.87100339857878	1.110329298759e-06	8.99970043613658e-06	UP	GPR137B	transcript:ENSG00000077585.13_236142544_236208909_1	chr1	+	1980	6	novel_in_catalog	ENSG00000077585.13	novel	2042	7	NA	NA	0	0	combination_of_known_junctions	FALSE	canonical	NA	NA	NA	NA	NA	NA	NA	FALSE	NA	NA	NA	C	coding	181	546	684	1229	236178604	236208158	FALSE	15	TTCTGCATAGTTTTTTTTCA	NA	NA
ENSG00000166855.9_65150514_65185342_1	79.8165402808183	1.11115849741258	0.167356012438106	6.63948956015861	3.14771295103753e-11	8.76187904869889e-10	UP	CLPX	transcript:ENSG00000166855.9_65150514_65185342_1	chr15	-	2400	14	full-splice_match	ENSG00000166855.9	ENST00000300107.7	4695	14	0	2295	0	0	alternative_3end	FALSE	canonical	NA	NA	NA	NA	NA	NA	NA	FALSE	NA	NA	NA	C	coding	633	1902	190	2091	65185153	65150823	FALSE	40	TAACTGTAGATTTTACAATA	NA	NA
ENSG00000226900.1_132508448_132518248_1	401.783678916868	1.11197280525491	0.226470051978619	4.91002141581127	9.10664470619358e-07	7.57673225921225e-06	UP	NA	transcript:ENSG00000226900.1_132508448_132518248_1	chr10	-	1218	3	novel_not_in_catalog	ENSG00000226900.1	novel	634	2	NA	NA	-57	3178	at_least_one_novel_splicesite	FALSE	canonical	NA	NA	NA	NA	NA	NA	NA	TRUE	NA	NA	NA	C	coding	118	357	657	1013	132511637	132508653	FALSE	15	CTCAGGACCTGGCTGGTGGA	NA	NA
ENSG00000078070.12_183015218_183099520_1	52.6588653690996	1.11208654023068	0.188926484474351	5.88634538627464	3.94828771051544e-09	6.34636478830796e-08	UP	MCCC1	transcript:ENSG00000078070.12_183015218_183099520_1	chr3	-	2341	18	novel_in_catalog	ENSG00000078070.12	novel	2545	19	NA	NA	-2	0	intron_retention	FALSE	canonical	NA	NA	NA	NA	NA	NA	NA	FALSE	NA	NA	NA	C	coding	616	1851	271	2121	183086734	183015438	FALSE	15	TGTTTGTTTCTGCCTCAAAT	NA	NA
ENST00000453910.5	47.3039894803173	1.11220600440322	0.183466807462641	6.06216470316954	1.34301578657543e-09	2.45222302874217e-08	UP	NA	transcript:ENST00000453910.5	chr21	+	559	5	full-splice_match	ENSG00000215386.12	ENST00000453910.5	559	5	0	0	0	0	reference_match	FALSE	canonical	NA	NA	NA	NA	NA	NA	NA	FALSE	NA	NA	NA	C	non_coding	NA	NA	NA	NA	NA	NA	NA	55	TTTTTAAAAAATAAAAAGGG	NA	NA
ENST00000454895.2	99.3864872400426	1.11227508525338	0.231896171003651	4.79643575156688	1.61513728931272e-06	1.24845274054965e-05	UP	GPR137B	transcript:ENST00000454895.2	chr1	+	1104	6	full-splice_match	ENSG00000077585.13	ENST00000454895.2	1104	6	0	0	0	0	reference_match	FALSE	canonical	NA	NA	NA	NA	NA	NA	NA	FALSE	NA	NA	NA	C	coding	148	447	246	692	236178604	236208070	FALSE	25	ATCATGTTGTAGTTTGCACA	NA	NA
ENST00000380250.7	708.43660914272	1.11265523059478	0.214916054157629	5.17716200846822	2.25286574961355e-07	2.22453477172e-06	UP	FRY	transcript:ENST00000380250.7	chr13	+	10688	62	full-splice_match	ENSG00000073910.21	ENST00000380250.7	10688	62	0	0	0	0	reference_match	TRUE	non_canonical	NA	NA	NA	NA	NA	NA	NA	FALSE	NA	NA	NA	C	coding	3012	9039	497	9535	32031796	32295460	FALSE	90	AAAAAAAAAAAAAAAGACAA	NA	NA
ENST00000413393.5	321.111825352319	1.11307540330506	0.153491477087723	7.25170820181059	4.11547781713238e-13	1.90007178018647e-11	UP	MAPRE2	transcript:ENST00000413393.5	chr18	+	4173	8	full-splice_match	ENSG00000166974.12	ENST00000413393.5	4173	8	0	0	0	0	reference_match	FALSE	canonical	NA	NA	NA	NA	NA	NA	NA	FALSE	NA	NA	NA	C	coding	284	855	222	1076	35070202	35140369	FALSE	35	AAAATCTGCCTGGAGTTACA	NA	NA
ENSG00000153820.12_228018534_228181687_4	71.1567411783346	1.11365761140673	0.198577944112736	5.6081636678366	2.04484609488011e-08	2.71679831518446e-07	UP	SPHKAP	transcript:ENSG00000153820.12_228018534_228181687_4	chr2	-	2409	7	incomplete-splice_match	ENSG00000153820.12	ENST00000392056.7	6917	12	-42	38584	-42	-27626	5prime_fragment	FALSE	canonical	NA	NA	NA	NA	NA	NA	NA	FALSE	NA	NA	NA	C	coding	773	2319	90	2408	228181598	228018535	FALSE	40	TTAGCAATTCACACAACACG	NA	NA
ENSG00000223855.1_522595_525233_3	74.4755178811112	1.11379818026671	0.23732283700889	4.69317742154324	2.68994004626878e-06	1.94722764091334e-05	UP	NA	transcript:ENSG00000223855.1_522595_525233_3	chr7	+	690	3	novel_not_in_catalog	ENSG00000223855.1	novel	3506	3	NA	NA	2204	1	at_least_one_novel_splicesite	FALSE	canonical	NA	NA	NA	NA	NA	NA	NA	TRUE	NA	NA	NA	B	non_coding	NA	NA	NA	NA	NA	NA	NA	10	TTCTGTCTCCATTTCTCGCA	NA	NA
ENST00000251507.8	247.421972959708	1.11398042944077	0.212972417857783	5.23063240135001	1.68931133719707e-07	1.72855818681288e-06	UP	RABGAP1L	transcript:ENST00000251507.8	chr1	+	2899	21	full-splice_match	ENSG00000152061.23	ENST00000251507.8	2899	21	0	0	0	0	reference_match	FALSE	canonical	NA	NA	NA	NA	NA	NA	NA	FALSE	NA	NA	NA	C	coding	815	2448	175	2622	174219158	174957905	FALSE	15	GCACAGTAGTGGTGTTTGTT	NA	NA
ENST00000497473.5	189.957601252274	1.11408633905127	0.225334562269729	4.94414317905518	7.64794811368534e-07	6.50382369888976e-06	UP	IAH1	transcript:ENST00000497473.5	chr2	+	1266	6	full-splice_match	ENSG00000134330.18	ENST00000497473.5	1266	6	0	0	0	0	reference_match	FALSE	canonical	NA	NA	NA	NA	NA	NA	NA	FALSE	NA	NA	NA	C	coding	248	747	38	784	9474567	9488329	FALSE	35	GTAGGAGGAGATATGATTAG	NA	NA
ENST00000359530.6	95.2482108012607	1.11419456022516	0.205646841099933	5.41799987914095	6.02694569406005e-08	6.98625162092159e-07	UP	ATP6V1H	transcript:ENST00000359530.6	chr8	-	2007	14	full-splice_match	ENSG00000047249.17	ENST00000359530.6	2007	14	0	0	0	0	reference_match	FALSE	canonical	NA	NA	NA	NA	NA	NA	NA	FALSE	NA	NA	NA	C	coding	480	1443	274	1716	53841681	53715964	FALSE	25	AAACATGGCCTCTCTCTTTA	NA	NA
ENST00000316299.9	184.316428441484	1.11424303124989	0.20674227797221	5.38952671983068	7.06434765925461e-08	8.05428044679638e-07	UP	PRKAG1	transcript:ENST00000316299.9	chr12	-	1683	12	full-splice_match	ENSG00000181929.12	ENST00000316299.9	1683	12	0	0	0	0	reference_match	FALSE	canonical	NA	NA	NA	NA	NA	NA	NA	FALSE	NA	NA	NA	C	coding	340	1023	40	1062	49018740	49002899	FALSE	25	ACGATATTGCAGTGTTTGAT	NA	NA
ENST00000585670.5	34.9557774142624	1.11426703183106	0.22992009368377	4.84632297237845	1.25770710107883e-06	1.00249837858194e-05	UP	ZSCAN5A	transcript:ENST00000585670.5	chr19	-	314	3	full-splice_match	ENSG00000131848.9	ENST00000585670.5	314	3	0	0	0	0	reference_match	FALSE	canonical	NA	NA	NA	NA	NA	NA	NA	FALSE	NA	NA	NA	C	non_coding	NA	NA	NA	NA	NA	NA	NA	20	TTATCCAGTCTCAGGTATTC	NA	NA
ENST00000454859.7	101.296069705626	1.11426767778629	0.193209634833508	5.76714343850642	8.06264276648697e-09	1.19171238222349e-07	UP	ECHDC1	transcript:ENST00000454859.7	chr6	-	2341	6	full-splice_match	ENSG00000093144.18	ENST00000454859.7	2341	6	0	0	0	0	reference_match	FALSE	canonical	NA	NA	NA	NA	NA	NA	NA	FALSE	NA	NA	NA	C	coding	301	906	277	1182	127331028	127289869	FALSE	30	TTTTGTGTAAAGTGAATTCA	NA	NA
ENSG00000215386.12_16419518_16607137_3	19.7383980093635	1.11519521685144	0.196426981010947	5.67740343567815	1.36754679511291e-08	1.90231846347671e-07	UP	NA	transcript:ENSG00000215386.12_16419518_16607137_3	chr21	+	532	4	novel_in_catalog	ENSG00000215386.12	novel	559	5	NA	NA	0	0	combination_of_known_splicesites	FALSE	canonical	NA	NA	NA	NA	NA	NA	NA	FALSE	NA	NA	NA	C	non_coding	NA	NA	NA	NA	NA	NA	NA	20	GGAACTGATTGCTGTGCATT	NA	NA
ENSG00000143164.15_168045081_168075834_1	141.256846854048	1.11521846558759	0.19257623182837	5.79104936782391	6.99480115076785e-09	1.05211734816372e-07	UP	DCAF6	transcript:ENSG00000143164.15_168045081_168075834_1	chr1	+	1096	6	incomplete-splice_match	ENSG00000143164.15	ENST00000489398.1	1727	8	2351	-48	0	0	3prime_fragment	FALSE	canonical	NA	NA	NA	NA	NA	NA	NA	FALSE	NA	NA	NA	C	coding	163	492	206	697	168063679	168075435	FALSE	20	TACCCTGAATTTGACTTTTT	NA	NA
ENST00000361822.7	43.4812994761429	1.1152546633087	0.214593332395824	5.19706111488861	2.02463816089452e-07	2.02492212136589e-06	UP	ZNF277	transcript:ENST00000361822.7	chr7	+	1849	12	full-splice_match	ENSG00000198839.9	ENST00000361822.7	1849	12	0	0	0	0	reference_match	FALSE	canonical	NA	NA	NA	NA	NA	NA	NA	FALSE	NA	NA	NA	C	coding	450	1353	130	1482	112206717	112342729	FALSE	15	GTTTCAGTCTCCTCCCCAAG	NA	NA
ENSG00000152620.12_36192885_36193495_1	63.2563100680192	1.11525953627157	0.222109194847766	5.02122182305854	5.1343822312181e-07	4.58656276732694e-06	UP	NADK2	transcript:ENSG00000152620.12_36192885_36193495_1	chr5	-	565	2	novel_not_in_catalog	ENSG00000152620.12	novel	3317	7	NA	NA	13768	0	at_least_one_novel_splicesite	FALSE	non_canonical	NA	NA	NA	NA	NA	NA	NA	FALSE	NA	NA	NA	C	non_coding	NA	NA	NA	NA	NA	NA	NA	15	CCTCTTCTTTTTAACATTTC	NA	NA
ENSG00000215712.10_157291772_157323601_1	142.850091047034	1.11559999550196	0.175726624327435	6.34849727394318	2.17428289368093e-10	4.87991200180903e-09	UP	TMEM242	transcript:ENSG00000215712.10_157291772_157323601_1	chr6	-	1657	4	full-splice_match	ENSG00000215712.10	ENST00000400788.8	4043	4	0	2386	0	-2386	alternative_3end	FALSE	canonical	NA	NA	NA	NA	NA	NA	NA	FALSE	NA	NA	NA	C	coding	141	426	103	528	157323499	157292901	FALSE	30	TGTTATCATGAAACCTTTTA	NA	NA
ENST00000284503.6	307.367639418114	1.11566481928354	0.230156453558547	4.84741923171727	1.25077928671934e-06	9.97989808051588e-06	UP	NEIL2	transcript:ENST00000284503.6	chr8	+	2671	5	full-splice_match	ENSG00000154328.15	ENST00000284503.6	2671	5	0	0	0	0	reference_match	FALSE	canonical	NA	NA	NA	NA	NA	NA	NA	FALSE	NA	NA	NA	C	coding	332	999	600	1598	11771448	11786273	FALSE	10	GTTTTTGTCTTTATTTGGTA	NA	NA
ENSG00000089101.17_20085462_20360702_2	40.1617396315484	1.11616428505675	0.22382338462883	4.98680817872403	6.13849567439123e-07	5.36142678092554e-06	UP	CFAP61	transcript:ENSG00000089101.17_20085462_20360702_2	chr20	+	3258	20	novel_in_catalog	ENSG00000089101.17	novel	750	5	NA	NA	0	0	combination_of_known_splicesites	FALSE	canonical	NA	NA	NA	NA	NA	NA	NA	FALSE	NA	NA	NA	C	coding	772	2319	648	2966	20169393	20360410	FALSE	10	TTTTTACCTTGGGTGTGATT	NA	NA
ENST00000281182.8	41.389179804923	1.11638115320723	0.215862238510607	5.17172971479388	2.31936910845766e-07	2.2838768796953e-06	UP	ACAD8	transcript:ENST00000281182.8	chr11	+	2249	11	full-splice_match	ENSG00000151498.11	ENST00000281182.8	2249	11	0	0	0	0	reference_match	FALSE	canonical	NA	NA	NA	NA	NA	NA	NA	FALSE	NA	NA	NA	C	coding	415	1248	107	1354	134253601	134264960	FALSE	30	GCAGGCTCCTTAAATTATTA	NA	NA
ENST00000493678.5	1153.64646533164	1.11642240502311	0.180622295884902	6.18097782199891	6.37057668355692e-10	1.2744565305659e-08	UP	PARK7	transcript:ENST00000493678.5	chr1	+	1088	7	full-splice_match	ENSG00000116288.12	ENST00000493678.5	1088	7	0	0	0	0	reference_match	FALSE	canonical	NA	NA	NA	NA	NA	NA	NA	FALSE	NA	NA	NA	C	coding	189	570	68	637	7962786	7985054	FALSE	5	GCTGGGTGTGGTGGCTCATG	NA	NA
ENST00000647267.1	261.89547542803	1.11652270643514	0.219165437997521	5.0944287413044	3.49794367209272e-07	3.27855418308788e-06	UP	NA	transcript:ENST00000647267.1	chr4	+	5303	4	full-splice_match	ENSG00000237125.9	ENST00000647267.1	5303	4	0	0	0	0	reference_match	FALSE	canonical	NA	NA	NA	NA	NA	NA	NA	FALSE	NA	NA	NA	C	non_coding	NA	NA	NA	NA	NA	NA	NA	10	TATTCTTCTGTGACTTTTCC	NA	NA
ENSG00000149743.13_64223856_64226159_7	72.2043764529877	1.11658172526782	0.216332941541294	5.16140407148617	2.45104481734936e-07	2.39848311524078e-06	UP	TRPT1	transcript:ENSG00000149743.13_64223856_64226159_7	chr11	-	895	8	novel_not_in_catalog	ENSG00000149743.13	novel	1058	8	NA	NA	-1	0	at_least_one_novel_splicesite	FALSE	canonical	NA	NA	NA	NA	NA	NA	NA	TRUE	NA	NA	NA	C	coding	255	768	108	875	64225860	64223876	FALSE	60	AAATTTTAAAAAGTAACAAG	NA	NA
ENST00000606149.5	323.696385676341	1.11658609426948	0.235832746523141	4.73465246337162	2.19430770341285e-06	1.62949626586583e-05	UP	PSMC6	transcript:ENST00000606149.5	chr14	+	1560	14	full-splice_match	ENSG00000100519.11	ENST00000606149.5	1560	14	0	0	0	0	reference_match	FALSE	canonical	NA	NA	NA	NA	NA	NA	NA	FALSE	NA	NA	NA	C	coding	389	1170	17	1186	52707220	52727617	FALSE	25	ACATATATATTCTTGTCTTT	NA	NA
ENSG00000156642.16_73560014_73633244_1	283.826737851743	1.11683526445227	0.214682507656404	5.20226485447871	1.96874379328947e-07	1.97885996782956e-06	UP	NPTN	transcript:ENSG00000156642.16_73560014_73633244_1	chr15	-	1648	6	novel_in_catalog	ENSG00000156642.16	novel	2817	8	NA	NA	0	0	combination_of_known_junctions	FALSE	canonical	NA	NA	NA	NA	NA	NA	NA	FALSE	NA	NA	NA	C	coding	189	570	30	599	73633215	73561910	FALSE	25	TTTGGATAATACTCTTTATT	NA	NA
ENSG00000015153.14_42160042_42210836_1	68.901146744531	1.1168465815166	0.134391100495898	8.31042068556236	9.53633870736068e-17	1.09362564991824e-14	UP	YAF2	transcript:ENSG00000015153.14_42160042_42210836_1	chr12	-	1327	4	novel_in_catalog	ENSG00000015153.14	novel	527	3	NA	NA	0	0	combination_of_known_junctions	FALSE	canonical	NA	NA	NA	NA	NA	NA	NA	FALSE	NA	NA	NA	C	non_coding	NA	NA	NA	NA	NA	NA	NA	20	GCCAATGTTTTTGACACGTT	NA	NA
ENST00000546726.5	33.3495227168042	1.11700663652835	0.199673973472518	5.5941523930363	2.21702163345968e-08	2.91201262475235e-07	UP	YAF2	transcript:ENST00000546726.5	chr12	-	580	6	full-splice_match	ENSG00000015153.14	ENST00000546726.5	580	6	0	0	0	0	reference_match	FALSE	canonical	NA	NA	NA	NA	NA	NA	NA	FALSE	NA	NA	NA	C	non_coding	NA	NA	NA	NA	NA	NA	NA	75	AAAAAGAAAAAAGTGAAAAG	NA	NA
ENST00000642231.1	46.6529948291506	1.1170119933957	0.209011533759928	5.34426006690475	9.0787142978516e-08	1.00855888434751e-06	UP	HARS2	transcript:ENST00000642231.1	chr5	+	2465	13	full-splice_match	ENSG00000112855.15	ENST00000642231.1	2465	13	0	0	0	0	reference_match	FALSE	canonical	NA	NA	NA	NA	NA	NA	NA	FALSE	NA	NA	NA	C	coding	506	1521	192	1712	140691649	140698552	FALSE	20	GTAGTTTGGGTAATTTGTTA	NA	NA
ENSG00000085760.14_55236621_55269231_2	123.459223903975	1.11709635772486	0.174333047979424	6.407828984076	1.47606339010577e-10	3.46658348452955e-09	UP	MTIF2	transcript:ENSG00000085760.14_55236621_55269231_2	chr2	-	2349	15	novel_in_catalog	ENSG00000085760.14	novel	2528	16	NA	NA	12	0	combination_of_known_junctions	FALSE	canonical	NA	NA	NA	NA	NA	NA	NA	FALSE	NA	NA	NA	C	coding	484	1455	868	2322	55252588	55236648	FALSE	15	ACGTGTTGTTTGTTTGAAGG	NA	NA
ENSG00000237125.9_173585427_173589252_2	175.167616279477	1.11741862557504	0.227199717185339	4.91822190369852	8.73338778954761e-07	7.30103028455616e-06	UP	NA	transcript:ENSG00000237125.9_173585427_173589252_2	chr4	+	3502	2	novel_not_in_catalog	ENSG00000237125.9	novel	5303	4	NA	NA	26273	0	at_least_one_novel_splicesite	TRUE	canonical	NA	NA	NA	NA	NA	NA	NA	FALSE	NA	NA	NA	C	non_coding	NA	NA	NA	NA	NA	NA	NA	10	TATTCTTCTGTGACTTTTCC	NA	NA
ENSG00000196705.8_21142037_21190231_6	22.3549757331152	1.11747922648603	0.204159190429562	5.47356807271225	4.41063342489943e-08	5.30651312384292e-07	UP	ZNF431	transcript:ENSG00000196705.8_21142037_21190231_6	chr19	+	833	5	novel_in_catalog	ENSG00000196705.8	novel	13894	5	NA	NA	0	0	combination_of_known_splicesites	FALSE	canonical	NA	NA	NA	NA	NA	NA	NA	FALSE	NA	NA	NA	C	coding	127	384	148	531	21142184	21189929	FALSE	20	CCACATTGTCTTTATTTACT	NA	NA
ENST00000594011.5	11.3764806176957	1.11796338033062	0.229769228812928	4.86559225578826	1.14114564712078e-06	9.22144902707338e-06	UP	ZNF415	transcript:ENST00000594011.5	chr19	-	2630	7	full-splice_match	ENSG00000170954.11	ENST00000594011.5	2630	7	0	0	0	0	reference_match	FALSE	canonical	NA	NA	NA	NA	NA	NA	NA	FALSE	NA	NA	NA	C	coding	603	1812	322	2133	53116386	53108377	FALSE	20	ACTGGTTGTCTCAGATTTTA	NA	NA
ENST00000642040.1	703.717816988057	1.11855477750286	0.216289775000183	5.17155643396415	2.32152136442414e-07	2.28542240646077e-06	UP	FRY	transcript:ENST00000642040.1	chr13	+	10697	62	full-splice_match	ENSG00000073910.21	ENST00000642040.1	10697	62	0	0	0	0	reference_match	TRUE	canonical	NA	NA	NA	NA	NA	NA	NA	FALSE	NA	NA	NA	C	coding	3016	9051	497	9547	32031796	32295460	FALSE	85	ACTAAAAAAAAAAAAAAAGA	NA	NA
ENST00000493373.5	51.4608274588489	1.1185890256697	0.220506206756926	5.07282331015186	3.91956406927722e-07	3.62222579121318e-06	UP	PARK7	transcript:ENST00000493373.5	chr1	+	624	7	full-splice_match	ENSG00000116288.12	ENST00000493373.5	624	7	0	0	0	0	reference_match	FALSE	canonical	NA	NA	NA	NA	NA	NA	NA	FALSE	NA	NA	NA	C	coding	189	567	57	623	7962786	7985051	FALSE	35	AGAGCAGCGAACTGCGACGA	NA	NA
ENST00000379624.5	147.240164416797	1.11861057908498	0.183740003521943	6.08800782433529	1.14324285929769e-09	2.13060378061701e-08	UP	BABAM2	transcript:ENST00000379624.5	chr2	+	1657	12	full-splice_match	ENSG00000158019.20	ENST00000379624.5	1657	12	0	0	0	0	reference_match	FALSE	canonical	NA	NA	NA	NA	NA	NA	NA	FALSE	NA	NA	NA	C	coding	383	1152	118	1269	27894557	28338513	FALSE	5	CTAGTGTCTTCCCTCTGTGC	NA	NA
ENSG00000100852.12_32076114_32091669_2	29.8381188868932	1.11882390229857	0.199937797029953	5.59585990702375	2.1953092086728e-08	2.888814790094e-07	UP	ARHGAP5	transcript:ENSG00000100852.12_32076114_32091669_2	chr14	+	1272	2	novel_in_catalog	ENSG00000100852.12	novel	583	3	NA	NA	0	580	combination_of_known_splicesites	FALSE	canonical	NA	NA	NA	NA	NA	NA	NA	FALSE	NA	NA	NA	C	coding	332	996	276	1271	32090673	32091668	FALSE	50	GGAGAGAAGAGTATATAAAT	NA	NA
ENST00000589372.1	109.705343587182	1.119195456382	0.181230211579984	6.17554571406572	6.59353242901698e-10	1.31037060365979e-08	UP	UBL5	transcript:ENST00000589372.1	chr19	+	1450	4	full-splice_match	ENSG00000198258.10	ENST00000589372.1	1450	4	0	0	0	0	reference_match	FALSE	canonical	NA	NA	NA	NA	NA	NA	NA	FALSE	NA	NA	NA	C	non_coding	NA	NA	NA	NA	NA	NA	NA	30	TGTTTGTAAAAACTCACCTT	NA	NA
ENSG00000182712.15_155061622_155071136_2	51.756688383105	1.11938172699721	0.179886323657671	6.22271723740057	4.88617535044304e-10	1.0072969268439e-08	UP	CMC4	transcript:ENSG00000182712.15_155061622_155071136_2	chrX	-	611	3	novel_not_in_catalog	ENSG00000182712.15	novel	1107	3	NA	NA	226	0	at_least_one_novel_splicesite	FALSE	canonical	NA	NA	NA	NA	NA	NA	NA	TRUE	NA	NA	NA	B	coding	121	366	2	367	155071135	155061866	FALSE	20	TTTGGGTTTTGTACTAAATG	NA	NA
ENSG00000267060.5_42968104_42980078_3	134.213640789779	1.11942090113171	0.239321105385017	4.67748508570025	2.90414689363963e-06	2.08268592506844e-05	UP	PTGES3L	transcript:ENSG00000267060.5_42968104_42980078_3	chr17	-	1671	7	novel_not_in_catalog	ENSG00000267060.5	novel	855	7	NA	NA	-2	0	at_least_one_novel_splicesite	FALSE	canonical	NA	NA	NA	NA	NA	NA	NA	TRUE	NA	NA	NA	C	coding	208	627	1	627	42980078	42969148	FALSE	25	AGACTTTGCTCTTGAACTCA	NA	NA
ENST00000509259.5	88.6528774583331	1.11976809572465	0.220568132574087	5.07674468952821	3.83956241528868e-07	3.55919540791373e-06	UP	CAST	transcript:ENST00000509259.5	chr5	+	565	5	full-splice_match	ENSG00000153113.23	ENST00000509259.5	565	5	0	0	0	0	reference_match	FALSE	canonical	NA	NA	NA	NA	NA	NA	NA	FALSE	NA	NA	NA	C	non_coding	NA	NA	NA	NA	NA	NA	NA	10	GGCTGTGTGTCGGACCTCCA	NA	NA
ENSG00000177889.9_93409742_93441947_1	212.068869785802	1.12016292880016	0.218714587354151	5.1215739304409	3.02995900131471e-07	2.88964150786781e-06	UP	UBE2N	transcript:ENSG00000177889.9_93409742_93441947_1	chr12	-	819	4	full-splice_match	ENSG00000177889.9	ENST00000318066.6	5186	4	315	4052	-4	0	alternative_3end5end	FALSE	canonical	NA	NA	NA	NA	NA	NA	NA	FALSE	NA	NA	NA	C	coding	152	459	64	522	93441884	93410039	FALSE	30	AATGAAGGTAGTTGTCAGGT	NA	NA
ENSG00000132300.18_86106244_86138689_2	266.954342131048	1.12039388269418	0.156059630305633	7.17926782538161	7.00857322826494e-13	3.07988511259568e-11	UP	PTCD3	transcript:ENSG00000132300.18_86106244_86138689_2	chr2	+	3204	24	full-splice_match	ENSG00000132300.18	ENST00000254630.11	6734	24	62	3468	0	1808	alternative_3end5end	FALSE	canonical	NA	NA	NA	NA	NA	NA	NA	FALSE	NA	NA	NA	C	coding	689	2070	5	2074	86106248	86137559	FALSE	30	GCCGATATAGTAGCTAGCTA	NA	NA
ENSG00000137992.14_100186919_100189370_2	73.7867812104906	1.12043373729939	0.234288096880209	4.78229048858708	1.73308982959932e-06	1.3265544430484e-05	UP	DBT	transcript:ENSG00000137992.14_100186919_100189370_2	chr1	-	2348	2	novel_not_in_catalog	ENSG00000137992.14	novel	10799	11	NA	NA	60450	0	at_least_one_novel_splicesite	FALSE	non_canonical	NA	NA	NA	NA	NA	NA	NA	TRUE	NA	NA	NA	C	non_coding	NA	NA	NA	NA	NA	NA	NA	15	TCTAGTGTCTCCACTGTTGA	NA	NA
ENSG00000144306.14_174395743_174428317_8	30.8721607636882	1.12080495472705	0.170822035523264	6.56124340922285	5.3360933696686e-11	1.40939594361058e-09	UP	SCRN3	transcript:ENSG00000144306.14_174395743_174428317_8	chr2	+	2257	8	novel_in_catalog	ENSG00000144306.14	novel	3037	8	NA	NA	0	0	combination_of_known_junctions	FALSE	canonical	NA	NA	NA	NA	NA	NA	NA	FALSE	NA	NA	NA	C	coding	424	1275	561	1835	174398284	174427895	FALSE	20	CTCAAGTGGTAAGTTGTTTG	NA	NA
ENST00000378697.5	241.857765921177	1.12152779417247	0.221379844655249	5.06607905484349	4.06093321716998e-07	3.73570613918178e-06	UP	ESD	transcript:ENST00000378697.5	chr13	-	1079	11	full-splice_match	ENSG00000139684.13	ENST00000378697.5	1079	11	0	0	0	0	reference_match	FALSE	canonical	NA	NA	NA	NA	NA	NA	NA	FALSE	NA	NA	NA	C	coding	253	762	237	998	46787090	46771416	FALSE	35	TTCAAAACATTGGATTTTAT	NA	NA
ENSG00000113522.13_132556938_132642476_1	383.229976243737	1.12157175632866	0.140542709875098	7.98029123905048	1.45988415544438e-15	1.21694764120311e-13	UP	RAD50	transcript:ENSG00000113522.13_132556938_132642476_1	chr5	+	4438	25	full-splice_match	ENSG00000113522.13	ENST00000378823.7	8306	25	0	3868	0	0	alternative_3end	TRUE	canonical	NA	NA	NA	NA	NA	NA	NA	FALSE	NA	NA	NA	C	coding	1312	3939	388	4326	132557325	132642364	FALSE	15	CATTGTGTCTAGGATTTTGG	NA	NA
ENSG00000132953.16_20777329_20847568_1	51.8877745995228	1.12177653608387	0.198154516151335	5.66112020998373	1.503880291585e-08	2.06812541991968e-07	UP	XPO4	transcript:ENSG00000132953.16_20777329_20847568_1	chr13	-	9441	20	novel_not_in_catalog	ENSG00000132953.16	novel	9884	23	NA	NA	55179	0	at_least_one_novel_splicesite	FALSE	non_canonical	NA	NA	NA	NA	NA	NA	NA	TRUE	NA	NA	NA	C	coding	972	2919	130	3048	20843805	20783722	FALSE	35	TTTCTGAAAACAGATTTCAT	NA	NA
ENST00000530759.1	75.6303462114413	1.12179465016922	0.200314463695941	5.60016800320523	2.14144162847171e-08	2.82741664330836e-07	UP	NA	transcript:ENST00000530759.1	chr11	-	599	2	full-splice_match	ENSG00000255135.3	ENST00000530759.1	599	2	0	0	0	0	reference_match	FALSE	canonical	NA	NA	NA	NA	NA	NA	NA	FALSE	NA	NA	NA	C	non_coding	NA	NA	NA	NA	NA	NA	NA	15	AAATCTGTTCCCCTTTGCTG	NA	NA
ENST00000534394.5	197.340552333791	1.12185499631408	0.214658781327696	5.22622456614747	1.73006220352325e-07	1.7656493534552e-06	UP	CD36	transcript:ENST00000534394.5	chr7	+	1741	12	full-splice_match	ENSG00000135218.18	ENST00000534394.5	1741	12	0	0	0	0	reference_match	FALSE	canonical	NA	NA	NA	NA	NA	NA	NA	FALSE	NA	NA	NA	C	coding	396	1191	282	1472	80656648	80674147	FALSE	30	AAAATTGACTGGTTCATTTC	NA	NA
ENST00000361200.6	545.351342268687	1.1218670836817	0.188449526684722	5.95314354680548	2.63040389962772e-09	4.43914613362087e-08	UP	STYXL2	transcript:ENST00000361200.6	chr1	+	4164	6	full-splice_match	ENSG00000198842.9	ENST00000361200.6	4164	6	0	0	0	0	reference_match	FALSE	canonical	NA	NA	NA	NA	NA	NA	NA	FALSE	NA	NA	NA	C	coding	1158	3477	167	3643	167094850	167128608	FALSE	10	AGTTCTTCTTTATTCTGGTC	NA	NA
ENST00000338517.8	300.363477201429	1.1218718442722	0.205941307956683	5.44753189830264	5.10735579438419e-08	6.03989289713991e-07	UP	SCOC	transcript:ENST00000338517.8	chr4	+	1864	5	full-splice_match	ENSG00000153130.17	ENST00000338517.8	1864	5	0	0	0	0	reference_match	FALSE	canonical	NA	NA	NA	NA	NA	NA	NA	FALSE	NA	NA	NA	C	coding	122	369	46	414	140343639	140381104	FALSE	15	TGTGTGTGTTTTGATATAGT	NA	NA
ENSG00000110583.12_63939002_63976543_1	641.434893921261	1.12202509516545	0.2073241844757	5.41193540928632	6.23471796435147e-08	7.2015537010999e-07	UP	NAA40	transcript:ENSG00000110583.12_63939002_63976543_1	chr11	+	986	8	fusion	ENSG00000110583.12_ENSG00000176340.3	novel	3664	8	NA	NA	0	0	multi-exon	FALSE	canonical	NA	NA	NA	NA	NA	NA	NA	FALSE	NA	NA	NA	A	coding	201	606	96	701	63939097	63976258	FALSE	25	CTTCAGAAATTCATTGTGCC	NA	NA
ENSG00000182180.13_73248843_73250234_2	273.375955193516	1.12266642212019	0.174853750575404	6.42060246592223	1.3573606873755e-10	3.21767088783383e-09	UP	MRPS16	transcript:ENSG00000182180.13_73248843_73250234_2	chr10	-	1258	2	novel_not_in_catalog	ENSG00000182180.13	novel	2580	3	NA	NA	2170	0	at_least_one_novel_splicesite	TRUE	canonical	NA	NA	NA	NA	NA	NA	NA	FALSE	NA	NA	NA	C	non_coding	NA	NA	NA	NA	NA	NA	NA	30	TTTTCCGTAGCAAATGTATA	NA	NA
ENST00000372734.3	115.600858529557	1.12277229376478	0.222015005172234	5.05719103487515	4.25476970746346e-07	3.88838374693706e-06	UP	ADK	transcript:ENST00000372734.3	chr10	+	2083	11	full-splice_match	ENSG00000156110.13	ENST00000372734.3	2083	11	0	0	0	0	reference_match	FALSE	canonical	NA	NA	NA	NA	NA	NA	NA	FALSE	NA	NA	NA	C	coding	345	1038	188	1225	74176873	74708445	FALSE	20	TTGGACTTCTGGAGTCAGAC	NA	NA
ENST00000554075.2	738.9531247967	1.1231732204974	0.214558544284432	5.23481003398519	1.65154634494831e-07	1.69566684350904e-06	UP	RPS29	transcript:ENST00000554075.2	chr14	-	844	2	full-splice_match	ENSG00000213741.10	ENST00000554075.2	844	2	0	0	0	0	reference_match	FALSE	canonical	NA	NA	NA	NA	NA	NA	NA	FALSE	NA	NA	NA	C	non_coding	NA	NA	NA	NA	NA	NA	NA	15	CTCCCCGGTTCAAGCGATTC	NA	NA
ENSG00000075945.12_169921331_170074588_2	196.721524459805	1.12356347666826	0.224160000549654	5.0123281313045	5.37754002656705e-07	4.77603733269866e-06	UP	KIFAP3	transcript:ENSG00000075945.12_169921331_170074588_2	chr1	-	2882	21	novel_not_in_catalog	ENSG00000075945.12	novel	3159	21	NA	NA	0	0	at_least_one_novel_splicesite	FALSE	canonical	NA	NA	NA	NA	NA	NA	NA	TRUE	NA	NA	NA	C	coding	794	2385	122	2506	170074467	169921707	FALSE	40	AATAAGTGAAAGTCATGTGT	NA	NA
ENSG00000118596.11_59664677_59780213_1	76.1808631392126	1.12380096990396	0.213623459995717	5.26066270964105	1.43537122644223e-07	1.50162649204261e-06	UP	SLC16A7	transcript:ENSG00000118596.11_59664677_59780213_1	chr12	+	2170	5	novel_not_in_catalog	ENSG00000118596.11	novel	1603	5	NA	NA	0	0	at_least_one_novel_splicesite	FALSE	canonical	NA	NA	NA	NA	NA	NA	NA	TRUE	NA	NA	NA	C	coding	478	1437	200	1636	59704802	59779679	FALSE	30	TGATAATTTATTTTTAAGGT	NA	NA
ENSG00000170871.11_6862427_6881156_2	102.765063673829	1.12390112713402	0.166858941871804	6.73563618782568	1.63214207523671e-11	4.91277269852813e-10	UP	KIAA0232	transcript:ENSG00000170871.11_6862427_6881156_2	chr4	+	2334	4	incomplete-splice_match	ENSG00000170871.11	ENST00000307659.5	7841	10	79687	3008	6628	-3008	3prime_fragment	FALSE	canonical	NA	NA	NA	NA	NA	NA	NA	FALSE	NA	NA	NA	C	coding	564	1695	450	2144	6862876	6880966	FALSE	20	TCCCAGCTGTTAAATTCTTG	NA	NA
ENST00000636033.1	28.847565300014	1.12420800419861	0.172430642088163	6.51976928569234	7.04156158823628e-11	1.79976256938039e-09	UP	ASAH1	transcript:ENST00000636033.1	chr8	-	1940	14	full-splice_match	ENSG00000104763.18	ENST00000636033.1	1940	14	0	0	0	0	reference_match	FALSE	canonical	NA	NA	NA	NA	NA	NA	NA	FALSE	NA	NA	NA	C	coding	379	1140	147	1286	18083928	18057534	FALSE	25	ATAATTGAAGTGTTCCCTTT	NA	NA
ENSG00000023228.13_206121971_206123350_2	485.115210176365	1.12434425064555	0.222027348734717	5.06398989607781	4.1057141814034e-07	3.77026839268865e-06	UP	NDUFS1	transcript:ENSG00000023228.13_206121971_206123350_2	chr2	-	1123	2	novel_not_in_catalog	ENSG00000023228.13	novel	11819	19	NA	NA	9619	1140	at_least_one_novel_splicesite	FALSE	canonical	NA	NA	NA	NA	NA	NA	NA	TRUE	NA	NA	NA	C	non_coding	NA	NA	NA	NA	NA	NA	NA	15	CCTCTTAGCACTGTGCTCAT	NA	NA
ENST00000449503.6	187.184130591384	1.12464186689058	0.147508230743571	7.62426517639998	2.45428390495835e-14	1.51826879959651e-12	UP	SLMAP	transcript:ENST00000449503.6	chr3	+	4027	20	full-splice_match	ENSG00000163681.14	ENST00000449503.6	4027	20	0	0	0	0	reference_match	FALSE	canonical	NA	NA	NA	NA	NA	NA	NA	FALSE	NA	NA	NA	C	coding	790	2373	95	2467	57757652	57927388	FALSE	25	GCTAATATGCCAGTGGTACC	NA	NA
ENSG00000184432.9_139344019_139359362_1	340.916464742601	1.12486442753024	0.183485975362342	6.13051992289268	8.75923470383449e-10	1.6877502564566e-08	UP	COPB2	transcript:ENSG00000184432.9_139344019_139359362_1	chr3	-	3439	8	novel_in_catalog	ENSG00000184432.9	novel	3360	22	NA	NA	-241	11581	combination_of_known_splicesites	FALSE	non_canonical	NA	NA	NA	NA	NA	NA	NA	FALSE	NA	NA	NA	C	non_coding	NA	NA	NA	NA	NA	NA	NA	25	GAAGCCACTTGCGCCGGAAG	NA	NA
ENST00000617492.4	172.900250526201	1.12501246458838	0.239764590863124	4.6921543357944	2.70343056202686e-06	1.95581181807053e-05	UP	INTS2	transcript:ENST00000617492.4	chr17	-	5805	25	full-splice_match	ENSG00000108506.12	ENST00000617492.4	5805	25	0	0	0	0	reference_match	TRUE	non_canonical	NA	NA	NA	NA	NA	NA	NA	FALSE	NA	NA	NA	C	coding	1204	3615	1	3615	61927105	61867557	FALSE	10	CCTGTAGTTTTTGTGTTTCA	NA	NA
ENSG00000197296.5_44302838_44311175_6	137.891536488333	1.12506846129922	0.170114771533292	6.6135847649129	3.75123035536484e-11	1.02597719771678e-09	UP	FITM2	transcript:ENSG00000197296.5_44302838_44311175_6	chr20	-	3968	3	novel_not_in_catalog	ENSG00000197296.5	novel	4597	2	NA	NA	-6	0	at_least_one_novel_splicesite	FALSE	non_canonical	NA	NA	NA	NA	NA	NA	NA	FALSE	NA	NA	NA	C	coding	262	789	28	816	44311148	44306625	TRUE	10	TTTCAGCATTTTGTGTGTTC	NA	NA
ENST00000637991.1	232.855268137216	1.12509240576457	0.198346489536841	5.672358549888	1.40844803410971e-08	1.95263471621774e-07	UP	ASAH1	transcript:ENST00000637991.1	chr8	-	2399	13	full-splice_match	ENSG00000104763.18	ENST00000637991.1	2399	13	0	0	0	0	reference_match	FALSE	canonical	NA	NA	NA	NA	NA	NA	NA	FALSE	NA	NA	NA	C	coding	386	1161	161	1321	18084801	18057534	FALSE	30	AGAGTGCCAGTCAGCAGTCA	NA	NA
ENST00000466588.5	1762.26791908587	1.12533420437532	0.187726959325657	5.99452635049161	2.04079374308518e-09	3.5526387483654e-08	UP	GAPDH	transcript:ENST00000466588.5	chr12	+	1363	7	full-splice_match	ENSG00000111640.14	ENST00000466588.5	1363	7	0	0	0	0	reference_match	FALSE	canonical	NA	NA	NA	NA	NA	NA	NA	FALSE	NA	NA	NA	C	coding	294	885	332	1216	6536807	6538170	FALSE	15	CTAGGGAGCCGCACCTTGTC	NA	NA
ENST00000625589.2	152.915867902585	1.12542934637391	0.23691479917599	4.75035477010405	2.03060085273479e-06	1.52554699252341e-05	UP	NA	transcript:ENST00000625589.2	chr3	-	539	4	full-splice_match	ENSG00000235288.3	ENST00000625589.2	539	4	0	0	0	0	reference_match	FALSE	canonical	NA	NA	NA	NA	NA	NA	NA	FALSE	NA	NA	NA	A	non_coding	NA	NA	NA	NA	NA	NA	NA	30	TAGTTTACTAACTAGGTCAT	NA	NA
ENST00000338639.9	1191.38349677256	1.12543349374557	0.180650850699719	6.22988205915667	4.66786451764806e-10	9.66100159970532e-09	UP	PARK7	transcript:ENST00000338639.9	chr1	+	949	7	full-splice_match	ENSG00000116288.12	ENST00000338639.9	949	7	0	0	0	0	reference_match	FALSE	canonical	NA	NA	NA	NA	NA	NA	NA	FALSE	NA	NA	NA	C	coding	189	570	155	724	7962786	7985054	FALSE	10	CTACTGATTGTTTCTTGTTT	NA	NA
ENSG00000157036.12_38496481_38525123_6	15.3818743230526	1.12551998394112	0.220070066911444	5.11437107161887	3.14788007153881e-07	2.98829554267912e-06	UP	EXOG	transcript:ENSG00000157036.12_38496481_38525123_6	chr3	+	1741	7	novel_in_catalog	ENSG00000157036.12	novel	2075	9	NA	NA	0	2	combination_of_known_junctions	FALSE	canonical	NA	NA	NA	NA	NA	NA	NA	FALSE	NA	NA	NA	C	coding	228	687	294	980	38501462	38524362	FALSE	15	GGCTCAGTGCTTTACATGTG	NA	NA
ENSG00000154328.15_11786629_11799970_1	286.704452098551	1.1261555232558	0.227621641181277	4.94748881262539	7.51770231925963e-07	6.40695445051113e-06	UP	NEIL2	transcript:ENSG00000154328.15_11786629_11799970_1	chr8	+	760	2	novel_not_in_catalog	ENSG00000154328.15	novel	2671	5	NA	NA	4017	12624	at_least_one_novel_splicesite	FALSE	canonical	NA	NA	NA	NA	NA	NA	NA	FALSE	NA	NA	NA	C	coding	135	408	199	606	11786827	11787234	TRUE	20	TAGCACTCGAAGGCTGGGCG	NA	NA
ENSG00000131437.15_132702655_132737572_1	29.891672570185	1.12668251402273	0.189430887724952	5.94772334941827	2.71897624902832e-09	4.56896349507349e-08	UP	KIF3A	transcript:ENSG00000131437.15_132702655_132737572_1	chr5	-	1811	14	incomplete-splice_match	ENSG00000131437.15	ENST00000618515.4	3333	19	0	7023	0	-2119	5prime_fragment	FALSE	canonical	NA	NA	NA	NA	NA	NA	NA	FALSE	NA	NA	NA	C	coding	552	1656	154	1809	132737419	132702657	FALSE	55	TATTGAAGAAAAATATACCA	NA	NA
ENSG00000108384.14_58692606_58734331_5	48.8657771364889	1.12669404748064	0.190732745031691	5.90718729127208	3.47998043978921e-09	5.69168360461855e-08	UP	RAD51C	transcript:ENSG00000108384.14_58692606_58734331_5	chr17	+	1175	9	novel_in_catalog	ENSG00000108384.14	novel	2591	9	NA	NA	0	0	combination_of_known_junctions	FALSE	canonical	NA	NA	NA	NA	NA	NA	NA	FALSE	NA	NA	NA	C	coding	259	780	287	1066	58695137	58734222	FALSE	40	TCCAGATCATATGAAGTGAA	NA	NA
ENSG00000053770.11_57269026_57290074_1	38.8701215529156	1.12685274073316	0.220227016798931	5.11677793720462	3.10799171630262e-07	2.95472037593618e-06	UP	AP5M1	transcript:ENSG00000053770.11_57269026_57290074_1	chr14	+	2952	8	full-splice_match	ENSG00000053770.11	ENST00000261558.7	11737	8	117	8668	0	0	alternative_3end5end	FALSE	canonical	NA	NA	NA	NA	NA	NA	NA	FALSE	NA	NA	NA	C	coding	490	1473	290	1762	57269315	57288884	FALSE	10	TTATATCTTGGGTTCTGTTT	NA	NA
ENST00000466088.5	96.7805934448438	1.12686654396198	0.179372492719128	6.28227063625911	3.33663331518679e-10	7.15301595727157e-09	UP	NDUFB8	transcript:ENST00000466088.5	chr10	-	829	4	full-splice_match	ENSG00000166136.15	ENST00000466088.5	829	4	0	0	0	0	reference_match	FALSE	canonical	NA	NA	NA	NA	NA	NA	NA	FALSE	NA	NA	NA	C	coding	164	495	12	506	100529851	100526372	FALSE	10	TTATCCTTTGTTGGACTTGT	NA	NA
ENSG00000064726.9_83016422_83067151_2	208.964000448378	1.12720676057879	0.201895583874438	5.58311746570852	2.36245064090837e-08	3.07573428586712e-07	UP	BTBD1	transcript:ENSG00000064726.9_83016422_83067151_2	chr15	-	2988	7	novel_in_catalog	ENSG00000064726.9	novel	3297	8	NA	NA	0	0	combination_of_known_junctions	FALSE	canonical	NA	NA	NA	NA	NA	NA	NA	FALSE	NA	NA	NA	C	coding	203	612	732	1343	83041752	83018067	FALSE	10	TCTTTTATGTCATTTGCCTT	NA	NA
ENSG00000284968.1_86924630_86934732_4	26.3299084104389	1.1272504868996	0.191290175150374	5.89288229786741	3.79516744234377e-09	6.13807689370902e-08	UP	NA	transcript:ENSG00000284968.1_86924630_86934732_4	chr4	-	1731	3	novel_not_in_catalog	ENSG00000284968.1	novel	2158	4	NA	NA	-190	0	at_least_one_novel_splicesite	FALSE	canonical	NA	NA	NA	NA	NA	NA	NA	TRUE	NA	NA	NA	C	non_coding	NA	NA	NA	NA	NA	NA	NA	25	GGCCCATGCCTATAATGCCA	NA	NA
ENSG00000283189.2_49422946_49429284_2	16.9774000687596	1.12759192181158	0.204687468480117	5.50884687853334	3.61191914224486e-08	4.45335664000046e-07	UP	NICN1	transcript:ENSG00000283189.2_49422946_49429284_2	chr3	-	1541	7	novel_not_in_catalog	ENSG00000145029.13	novel	2616	6	NA	NA	4	0	at_least_one_novel_splicesite	FALSE	non_canonical	NA	NA	NA	NA	NA	NA	NA	TRUE	NA	NA	NA	C	coding	213	642	46	687	49429239	49424833	TRUE	5	TGACTGCTGGCTGCCTGTGT	NA	NA
ENSG00000109919.9_47618704_47642489_2	157.861797417294	1.12764642034532	0.228562784008963	4.93363967906996	8.07112746456596e-07	6.80833755724291e-06	UP	MTCH2	transcript:ENSG00000109919.9_47618704_47642489_2	chr11	-	1043	13	novel_in_catalog	ENSG00000109919.9	novel	2587	13	NA	NA	-37	0	combination_of_known_junctions	FALSE	canonical	NA	NA	NA	NA	NA	NA	NA	FALSE	NA	NA	NA	C	coding	176	531	384	914	47631699	47618833	FALSE	0	TGGTGTCTGCCTTTTTTGTT	NA	NA
ENST00000460719.5	39.0339285618824	1.12788495386684	0.22530975635791	5.00593037824413	5.55928496807078e-07	4.91519242764247e-06	UP	LIN9	transcript:ENST00000460719.5	chr1	-	2909	14	full-splice_match	ENSG00000183814.15	ENST00000460719.5	2909	14	0	0	0	0	reference_match	FALSE	canonical	NA	NA	NA	NA	NA	NA	NA	FALSE	NA	NA	NA	C	coding	507	1524	34	1557	226309139	226232501	FALSE	35	TATATTTTCATTTAATTCAA	NA	NA
ENST00000316149.7	310.487690773355	1.12795209052974	0.205005859690103	5.50204804991822	3.75404603731047e-08	4.60470876016685e-07	UP	NDUFAF4	transcript:ENST00000316149.7	chr6	-	2399	3	full-splice_match	ENSG00000123545.5	ENST00000316149.7	2399	3	0	0	0	0	reference_match	FALSE	canonical	NA	NA	NA	NA	NA	NA	NA	FALSE	NA	NA	NA	C	coding	175	528	81	608	96897801	96891104	FALSE	20	CATCAGTCCTATACTGCGTT	NA	NA
ENST00000315286.12	229.599572840231	1.12799238833812	0.154903539506617	7.28190196254317	3.29146246271219e-13	1.56571017002794e-11	UP	CCDC43	transcript:ENST00000315286.12	chr17	-	2082	5	full-splice_match	ENSG00000180329.13	ENST00000315286.12	2082	5	0	0	0	0	reference_match	FALSE	canonical	NA	NA	NA	NA	NA	NA	NA	FALSE	NA	NA	NA	C	coding	224	675	10	684	44689753	44678856	FALSE	35	AAATCTTATTTAAATTGCTG	NA	NA
ENSG00000123106.10_28190466_28452536_3	13.3595803348688	1.1280138606901	0.219729585573246	5.13364578441843	2.84182714695468e-07	2.73512790075801e-06	UP	CCDC91	transcript:ENSG00000123106.10_28190466_28452536_3	chr12	+	1050	9	novel_in_catalog	ENSG00000123106.10	novel	1301	11	NA	NA	0	9	combination_of_known_junctions	FALSE	canonical	NA	NA	NA	NA	NA	NA	NA	FALSE	NA	NA	NA	C	coding	165	495	554	1048	28307660	28452534	FALSE	35	TTTAGAAAAAGCGCATGCTG	NA	NA
ENST00000403094.3	101.655830362428	1.12805100270869	0.19158675106779	5.88793847393732	3.9104263132839e-09	6.29334736233694e-08	UP	FASTKD2	transcript:ENST00000403094.3	chr2	+	2344	12	full-splice_match	ENSG00000118246.13	ENST00000403094.3	2344	12	0	0	0	0	reference_match	FALSE	canonical	NA	NA	NA	NA	NA	NA	NA	FALSE	NA	NA	NA	C	coding	710	2133	208	2340	206766694	206791802	FALSE	40	AAAATCAACCTTTTCATATT	NA	NA
ENST00000548065.6	189.745769603233	1.12824720798285	0.209693522852068	5.38045807346561	7.42965417987456e-08	8.42790316013796e-07	UP	PRKAG1	transcript:ENST00000548065.6	chr12	-	1699	12	full-splice_match	ENSG00000181929.12	ENST00000548065.6	1699	12	0	0	0	0	reference_match	FALSE	canonical	NA	NA	NA	NA	NA	NA	NA	FALSE	NA	NA	NA	C	coding	331	996	86	1081	49018740	49002899	FALSE	20	TTCACGATATTGCAGTGTTT	NA	NA
ENSG00000064726.9_83016422_83067151_1	217.714601151558	1.1288813496342	0.200308501298761	5.63571362330981	1.74334883141477e-08	2.3606080732782e-07	UP	BTBD1	transcript:ENSG00000064726.9_83016422_83067151_1	chr15	-	3115	9	novel_not_in_catalog	ENSG00000064726.9	novel	3297	8	NA	NA	0	0	at_least_one_novel_splicesite	FALSE	canonical	NA	NA	NA	NA	NA	NA	NA	TRUE	NA	NA	NA	C	coding	489	1470	1	1470	83067151	83018067	FALSE	10	TCTTTTATGTCATTTGCCTT	NA	NA
ENSG00000113441.15_96935464_96979808_1	61.2734579236377	1.12896822917855	0.219855923694234	5.13503666496006	2.82089024037751e-07	2.71767933364594e-06	UP	LNPEP	transcript:ENSG00000113441.15_96935464_96979808_1	chr5	+	1382	2	incomplete-splice_match	ENSG00000113441.15	ENST00000231368.9	12752	18	0	57707	0	-18276	5prime_fragment	FALSE	canonical	NA	NA	NA	NA	NA	NA	NA	FALSE	NA	NA	NA	C	coding	230	690	693	1382	96936156	96979808	FALSE	35	CAAGCTGAGATCCTGGAATA	NA	NA
ENST00000522514.5	80.4887055196409	1.13017262668113	0.18546474499342	6.09373294488513	1.10307623662651e-09	2.06506928585251e-08	UP	PCMTD1	transcript:ENST00000522514.5	chr8	-	1287	6	full-splice_match	ENSG00000168300.13	ENST00000522514.5	1287	6	0	0	0	0	reference_match	FALSE	canonical	NA	NA	NA	NA	NA	NA	NA	FALSE	NA	NA	NA	C	coding	357	1074	203	1276	51861151	51820351	FALSE	50	AAGAAAAATGCCTACTGATA	NA	NA
ENSG00000129991.12_55151770_55157732_1	15692.6731335132	1.13022611811857	0.216182563796763	5.22810951201928	1.71252070052017e-07	1.74934023010161e-06	UP	TNNI3	transcript:ENSG00000129991.12_55151770_55157732_1	chr19	-	885	8	novel_in_catalog	ENSG00000129991.12	novel	840	8	NA	NA	0	0	combination_of_known_junctions	FALSE	canonical	NA	NA	NA	NA	NA	NA	NA	FALSE	NA	NA	NA	C	non_coding	NA	NA	NA	NA	NA	NA	NA	30	AAAGTGACTCCATGTCTATT	NA	NA
ENST00000465774.2	403.220782572506	1.13030889342837	0.178377267689787	6.33661961564558	2.3486086178501e-10	5.21151933784384e-09	UP	RBM20	transcript:ENST00000465774.2	chr10	+	905	2	full-splice_match	ENSG00000203867.7	ENST00000465774.2	905	2	0	0	0	0	reference_match	FALSE	canonical	NA	NA	NA	NA	NA	NA	NA	FALSE	NA	NA	NA	C	non_coding	NA	NA	NA	NA	NA	NA	NA	0	TCTTGTTCTTTCTCTCCCTC	NA	NA
ENST00000381124.9	75.8710400796536	1.13051585445293	0.208294783435234	5.42748039969249	5.71551410846399e-08	6.66860987925069e-07	UP	H2AZ2	transcript:ENST00000381124.9	chr7	-	628	4	full-splice_match	ENSG00000105968.18	ENST00000381124.9	628	4	0	0	0	0	reference_match	FALSE	canonical	NA	NA	NA	NA	NA	NA	NA	FALSE	NA	NA	NA	C	coding	66	201	110	310	44847971	44834557	FALSE	40	TACAAAATTAATTTGTCTCA	NA	NA
ENSG00000198791.11_17230568_17246855_1	66.4015593162389	1.13070851108476	0.208427050038299	5.42496048798361	5.79673614767554e-08	6.74431593236157e-07	UP	CNOT7	transcript:ENSG00000198791.11_17230568_17246855_1	chr8	-	1286	7	full-splice_match	ENSG00000198791.11	ENST00000361272.8	6913	7	23	5604	0	0	alternative_3end	TRUE	canonical	NA	NA	NA	NA	NA	NA	NA	FALSE	NA	NA	NA	C	coding	285	858	277	1134	17245152	17230720	FALSE	25	TTCCTATCTCAGATCTTAAT	NA	NA
ENSG00000164494.11_107152557_107459571_1	75.3499701404229	1.13086277618173	0.214400287840101	5.27453944942989	1.33089888388722e-07	1.40583139443842e-06	UP	PDSS2	transcript:ENSG00000164494.11_107152557_107459571_1	chr6	-	3242	6	novel_in_catalog	ENSG00000164494.11	novel	3540	8	NA	NA	-7	0	combination_of_known_splicesites	FALSE	canonical	NA	NA	NA	NA	NA	NA	NA	FALSE	NA	NA	NA	C	coding	297	894	287	1180	107459285	107154619	FALSE	10	TCCAGGTTTGTTTTATTTTC	NA	NA
ENSG00000125246.15_99606690_99892568_2	40.0644459063114	1.13094924709761	0.199151150470906	5.67884867560847	1.35604377398256e-08	1.88765624977757e-07	UP	CLYBL	transcript:ENSG00000125246.15_99606690_99892568_2	chr13	+	1199	9	novel_not_in_catalog	ENSG00000125246.15	novel	1169	9	NA	NA	0	4	at_least_one_novel_splicesite	FALSE	canonical	NA	NA	NA	NA	NA	NA	NA	FALSE	NA	NA	NA	C	coding	340	1023	7	1029	99606696	99891413	FALSE	15	GACTCTGGACGACTGTTCCT	NA	NA
ENST00000614192.4	337.840095505459	1.13104957268454	0.18903831136253	5.98317644996022	2.18827484642963e-09	3.77502676993153e-08	UP	SCOC	transcript:ENST00000614192.4	chr4	+	1959	4	full-splice_match	ENSG00000153130.17	ENST00000614192.4	1959	4	0	0	0	0	reference_match	FALSE	canonical	NA	NA	NA	NA	NA	NA	NA	FALSE	NA	NA	NA	C	coding	141	426	82	507	140373591	140381104	FALSE	15	TGTGTGTTTTGATATAGTTG	NA	NA
ENST00000259038.6	169.293620417382	1.13119328133684	0.175719586042803	6.43749115742455	1.21464397111594e-10	2.91637244378038e-09	UP	MRPL47	transcript:ENST00000259038.6	chr3	-	1126	7	full-splice_match	ENSG00000136522.13	ENST00000259038.6	1126	7	0	0	0	0	reference_match	FALSE	canonical	NA	NA	NA	NA	NA	NA	NA	FALSE	NA	NA	NA	C	coding	230	693	17	709	179604624	179588872	FALSE	35	TACATTTAGTCCTTAAAGTA	NA	NA
ENSG00000089101.17_20085462_20360702_1	45.6900671091671	1.13133616589357	0.224560709123363	5.0379969421635	4.70428956994499e-07	4.24294789187139e-06	UP	CFAP61	transcript:ENSG00000089101.17_20085462_20360702_1	chr20	+	3515	22	novel_in_catalog	ENSG00000089101.17	novel	750	5	NA	NA	0	0	combination_of_known_splicesites	FALSE	canonical	NA	NA	NA	NA	NA	NA	NA	FALSE	NA	NA	NA	C	coding	1041	3126	98	3223	20090866	20360410	FALSE	10	TTTTTACCTTGGGTGTGATT	NA	NA
ENST00000620015.4	2908.4611030119	1.13141261283661	0.224488459361585	5.03995891839695	4.65631787409771e-07	4.20499919827422e-06	UP	GATD3B	transcript:ENST00000620015.4	chr21	-	1435	6	full-splice_match	ENSG00000280071.3	ENST00000620015.4	1435	6	0	0	0	0	reference_match	FALSE	canonical	NA	NA	NA	NA	NA	NA	NA	FALSE	NA	NA	NA	C	coding	182	549	125	673	5125928	5117103	FALSE	10	CTTTGTGCTGCATTCATCTG	NA	NA
ENST00000351677.6	421.49954252253	1.13167217747256	0.165005785386694	6.85837878241942	6.96463915976681e-12	2.33431146887359e-10	UP	PTPN11	transcript:ENST00000351677.6	chr12	+	6101	16	full-splice_match	ENSG00000179295.17	ENST00000351677.6	6101	16	0	0	0	0	reference_match	FALSE	canonical	NA	NA	NA	NA	NA	NA	NA	FALSE	NA	NA	NA	C	coding	593	1782	199	1980	112419112	112504764	FALSE	5	TGGCATTTGTCGTTTGCTTC	NA	NA
ENSG00000086666.18_80059676_80138381_1	266.174227741632	1.13180478947537	0.205296697988086	5.51301993927373	3.52728253009006e-08	4.36753857841823e-07	UP	ZFAND6	transcript:ENSG00000086666.18_80059676_80138381_1	chr15	+	1685	6	novel_not_in_catalog	ENSG00000086666.18	novel	1472	6	NA	NA	0	2	at_least_one_novel_splicesite	FALSE	canonical	NA	NA	NA	NA	NA	NA	NA	FALSE	NA	NA	NA	C	coding	208	627	306	932	80120345	80137628	FALSE	10	TGCTCCCTTGTATTACTTTT	NA	NA
ENST00000565948.1	963.343216364143	1.13181832714954	0.18538033362999	6.10538510200652	1.0255310767694e-09	1.9416771226857e-08	UP	ZNF106	transcript:ENST00000565948.1	chr15	-	3191	4	full-splice_match	ENSG00000103994.17	ENST00000565948.1	3191	4	0	0	0	0	reference_match	FALSE	canonical	NA	NA	NA	NA	NA	NA	NA	FALSE	NA	NA	NA	C	coding	816	2448	744	3191	42451551	42446626	FALSE	75	AGAAAAAATAAAAGAAGGAA	NA	NA
ENST00000650497.1	30.5800532528138	1.13195808062842	0.222886074056331	5.07863977335047	3.80146707855717e-07	3.53055741308433e-06	UP	NA	transcript:ENST00000650497.1	chr11	-	2933	3	full-splice_match	ENSG00000255248.8	ENST00000650497.1	2933	3	0	0	0	0	reference_match	FALSE	canonical	NA	NA	NA	NA	NA	NA	NA	FALSE	NA	NA	NA	C	non_coding	NA	NA	NA	NA	NA	NA	NA	40	TTCCTAACCCCCAATAAAAG	NA	NA
ENST00000374018.5	61.7139304073302	1.13226688078369	0.190387638432495	5.94716595103499	2.72824780236107e-09	4.57963804547409e-08	UP	SNRPC	transcript:ENST00000374018.5	chr6	+	600	5	full-splice_match	ENSG00000124562.9	ENST00000374018.5	600	5	0	0	0	0	reference_match	FALSE	canonical	NA	NA	NA	NA	NA	NA	NA	FALSE	NA	NA	NA	C	coding	118	357	100	456	34762667	34773570	FALSE	55	GAGAAGTGGGACAAAAAAGA	NA	NA
ENST00000564754.6	2149.06665983831	1.13229188969494	0.155747856211298	7.27003194290387	3.59402502503992e-13	1.68813722747998e-11	UP	ZNF106	transcript:ENST00000564754.6	chr15	-	7347	22	full-splice_match	ENSG00000103994.17	ENST00000564754.6	7347	22	0	0	0	0	reference_match	FALSE	canonical	NA	NA	NA	NA	NA	NA	NA	FALSE	NA	NA	NA	C	coding	1880	5643	273	5915	42466090	42417304	FALSE	20	CAGCTGCTCAGGAGGCTGAG	NA	NA
ENST00000645569.1	68.5292059783617	1.13256758296272	0.207133187735574	5.46782287929908	4.55596796496445e-08	5.46110457120685e-07	UP	DIABLO	transcript:ENST00000645569.1	chr12	-	2641	5	full-splice_match	ENSG00000184047.17	ENST00000645569.1	2641	5	0	0	0	0	reference_match	FALSE	canonical	NA	NA	NA	NA	NA	NA	NA	FALSE	NA	NA	NA	C	coding	116	351	1698	2048	122216815	122208381	FALSE	40	TCAACAGGACTTAACACAGG	NA	NA
ENST00000264255.7	104.920822740319	1.13258628033719	0.200645430561653	5.64471504368089	1.65455058234583e-08	2.25203196650684e-07	UP	TXNDC9	transcript:ENST00000264255.7	chr2	-	1637	5	full-splice_match	ENSG00000115514.11	ENST00000264255.7	1637	5	0	0	0	0	reference_match	FALSE	canonical	NA	NA	NA	NA	NA	NA	NA	FALSE	NA	NA	NA	C	coding	226	681	257	937	99333210	99319682	FALSE	40	CAGTTTTTCAAGAAAGTCAA	NA	NA
ENSG00000162378.12_52823519_52827342_4	78.8334810568844	1.13278717229018	0.208762063590308	5.42621179733715	5.75626500325417e-08	6.70518537452124e-07	UP	ZYG11B	transcript:ENSG00000162378.12_52823519_52827342_4	chr1	+	3506	2	novel_not_in_catalog	ENSG00000162378.12	novel	8093	14	NA	NA	97010	0	at_least_one_novel_splicesite	FALSE	non_canonical	NA	NA	NA	NA	NA	NA	NA	FALSE	NA	NA	NA	C	non_coding	NA	NA	NA	NA	NA	NA	NA	10	GTGTGTCTTGTCTACTTTTA	NA	NA
ENST00000442341.5	321.020663854435	1.13310656542217	0.210773154993496	5.37595295500103	7.61786823700913e-08	8.62732187774019e-07	UP	RPL35A	transcript:ENST00000442341.5	chr3	+	517	4	full-splice_match	ENSG00000182899.16	ENST00000442341.5	517	4	0	0	0	0	reference_match	FALSE	canonical	NA	NA	NA	NA	NA	NA	NA	FALSE	NA	NA	NA	C	non_coding	NA	NA	NA	NA	NA	NA	NA	40	AAGGCCATTGGACACAGAAT	NA	NA
ENST00000343810.8	137.61528079329	1.13320496147445	0.228722517025728	4.95449672472338	7.2517738065697e-07	6.20526223585833e-06	UP	MCRS1	transcript:ENST00000343810.8	chr12	-	1928	15	full-splice_match	ENSG00000187778.13	ENST00000343810.8	1928	15	0	0	0	0	reference_match	FALSE	canonical	NA	NA	NA	NA	NA	NA	NA	FALSE	NA	NA	NA	C	coding	462	1389	217	1605	49566731	49558643	FALSE	40	AAAGCACCAGGTTCCAAAGT	NA	NA
ENSG00000147485.12_51507563_51809445_1	38.8822065033006	1.13342567184102	0.214638142797575	5.28063491916231	1.28736983725948e-07	1.36629112981289e-06	UP	PXDNL	transcript:ENSG00000147485.12_51507563_51809445_1	chr8	-	917	5	novel_not_in_catalog	ENSG00000147485.12	novel	4805	23	NA	NA	0	-187632	at_least_one_novel_splicesite	FALSE	canonical	NA	NA	NA	NA	NA	NA	NA	FALSE	NA	NA	NA	C	coding	188	567	102	668	51809344	51507812	FALSE	15	TTTCTTTGAATCTTGTCATG	NA	NA
ENSG00000173614.13_9943488_9984777_2	97.8715473603357	1.13358848234177	0.177831295584635	6.37451624369605	1.83541363193787e-10	4.20718224870400e-09	UP	NMNAT1	transcript:ENSG00000173614.13_9943488_9984777_2	chr1	+	1456	6	novel_not_in_catalog	ENSG00000173614.13	novel	1818	6	NA	NA	0	-721	at_least_one_novel_splicesite	FALSE	non_canonical	NA	NA	NA	NA	NA	NA	NA	TRUE	NA	NA	NA	C	coding	279	840	85	924	9972074	9982701	TRUE	20	TTCGGATGATGGAGAGCCTT	NA	NA
ENST00000334546.6	68.7338227037358	1.1336511623634	0.169838557785082	6.67487511168081	2.47442791196623e-11	7.0734912479061e-10	UP	PPP2R3A	transcript:ENST00000334546.6	chr3	+	2196	13	full-splice_match	ENSG00000073711.10	ENST00000334546.6	2196	13	0	0	0	0	reference_match	FALSE	canonical	NA	NA	NA	NA	NA	NA	NA	FALSE	NA	NA	NA	C	coding	529	1590	336	1925	136023070	136145166	FALSE	20	GGATCTCTTGGCGACAGTAC	NA	NA
ENST00000391839.6	626.902721189902	1.13370488774237	0.196620440918455	5.76595639012201	8.11960550236534e-09	1.19810002861369e-07	UP	COX20	transcript:ENST00000391839.6	chr1	+	1005	3	full-splice_match	ENSG00000203667.9	ENST00000391839.6	1005	3	0	0	0	0	reference_match	FALSE	canonical	NA	NA	NA	NA	NA	NA	NA	FALSE	NA	NA	NA	C	non_coding	NA	NA	NA	NA	NA	NA	NA	55	CATTAAAATATTATTTAAAA	NA	NA
ENSG00000118971.7_4273772_4302693_1	1586.88688372148	1.13372300486604	0.214357045198308	5.28894678417124	1.23022673682108e-07	1.31328545812442e-06	UP	CCND2	transcript:ENSG00000118971.7_4273772_4302693_1	chr12	+	3823	5	full-splice_match	ENSG00000118971.7	ENST00000261254.7	6480	5	0	2657	0	-2657	alternative_3end	FALSE	canonical	NA	NA	NA	NA	NA	NA	NA	FALSE	NA	NA	NA	C	coding	289	870	270	1139	4274041	4300009	FALSE	35	TAGGTCAGATAAGTATGGGA	NA	NA
ENSG00000006468.13_13891233_13989669_1	109.44561637291	1.13383322497112	0.211477663104476	5.361479828775	8.25429409939103e-08	9.26685392085776e-07	UP	ETV1	transcript:ENSG00000006468.13_13891233_13989669_1	chr7	-	6261	13	full-splice_match	ENSG00000006468.13	ENST00000405218.6	3391	13	278	-3148	-3	0	alternative_3end5end	FALSE	non_canonical	NA	NA	NA	NA	NA	NA	NA	FALSE	NA	NA	NA	C	coding	477	1434	195	1628	13989052	13895866	FALSE	35	AAAATATTGGACTGTCGTGA	NA	NA
ENSG00000125445.10_75261912_75266363_1	111.641996053494	1.13401481746484	0.219168806247317	5.17416158294523	2.28936641824803e-07	2.25659953774558e-06	UP	MRPS7	transcript:ENSG00000125445.10_75261912_75266363_1	chr17	+	932	6	novel_in_catalog	ENSG00000125445.10	novel	731	5	NA	NA	0	0	combination_of_known_junctions	FALSE	canonical	NA	NA	NA	NA	NA	NA	NA	FALSE	NA	NA	NA	C	coding	146	441	278	718	75262817	75265923	FALSE	5	GTTTCTGGTGTGACTTGTGC	NA	NA
ENST00000261721.8	217.412065621099	1.13426551059997	0.200413552895324	5.65962478192476	1.51704311410397e-08	2.0833049529662e-07	UP	BTBD1	transcript:ENST00000261721.8	chr15	-	3297	8	full-splice_match	ENSG00000064726.9	ENST00000261721.8	3297	8	0	0	0	0	reference_match	FALSE	canonical	NA	NA	NA	NA	NA	NA	NA	FALSE	NA	NA	NA	C	coding	482	1449	204	1652	83067151	83018067	FALSE	10	TCTTTTATGTCATTTGCCTT	NA	NA
ENSG00000237125.9_173585427_173589252_4	214.373843221851	1.13443625402736	0.231743200072816	4.89522995138977	9.81908440377969e-07	8.08374055118475e-06	UP	NA	transcript:ENSG00000237125.9_173585427_173589252_4	chr4	+	3793	2	novel_not_in_catalog	ENSG00000237125.9	novel	5303	4	NA	NA	26273	0	at_least_one_novel_splicesite	TRUE	non_canonical	NA	NA	NA	NA	NA	NA	NA	FALSE	NA	NA	NA	C	non_coding	NA	NA	NA	NA	NA	NA	NA	10	TATTCTTCTGTGACTTTTCC	NA	NA
ENST00000470570.1	96.3722651049532	1.13450415240902	0.233369814488094	4.86140058386558	1.16558114138128e-06	9.39181821377388e-06	UP	MTR	transcript:ENST00000470570.1	chr1	+	4175	3	full-splice_match	ENSG00000116984.12	ENST00000470570.1	4175	3	0	0	0	0	reference_match	FALSE	canonical	NA	NA	NA	NA	NA	NA	NA	FALSE	NA	NA	NA	C	coding	138	417	994	1410	236895334	236897644	FALSE	65	AAAAAAAAAGAAGGTAACTG	NA	NA
ENST00000433898.5	2344.0424133951	1.13494160342632	0.243405437835986	4.66276190670429	3.11993641091472e-06	2.21978169622278e-05	UP	NDUFB3	transcript:ENST00000433898.5	chr2	+	503	4	full-splice_match	ENSG00000119013.8	ENST00000433898.5	503	4	0	0	0	0	reference_match	FALSE	canonical	NA	NA	NA	NA	NA	NA	NA	FALSE	NA	NA	NA	C	coding	98	297	78	374	201078883	201085615	FALSE	15	TGCCAATCTGCTTTTGTCAT	NA	NA
ENST00000379440.8	355.318596797477	1.13495416741705	0.216987158033164	5.23051307600231	1.69040218721407e-07	1.72944878006076e-06	UP	PRNP	transcript:ENST00000379440.8	chr20	+	2657	2	full-splice_match	ENSG00000171867.16	ENST00000379440.8	2657	2	0	0	0	0	reference_match	FALSE	canonical	NA	NA	NA	NA	NA	NA	NA	FALSE	NA	NA	NA	C	coding	253	762	288	1049	4699221	4699982	FALSE	10	TCCCGTGTCTGCAGTTGTAT	NA	NA
ENSG00000136824.18_104094564_104113475_1	47.2569228308671	1.13496597937534	0.214160849438921	5.29959599221255	1.16059205290778e-07	1.25035024340254e-06	UP	SMC2	transcript:ENSG00000136824.18_104094564_104113475_1	chr9	+	1750	11	incomplete-splice_match	ENSG00000136824.18	ENST00000374787.7	4266	25	0	26176	0	11282	5prime_fragment	FALSE	canonical	NA	NA	NA	NA	NA	NA	NA	FALSE	NA	NA	NA	C	coding	471	1413	337	1749	104095385	104113474	FALSE	35	GTTTGCCTTTAAAAACATGA	NA	NA
ENSG00000129991.12_55151770_55157732_2	15490.6010900665	1.13505959644687	0.216088286186182	5.25275856678738	1.49837894865086e-07	1.55715875875891e-06	UP	TNNI3	transcript:ENSG00000129991.12_55151770_55157732_2	chr19	-	827	7	novel_in_catalog	ENSG00000129991.12	novel	840	8	NA	NA	0	0	combination_of_known_splicesites	FALSE	canonical	NA	NA	NA	NA	NA	NA	NA	FALSE	NA	NA	NA	C	non_coding	NA	NA	NA	NA	NA	NA	NA	30	AAAGTGACTCCATGTCTATT	NA	NA
ENSG00000113578.17_142592179_142698021_3	70.7193807069547	1.13508955574308	0.176453599866598	6.43279341765326	1.25279871503436e-10	2.99423473510085e-09	UP	FGF1	transcript:ENSG00000113578.17_142592179_142698021_3	chr5	-	3712	4	novel_in_catalog	ENSG00000113578.17	novel	759	5	NA	NA	0	0	combination_of_known_junctions	FALSE	canonical	NA	NA	NA	NA	NA	NA	NA	FALSE	NA	NA	NA	C	non_coding	NA	NA	NA	NA	NA	NA	NA	20	ATAATGTCTCTGAGTTTCTG	NA	NA
ENST00000265881.9	787.394201638207	1.13516782823622	0.174617041177627	6.50089945735301	7.98411823717261e-11	2.00474461793232e-09	UP	REXO2	transcript:ENST00000265881.9	chr11	+	1161	7	full-splice_match	ENSG00000076043.9	ENST00000265881.9	1161	7	0	0	0	0	reference_match	TRUE	canonical	NA	NA	NA	NA	NA	NA	NA	FALSE	NA	NA	NA	C	coding	205	618	240	857	114439625	114449975	FALSE	15	CCTTTTTGTACCATCTATTC	NA	NA
ENST00000522603.5	404.384030090692	1.13542403205701	0.216371620668083	5.24756448443286	1.54123111092854e-07	1.59724811167058e-06	UP	ASPH	transcript:ENST00000522603.5	chr8	-	842	5	full-splice_match	ENSG00000198363.17	ENST00000522603.5	842	5	0	0	0	0	reference_match	FALSE	canonical	NA	NA	NA	NA	NA	NA	NA	FALSE	NA	NA	NA	C	coding	210	633	99	731	61689688	61665251	FALSE	25	ATTGAATGTATCATTGGTGC	NA	NA
ENST00000430350.2	355.238034908566	1.13546426855226	0.217010717821646	5.23229580524894	1.67417550311264e-07	1.71463638385766e-06	UP	PRNP	transcript:ENST00000430350.2	chr20	+	2539	2	full-splice_match	ENSG00000171867.16	ENST00000430350.2	2539	2	0	0	0	0	reference_match	FALSE	canonical	NA	NA	NA	NA	NA	NA	NA	FALSE	NA	NA	NA	C	coding	253	762	170	931	4699221	4699982	FALSE	10	TCCCGTGTCTGCAGTTGTAT	NA	NA
ENSG00000162378.12_52823519_52827342_14	73.8335126715793	1.1359900372546	0.215654893263598	5.26762931303425	1.38196808955186e-07	1.45214948308824e-06	UP	ZYG11B	transcript:ENSG00000162378.12_52823519_52827342_14	chr1	+	3332	2	novel_not_in_catalog	ENSG00000162378.12	novel	8093	14	NA	NA	97010	0	at_least_one_novel_splicesite	FALSE	non_canonical	NA	NA	NA	NA	NA	NA	NA	FALSE	NA	NA	NA	C	non_coding	NA	NA	NA	NA	NA	NA	NA	10	GTGTGTCTTGTCTACTTTTA	NA	NA
ENST00000510818.6	330.458770268324	1.13607374016712	0.2024226272909	5.61238511411315	1.99556697607586e-08	2.65627471865547e-07	UP	MOCS2	transcript:ENST00000510818.6	chr5	-	1251	7	full-splice_match	ENSG00000164172.18	ENST00000510818.6	1251	7	0	0	0	0	reference_match	FALSE	canonical	NA	NA	NA	NA	NA	NA	NA	FALSE	NA	NA	NA	C	coding	132	399	201	599	53107174	53100466	TRUE	35	GTTTAAAAAGAGTATTTTCT	NA	NA
ENST00000372702.7	63.6891403817132	1.13625100579882	0.239484290062142	4.74457429129897	2.08945286194089e-06	1.56153555586419e-05	UP	DUSP13	transcript:ENST00000372702.7	chr10	-	1778	8	full-splice_match	ENSG00000079393.20	ENST00000372702.7	1778	8	0	0	0	0	reference_match	FALSE	canonical	NA	NA	NA	NA	NA	NA	NA	FALSE	NA	NA	NA	C	coding	291	876	661	1536	75104076	75094676	FALSE	10	CAGGTGATCTTTTGGTGGTC	NA	NA
ENST00000328788.5	248.479735639539	1.13642349472776	0.236372584297385	4.80776354883018	1.52628136200421e-06	1.18777477188128e-05	UP	FRMD3	transcript:ENST00000328788.5	chr9	-	964	3	full-splice_match	ENSG00000172159.15	ENST00000328788.5	964	3	0	0	0	0	reference_match	FALSE	canonical	NA	NA	NA	NA	NA	NA	NA	FALSE	NA	NA	NA	C	coding	213	642	111	752	83267177	83243202	FALSE	20	CTGGCCATTGTATCTATTAT	NA	NA
ENST00000554589.5	55.8200235221545	1.13663462358273	0.17729774358217	6.41088036778057	1.44681698666298e-10	3.4019715602767e-09	UP	KLHDC2	transcript:ENST00000554589.5	chr14	+	1641	12	full-splice_match	ENSG00000165516.10	ENST00000554589.5	1641	12	0	0	0	0	reference_match	FALSE	canonical	NA	NA	NA	NA	NA	NA	NA	FALSE	NA	NA	NA	C	coding	357	1074	316	1389	49768469	49782859	FALSE	40	AGTTTACAATAAATGTATTT	NA	NA
ENSG00000149929.15_29994760_29995612_1	27.1321477304522	1.13674362620504	0.230137837322873	4.9394034437294	7.83619339240796e-07	6.63736149467869e-06	UP	HIRIP3	transcript:ENSG00000149929.15_29994760_29995612_1	chr16	-	392	4	incomplete-splice_match	ENSG00000149929.15	ENST00000279392.7	3388	7	824	2439	-4	0	5prime_fragment	FALSE	canonical	NA	NA	NA	NA	NA	NA	NA	FALSE	NA	NA	NA	C	coding	128	384	8	391	29995605	29994761	FALSE	35	AGGAGAATCCAAGGCGAGCC	NA	NA
ENST00000488845.1	219.133074795645	1.13688122869373	0.234667447913104	4.84464819813745	1.26836216141903e-06	1.00975942660986e-05	UP	CDCA7L	transcript:ENST00000488845.1	chr7	-	1943	4	full-splice_match	ENSG00000164649.19	ENST00000488845.1	1943	4	0	0	0	0	reference_match	FALSE	canonical	NA	NA	NA	NA	NA	NA	NA	FALSE	NA	NA	NA	C	coding	106	321	191	511	21905519	21902333	FALSE	10	TATTTTTGCTTGTCAGTGGT	NA	NA
ENST00000595193.5	10.6702192159334	1.1370265470923	0.231202569737391	4.91788023110549	8.74864098363588e-07	7.3114441444426e-06	UP	ZNF415	transcript:ENST00000595193.5	chr19	-	2479	6	full-splice_match	ENSG00000170954.11	ENST00000595193.5	2479	6	0	0	0	0	reference_match	FALSE	canonical	NA	NA	NA	NA	NA	NA	NA	FALSE	NA	NA	NA	C	coding	603	1812	170	1981	53116386	53108377	FALSE	20	CTGGTTGTCTCAGATTTTAA	NA	NA
ENST00000559126.5	27.377815866622	1.13736403863536	0.233401169441586	4.87300059959644	1.09915889282634e-06	8.91983475193367e-06	UP	WDR73	transcript:ENST00000559126.5	chr15	-	2031	7	full-splice_match	ENSG00000177082.12	ENST00000559126.5	2031	7	0	0	0	0	reference_match	FALSE	canonical	NA	NA	NA	NA	NA	NA	NA	FALSE	NA	NA	NA	C	non_coding	NA	NA	NA	NA	NA	NA	NA	35	AGCCCTAGTAGCAATTAAGG	NA	NA
ENST00000380084.8	127.155047954317	1.13783788486876	0.165533657165892	6.87375549087556	6.25333561089332e-12	2.12345410672763e-10	UP	RBBP7	transcript:ENST00000380084.8	chrX	-	2036	12	full-splice_match	ENSG00000102054.17	ENST00000380084.8	2036	12	0	0	0	0	reference_match	FALSE	canonical	NA	NA	NA	NA	NA	NA	NA	FALSE	NA	NA	NA	C	coding	469	1410	246	1655	16869641	16845035	FALSE	35	AAAACTTGTGTTTTTTTAAA	NA	NA
ENST00000382172.3	220.560184849634	1.13798145449255	0.21406631182788	5.31602308077109	1.06059702388565e-07	1.15499501805656e-06	UP	MIPEP	transcript:ENST00000382172.3	chr13	-	2400	19	full-splice_match	ENSG00000027001.9	ENST00000382172.3	2400	19	0	0	0	0	reference_match	FALSE	canonical	NA	NA	NA	NA	NA	NA	NA	FALSE	NA	NA	NA	C	coding	713	2142	100	2241	23889320	23730348	FALSE	5	TTCTGGCTTTTCACCTGTTT	NA	NA
ENST00000344887.9	15937.6128971835	1.13806830351968	0.216556382453582	5.25529790729497	1.47785054454594e-07	1.53949634216106e-06	UP	TNNI3	transcript:ENST00000344887.9	chr19	-	840	8	full-splice_match	ENSG00000129991.12	ENST00000344887.9	840	8	0	0	0	0	reference_match	FALSE	canonical	NA	NA	NA	NA	NA	NA	NA	FALSE	NA	NA	NA	C	coding	210	633	144	776	55157589	55151834	FALSE	30	AAAGTGACTCCATGTCTATT	NA	NA
ENST00000372635.1	320.761822035842	1.13808243028954	0.198485976715476	5.73381781989036	9.81948027210098e-09	1.41955372654602e-07	UP	BEX3	transcript:ENST00000372635.1	chrX	+	805	2	full-splice_match	ENSG00000166681.13	ENST00000372635.1	805	2	0	0	0	0	reference_match	FALSE	canonical	NA	NA	NA	NA	NA	NA	NA	FALSE	NA	NA	NA	C	coding	111	336	237	572	103377492	103377827	FALSE	50	ATTTAAAAAGCAATCTATAC	NA	NA
ENSG00000147383.10_152830997_152869363_2	46.9239607635041	1.13811728912933	0.184576532804618	6.1660996218521	6.99949962632959e-10	1.38368888656482e-08	UP	NSDHL	transcript:ENSG00000147383.10_152830997_152869363_2	chrX	+	1694	10	novel_not_in_catalog	ENSG00000147383.10	novel	1630	9	NA	NA	0	0	at_least_one_novel_splicesite	FALSE	canonical	NA	NA	NA	NA	NA	NA	NA	TRUE	NA	NA	NA	C	coding	373	1122	326	1447	152846325	152869116	FALSE	5	TTTTTGTGTCTCTCTGTTTA	NA	NA
ENSG00000157036.12_38496481_38525123_2	12.0663131930668	1.13831075111385	0.23356084457233	4.87372253340749	1.0951477692259e-06	8.89048163604342e-06	UP	EXOG	transcript:ENSG00000157036.12_38496481_38525123_2	chr3	+	1661	6	novel_in_catalog	ENSG00000157036.12	novel	1679	7	NA	NA	0	2	combination_of_known_junctions	FALSE	canonical	NA	NA	NA	NA	NA	NA	NA	FALSE	NA	NA	NA	C	coding	189	570	331	900	38506861	38524362	FALSE	15	GGCTCAGTGCTTTACATGTG	NA	NA
ENSG00000153820.12_228018534_228181687_1	61.3153798751133	1.138317879521	0.196347542582129	5.79746435606581	6.73250841024111e-09	1.01990091195002e-07	UP	SPHKAP	transcript:ENSG00000153820.12_228018534_228181687_1	chr2	-	2488	8	novel_not_in_catalog	ENSG00000153820.12	novel	6804	11	NA	NA	-42	-27626	at_least_one_novel_splicesite	FALSE	canonical	NA	NA	NA	NA	NA	NA	NA	TRUE	NA	NA	NA	C	coding	798	2394	94	2487	228181594	228018535	FALSE	40	TTAGCAATTCACACAACACG	NA	NA
ENST00000379300.7	36.3808789255217	1.13843415870901	0.181635950282668	6.26766979189603	3.66490914263689e-10	7.80556986308935e-09	UP	TBC1D7	transcript:ENST00000379300.7	chr6	-	1276	8	full-splice_match	ENSG00000145979.17	ENST00000379300.7	1276	8	0	0	0	0	reference_match	FALSE	canonical	NA	NA	NA	NA	NA	NA	NA	FALSE	NA	NA	NA	C	coding	293	882	245	1126	13326898	13305101	FALSE	0	TGCCTGGTGTTGCTGTGTTG	NA	NA
ENST00000383801.6	46.1764062276422	1.13844432274025	0.235997535607979	4.82396699527975	1.40730714886918e-06	1.10767188505366e-05	UP	SEC13	transcript:ENST00000383801.6	chr3	-	1479	10	full-splice_match	ENSG00000157020.17	ENST00000383801.6	1479	10	0	0	0	0	reference_match	FALSE	canonical	NA	NA	NA	NA	NA	NA	NA	FALSE	NA	NA	NA	C	coding	368	1107	73	1179	10319279	10301261	FALSE	55	AGGAACTAAATAAAGTCATA	NA	NA
ENST00000303698.7	196.472142836399	1.13847669843847	0.209053535729615	5.44586196289426	5.15551074470617e-08	6.08125441090973e-07	UP	NFU1	transcript:ENST00000303698.7	chr2	-	1034	8	full-splice_match	ENSG00000169599.12	ENST00000303698.7	1034	8	0	0	0	0	reference_match	FALSE	canonical	NA	NA	NA	NA	NA	NA	NA	FALSE	NA	NA	NA	C	coding	230	693	216	908	69431995	69396246	FALSE	15	TATTGCATGTTTGCTTTACC	NA	NA
ENST00000507764.1	11.7979949869209	1.1385248741012	0.23646616540953	4.81474748038231	1.47386145514661e-06	1.15276863499008e-05	UP	NDUFC1	transcript:ENST00000507764.1	chr4	-	838	2	full-splice_match	ENSG00000109390.11	ENST00000507764.1	838	2	0	0	0	0	reference_match	FALSE	canonical	NA	NA	NA	NA	NA	NA	NA	FALSE	NA	NA	NA	C	non_coding	NA	NA	NA	NA	NA	NA	NA	15	GTGAGTATCCTCCTCGTGCA	NA	NA
ENSG00000169599.12_69396123_69437435_2	196.997953028409	1.13862498742128	0.210927651775754	5.39817789576399	6.73210988612719e-08	7.71360548608973e-07	UP	NFU1	transcript:ENSG00000169599.12_69396123_69437435_2	chr2	-	952	9	novel_not_in_catalog	ENSG00000169599.12	novel	1467	8	NA	NA	0	0	at_least_one_novel_splicesite	FALSE	canonical	NA	NA	NA	NA	NA	NA	NA	TRUE	NA	NA	NA	C	coding	271	816	14	829	69437422	69396246	FALSE	25	AAATATTGCATGTTTGCTTT	NA	NA
ENST00000328528.10	185.200273250765	1.13918523568185	0.168612325896659	6.75623937706693	1.41619370722621e-11	4.34105707653502e-10	UP	MITF	transcript:ENST00000328528.10	chr3	+	4680	10	full-splice_match	ENSG00000187098.15	ENST00000328528.10	4680	10	0	0	0	0	reference_match	FALSE	canonical	NA	NA	NA	NA	NA	NA	NA	FALSE	NA	NA	NA	C	coding	519	1560	32	1591	69763842	69965248	FALSE	15	TGGTGGCCTATTGTGTTAAT	NA	NA
ENSG00000135778.11_232950614_232978482_1	129.930829188741	1.13933783993071	0.207600654119742	5.48812259172147	4.06228108309835e-08	4.92731390813851e-07	UP	NTPCR	transcript:ENSG00000135778.11_232950614_232978482_1	chr1	+	921	5	full-splice_match	ENSG00000135778.11	ENST00000366628.9	6311	5	-10	5400	0	0	alternative_3end	FALSE	canonical	NA	NA	NA	NA	NA	NA	NA	FALSE	NA	NA	NA	C	coding	190	573	98	670	232950711	232978231	FALSE	20	GTCATGCACATGATTTGGGT	NA	NA
ENST00000642017.1	255.577215171022	1.13937515364352	0.24032485716506	4.74097921906172	2.12687749742282e-06	1.58557686538057e-05	UP	PNPO	transcript:ENST00000642017.1	chr17	+	3465	7	full-splice_match	ENSG00000108439.10	ENST00000642017.1	3465	7	0	0	0	0	reference_match	FALSE	canonical	NA	NA	NA	NA	NA	NA	NA	FALSE	NA	NA	NA	C	coding	261	786	154	939	47941676	47946782	FALSE	15	TTGATGTTCAACCCGGCCTG	NA	NA
ENSG00000138326.19_78033863_78040701_1	1465.87004804246	1.1394073552141	0.21567306939114	5.2830302755496	1.27064382780749e-07	1.35201536214117e-06	UP	RPS24	transcript:ENSG00000138326.19_78033863_78040701_1	chr10	+	545	6	novel_in_catalog	ENSG00000138326.19	novel	583	7	NA	NA	0	0	combination_of_known_splicesites	FALSE	canonical	NA	NA	NA	NA	NA	NA	NA	FALSE	NA	NA	NA	C	coding	131	396	40	435	78033902	78037970	FALSE	20	TCTGGTTGTTTGAAATGTAT	NA	NA
ENST00000520781.6	262.923918967473	1.13959435437305	0.17175752558726	6.63490202526289	3.24718147450178e-11	9.0017179401614e-10	UP	ASAH1	transcript:ENST00000520781.6	chr8	-	2245	13	full-splice_match	ENSG00000104763.18	ENST00000520781.6	2245	13	0	0	0	0	reference_match	FALSE	canonical	NA	NA	NA	NA	NA	NA	NA	FALSE	NA	NA	NA	C	coding	370	1113	51	1163	18084058	18057534	FALSE	25	TGCCAGTCAGCAGTCATGCA	NA	NA
ENST00000237889.8	2412.66626607842	1.13959809347085	0.242901074758467	4.69161404330562	2.71058109000208e-06	1.96054118285711e-05	UP	NDUFB3	transcript:ENST00000237889.8	chr2	+	755	3	full-splice_match	ENSG00000119013.8	ENST00000237889.8	755	3	0	0	0	0	reference_match	FALSE	canonical	NA	NA	NA	NA	NA	NA	NA	FALSE	NA	NA	NA	C	non_coding	NA	NA	NA	NA	NA	NA	NA	15	TCTGCTTTTGTCATTCTTAA	NA	NA
ENST00000379279.6	168.081646517587	1.13961530689774	0.239588003507833	4.75656247480053	1.96917316612771e-06	1.48366066971687e-05	UP	TMEM230	transcript:ENST00000379279.6	chr20	-	1636	4	full-splice_match	ENSG00000089063.14	ENST00000379279.6	1636	4	0	0	0	0	reference_match	FALSE	canonical	NA	NA	NA	NA	NA	NA	NA	FALSE	NA	NA	NA	C	coding	119	360	326	685	5109427	5100791	FALSE	30	CATTTTAATGATTTTATGAT	NA	NA
ENST00000400094.5	5976.95574814618	1.13966399422722	0.206157618743853	5.52811970361005	3.23681175631272e-08	4.05265364687831e-07	UP	ATP5PF	transcript:ENST00000400094.5	chr21	-	589	5	full-splice_match	ENSG00000154723.12	ENST00000400094.5	589	5	0	0	0	0	reference_match	FALSE	canonical	NA	NA	NA	NA	NA	NA	NA	FALSE	NA	NA	NA	C	coding	108	327	103	429	25729794	25724640	FALSE	10	GTTCTGTGTGTTAGAGTTGT	NA	NA
ENST00000460307.1	69.3530173369711	1.13998697126293	0.138281175687582	8.24397800781287	1.66577786380141e-16	1.76574704614117e-14	UP	FAM136A	transcript:ENST00000460307.1	chr2	-	2398	3	full-splice_match	ENSG00000035141.7	ENST00000460307.1	2398	3	0	0	0	0	reference_match	FALSE	canonical	NA	NA	NA	NA	NA	NA	NA	FALSE	NA	NA	NA	C	coding	107	324	762	1085	70300974	70297289	FALSE	10	CTATTGAGTCTTCTTTCCTT	NA	NA
ENST00000350021.2	578.97301792375	1.1400556220878	0.211573770082034	5.38845444615257	7.10661701232278e-08	8.10011835314751e-07	UP	NDUFB6	transcript:ENST00000350021.2	chr9	-	666	3	full-splice_match	ENSG00000165264.10	ENST00000350021.2	666	3	0	0	0	0	reference_match	FALSE	canonical	NA	NA	NA	NA	NA	NA	NA	FALSE	NA	NA	NA	C	coding	113	342	100	441	32573060	32553876	FALSE	45	TTGGAAAACGGTATGGAAAA	NA	NA
ENST00000403994.7	13342.1260152019	1.14057604138749	0.185659165189806	6.14338667429341	8.07803116828249e-10	1.57232963491625e-08	UP	TPM1	transcript:ENST00000403994.7	chr15	+	1049	10	full-splice_match	ENSG00000140416.20	ENST00000403994.7	1049	10	0	0	0	0	reference_match	FALSE	canonical	NA	NA	NA	NA	NA	NA	NA	FALSE	NA	NA	NA	C	coding	284	855	81	935	63042830	63065899	FALSE	30	CCTTAGAGCCAGGCACACAC	NA	NA
ENST00000264312.11	366.869652166251	1.14060647662997	0.204870731927532	5.56744472916428	2.58502033588038e-08	3.32848949715682e-07	UP	OCIAD1	transcript:ENST00000264312.11	chr4	+	1414	9	full-splice_match	ENSG00000109180.14	ENST00000264312.11	1414	9	0	0	0	0	reference_match	FALSE	canonical	NA	NA	NA	NA	NA	NA	NA	FALSE	NA	NA	NA	C	coding	245	738	191	928	48832625	48860762	FALSE	15	CAGCCCTCATCTTCCTTGAT	NA	NA
ENST00000361871.7	198.512264724623	1.14078261209018	0.169329630228499	6.73705252028699	1.61631769967729e-11	4.87074823973823e-10	UP	MSRB1	transcript:ENST00000361871.7	chr16	-	1423	4	full-splice_match	ENSG00000198736.11	ENST00000361871.7	1423	4	0	0	0	0	reference_match	FALSE	canonical	NA	NA	NA	NA	NA	NA	NA	FALSE	NA	NA	NA	C	coding	94	285	171	455	1943156	1940812	FALSE	10	GAGATGGGGTGGGGTCTTGC	NA	NA
ENST00000394201.8	334.599354456989	1.14094765118206	0.190944893524596	5.97527187096571	2.29706778017786e-09	3.93587360735979e-08	UP	SCOC	transcript:ENST00000394201.8	chr4	+	1795	4	full-splice_match	ENSG00000153130.17	ENST00000394201.8	1795	4	0	0	0	0	reference_match	FALSE	canonical	NA	NA	NA	NA	NA	NA	NA	FALSE	NA	NA	NA	C	coding	82	249	126	374	140379171	140381104	FALSE	40	GCCGTTTAATAAAAAGCTAT	NA	NA
ENST00000396954.7	416.471891523749	1.14102157546311	0.197421782693756	5.77961337342945	7.48724855654396e-09	1.11591727916372e-07	UP	MOCS2	transcript:ENST00000396954.7	chr5	-	1785	7	full-splice_match	ENSG00000164172.18	ENST00000396954.7	1785	7	0	0	0	0	reference_match	FALSE	canonical	NA	NA	NA	NA	NA	NA	NA	FALSE	NA	NA	NA	C	coding	188	567	679	1245	53107174	53098602	FALSE	15	GAGTATTTTCTTTTTTTTTA	NA	NA
ENST00000588210.1	220.367018008417	1.14103989361436	0.156723524411152	7.28059107847095	3.3236070766784e-13	1.57717521295662e-11	UP	CCDC43	transcript:ENST00000588210.1	chr17	-	2067	5	full-splice_match	ENSG00000180329.13	ENST00000588210.1	2067	5	0	0	0	0	reference_match	FALSE	canonical	NA	NA	NA	NA	NA	NA	NA	FALSE	NA	NA	NA	C	coding	227	684	11	694	44689753	44678856	FALSE	55	TAAAAATAACCACCTTTAAA	NA	NA
ENSG00000283189.2_49422946_49429284_11	22.8403945448765	1.14131140139094	0.191755361032551	5.95191391388113	2.65024773106733e-09	4.46878938677241e-08	UP	NICN1	transcript:ENSG00000283189.2_49422946_49429284_11	chr3	-	1564	7	novel_not_in_catalog	ENSG00000145029.13	novel	2616	6	NA	NA	4	0	at_least_one_novel_splicesite	FALSE	canonical	NA	NA	NA	NA	NA	NA	NA	FALSE	NA	NA	NA	C	coding	213	642	46	687	49429239	49424833	TRUE	5	TGACTGCTGGCTGCCTGTGT	NA	NA
ENSG00000162378.12_52823519_52827342_5	77.8750865709233	1.14173235945874	0.202950483454881	5.62566957231499	1.84789774523509e-08	2.48203676428057e-07	UP	ZYG11B	transcript:ENSG00000162378.12_52823519_52827342_5	chr1	+	3384	2	novel_not_in_catalog	ENSG00000162378.12	novel	8093	14	NA	NA	97010	0	at_least_one_novel_splicesite	TRUE	canonical	NA	NA	NA	NA	NA	NA	NA	FALSE	NA	NA	NA	C	non_coding	NA	NA	NA	NA	NA	NA	NA	10	GTGTGTCTTGTCTACTTTTA	NA	NA
ENSG00000109189.12_52594178_52659275_2	95.532018210499	1.14184904994699	0.139479625136529	8.1864935386032	2.68947098866877e-16	2.68744960283015e-14	UP	USP46	transcript:ENSG00000109189.12_52594178_52659275_2	chr4	-	4796	10	novel_in_catalog	ENSG00000109189.12	novel	2437	11	NA	NA	0	0	combination_of_known_junctions	TRUE	canonical	NA	NA	NA	NA	NA	NA	NA	FALSE	NA	NA	NA	C	coding	250	753	582	1334	52626230	52597640	FALSE	30	GGAATTCTCTTTCTAGAGAA	NA	NA
ENSG00000166855.9_65148219_65149880_4	40.9133023214086	1.14188576421302	0.225597625897847	5.06160363908295	4.15744639192022e-07	3.81241819533101e-06	UP	CLPX	transcript:ENSG00000166855.9_65148219_65149880_4	chr15	-	1277	2	novel_not_in_catalog	ENSG00000166855.9	novel	4695	14	NA	NA	5971	0	at_least_one_novel_splicesite	TRUE	canonical	NA	NA	NA	NA	NA	NA	NA	FALSE	NA	NA	NA	C	non_coding	NA	NA	NA	NA	NA	NA	NA	10	GCCAACGTGGTGGTGTGTCC	NA	NA
ENSG00000198919.12_108589734_108648961_2	23.9763260377365	1.14218170688226	0.231747078006989	4.92857004586616	8.28336373831621e-07	6.96788562999744e-06	UP	DZIP3	transcript:ENSG00000198919.12_108589734_108648961_2	chr3	+	2401	17	novel_not_in_catalog	ENSG00000198919.12	novel	5350	33	NA	NA	0	849	at_least_one_novel_splicesite	FALSE	canonical	NA	NA	NA	NA	NA	NA	NA	TRUE	NA	NA	NA	C	coding	668	2004	396	2399	108605407	108648959	FALSE	45	GGTAAGAGACTATAATAGCA	NA	NA
ENST00000366584.8	208.473994136036	1.14226552821038	0.18870860035339	6.0530655522392	1.42115001355932e-09	2.57451335366297e-08	UP	LGALS8	transcript:ENST00000366584.8	chr1	+	4369	10	full-splice_match	ENSG00000116977.18	ENST00000366584.8	4369	10	0	0	0	0	reference_match	FALSE	canonical	NA	NA	NA	NA	NA	NA	NA	FALSE	NA	NA	NA	C	coding	316	951	570	1520	236526074	236548161	FALSE	45	TCAAAATTAAAATCTGAGTC	NA	NA
ENST00000623205.2	61.7604812108987	1.14235551354221	0.226237437557811	5.04936550676013	4.43279889052809e-07	4.03192460310661e-06	UP	C11orf71	transcript:ENST00000623205.2	chr11	-	1980	1	full-splice_match	ENSG00000180425.11	ENST00000623205.2	1980	1	0	0	0	0	mono-exon	FALSE	NA	NA	NA	NA	NA	NA	NA	NA	NA	NA	NA	NA	A	coding	123	372	181	552	114400331	114399960	NA	25	GTATGTGTTCCTAAGGAACT	NA	NA
ENST00000394333.5	222.226603151096	1.14245129970391	0.240682829463928	4.7467087795523	2.06753299430929e-06	1.54825160483642e-05	UP	RPL23	transcript:ENST00000394333.5	chr17	-	444	4	full-splice_match	ENSG00000125691.12	ENST00000394333.5	444	4	0	0	0	0	reference_match	FALSE	canonical	NA	NA	NA	NA	NA	NA	NA	FALSE	NA	NA	NA	C	coding	114	345	26	370	38853710	38847939	FALSE	20	CTTCACTAAATGTTTTCCTT	NA	NA
ENST00000590068.1	936.183846778415	1.14256494816267	0.190993668562728	5.98221373912936	2.20125151914391e-09	3.79240875056375e-08	UP	UBL5	transcript:ENST00000590068.1	chr19	+	390	5	full-splice_match	ENSG00000198258.10	ENST00000590068.1	390	5	0	0	0	0	reference_match	FALSE	canonical	NA	NA	NA	NA	NA	NA	NA	FALSE	NA	NA	NA	C	non_coding	NA	NA	NA	NA	NA	NA	NA	5	CTTTGTTGTTGTCTCTGTAT	NA	NA
ENST00000366663.9	444.118532913157	1.14264657650345	0.225962361915836	5.05680046365	4.26348916057082e-07	3.89418203591448e-06	UP	C1orf198	transcript:ENST00000366663.9	chr1	-	3858	4	full-splice_match	ENSG00000119280.16	ENST00000366663.9	3858	4	0	0	0	0	reference_match	FALSE	canonical	NA	NA	NA	NA	NA	NA	NA	FALSE	NA	NA	NA	C	coding	312	939	187	1125	230868467	230839852	FALSE	5	TTTGTGTCTGTGATGGGCCT	NA	NA
ENSG00000154174.7_100363431_100369135_1	111.46823217779	1.14302368989774	0.183922126383259	6.21471550147203	5.14177234034448e-10	1.05334490506388e-08	UP	TOMM70	transcript:ENSG00000154174.7_100363431_100369135_1	chr3	-	2508	3	incomplete-splice_match	ENSG00000154174.7	ENST00000284320.5	4409	12	32263	0	4590	0	3prime_fragment	FALSE	canonical	NA	NA	NA	NA	NA	NA	NA	FALSE	NA	NA	NA	C	coding	111	336	40	375	100369096	100365564	FALSE	15	GGTAGTTTAGGCTGGGCATG	NA	NA
ENST00000646745.1	175.303986187076	1.14336280935881	0.24150601980923	4.73430356006023	2.19808541283259e-06	1.63165040673331e-05	UP	INTS2	transcript:ENST00000646745.1	chr17	-	6226	26	full-splice_match	ENSG00000108506.12	ENST00000646745.1	6226	26	0	0	0	0	reference_match	FALSE	canonical	NA	NA	NA	NA	NA	NA	NA	FALSE	NA	NA	NA	C	coding	949	2850	1210	4059	61911978	61867557	FALSE	35	ATTCATATTCTTTATCAAAC	NA	NA
ENST00000618250.4	36.6847273951367	1.14340805142535	0.205524497233347	5.56336624984978	2.64619696479371e-08	3.39333555853168e-07	UP	RHNO1	transcript:ENST00000618250.4	chr12	+	2070	3	full-splice_match	ENSG00000171792.10	ENST00000618250.4	2070	3	0	0	0	0	reference_match	FALSE	canonical	NA	NA	NA	NA	NA	NA	NA	FALSE	NA	NA	NA	C	coding	238	717	290	1006	2885367	2888459	FALSE	20	ATTCAGCTGGACCTACTGTG	NA	NA
ENST00000622125.4	198.410842230918	1.14366494119872	0.169370546884586	6.75244286704726	1.45376317526097e-11	4.43541957334289e-10	UP	MSRB1	transcript:ENST00000622125.4	chr16	-	1363	5	full-splice_match	ENSG00000198736.11	ENST00000622125.4	1363	5	0	0	0	0	reference_match	TRUE	non_canonical	NA	NA	NA	NA	NA	NA	NA	FALSE	NA	NA	NA	C	coding	115	348	138	485	1943156	1939112	FALSE	10	ATGTACTGTCTTTTTTTTTG	NA	NA
ENST00000414262.6	1681.64657736292	1.14384419967542	0.232153208030442	4.92710916803452	8.34551320783641e-07	7.01264490129508e-06	UP	ATP5MPL	transcript:ENST00000414262.6	chr14	-	842	5	full-splice_match	ENSG00000156411.9	ENST00000414262.6	842	5	0	0	0	0	reference_match	FALSE	canonical	NA	NA	NA	NA	NA	NA	NA	FALSE	NA	NA	NA	C	non_coding	NA	NA	NA	NA	NA	NA	NA	15	GATCCTGCTACTTATCTTGT	NA	NA
ENST00000553981.1	284.822257753899	1.14392518176208	0.17180355366612	6.65833248120796	2.76951708797526e-11	7.81733320971096e-10	UP	SLIRP	transcript:ENST00000553981.1	chr14	+	285	4	full-splice_match	ENSG00000119705.9	ENST00000553981.1	285	4	0	0	0	0	reference_match	FALSE	canonical	NA	NA	NA	NA	NA	NA	NA	FALSE	NA	NA	NA	C	non_coding	NA	NA	NA	NA	NA	NA	NA	20	TTTTGTCTAAATGTTTTTAT	NA	NA
ENSG00000182985.17_115173625_115240421_2	141.889172420421	1.1440192847915	0.210751394681854	5.42828808567787	5.68971488067049e-08	6.64048393028826e-07	UP	CADM1	transcript:ENSG00000182985.17_115173625_115240421_2	chr11	-	4055	9	incomplete-splice_match	ENSG00000182985.17	ENST00000452722.7	8588	10	263994	4389	0	0	3prime_fragment	FALSE	canonical	NA	NA	NA	NA	NA	NA	NA	FALSE	NA	NA	NA	C	coding	295	888	319	1206	115231473	115176474	FALSE	20	TCCTTTAATCTCTTTATGGA	NA	NA
ENST00000369037.8	84.3998685203604	1.14470621826299	0.201263205727965	5.68760799631809	1.28831130627018e-08	1.80714643628802e-07	UP	PDSS2	transcript:ENST00000369037.8	chr6	-	3540	8	full-splice_match	ENSG00000164494.11	ENST00000369037.8	3540	8	0	0	0	0	reference_match	FALSE	canonical	NA	NA	NA	NA	NA	NA	NA	FALSE	NA	NA	NA	C	coding	399	1200	279	1478	107459285	107154619	FALSE	10	TCCAGGTTTGTTTTATTTTC	NA	NA
ENST00000381800.3	17.6897721366358	1.14501360491059	0.226052499656275	5.06525522456792	4.07853539199502e-07	3.75057907014632e-06	UP	NA	transcript:ENST00000381800.3	chr12	-	1540	2	full-splice_match	ENSG00000205791.3	ENST00000381800.3	1540	2	0	0	0	0	reference_match	FALSE	canonical	NA	NA	NA	NA	NA	NA	NA	FALSE	NA	NA	NA	A	non_coding	NA	NA	NA	NA	NA	NA	NA	25	GGATAGTCTGTCGCATCAAC	NA	NA
ENSG00000132688.10_156668763_156672359_7	192.610952305967	1.14513870896215	0.216877235953622	5.28012404772175	1.29096454805495e-07	1.3697355622072e-06	UP	NES	transcript:ENSG00000132688.10_156668763_156672359_7	chr1	-	1534	2	novel_not_in_catalog	ENSG00000132688.10	novel	5558	4	NA	NA	5038	0	at_least_one_novel_splicesite	FALSE	canonical	NA	NA	NA	NA	NA	NA	NA	FALSE	NA	NA	NA	C	coding	289	870	78	947	156672282	156669350	FALSE	5	GTCTGGACTCTTCTTTCCCC	NA	NA
ENSG00000132688.10_156668763_156672359_5	157.016307004841	1.14527180046389	0.220300401442451	5.19868231271958	2.00706210968218e-07	2.01041960088852e-06	UP	NES	transcript:ENSG00000132688.10_156668763_156672359_5	chr1	-	1466	2	novel_not_in_catalog	ENSG00000132688.10	novel	5558	4	NA	NA	5038	0	at_least_one_novel_splicesite	FALSE	canonical	NA	NA	NA	NA	NA	NA	NA	FALSE	NA	NA	NA	C	coding	307	924	78	1001	156672282	156669228	FALSE	5	GTCTGGACTCTTCTTTCCCC	NA	NA
ENST00000535664.5	23.6985803201066	1.14579227125036	0.213401975406697	5.36917368766962	7.9098214211845e-08	8.91713570133851e-07	UP	MSRB3	transcript:ENST00000535664.5	chr12	+	964	8	full-splice_match	ENSG00000174099.11	ENST00000535664.5	964	8	0	0	0	0	reference_match	FALSE	canonical	NA	NA	NA	NA	NA	NA	NA	FALSE	NA	NA	NA	C	coding	185	558	340	897	65308580	65463322	FALSE	30	TCTTAATAGATATATTTTTT	NA	NA
ENSG00000143164.15_168045081_168075834_2	198.394245389098	1.14593080668697	0.186441831791298	6.146318107246	7.93021658795836e-10	1.54739830690558e-08	UP	DCAF6	transcript:ENSG00000143164.15_168045081_168075834_2	chr1	+	1144	7	incomplete-splice_match	ENSG00000143164.15	ENST00000367840.3	3349	22	108263	0	0	0	3prime_fragment	FALSE	canonical	NA	NA	NA	NA	NA	NA	NA	FALSE	NA	NA	NA	C	coding	186	561	185	745	168050929	168075435	FALSE	20	TACCCTGAATTTGACTTTTT	NA	NA
ENST00000437230.5	50.54284268796	1.14602418894202	0.212259784768443	5.39915834830528	6.6954258845525e-08	7.67605819658262e-07	UP	NKIRAS1	transcript:ENST00000437230.5	chr3	-	1898	5	full-splice_match	ENSG00000197885.10	ENST00000437230.5	1898	5	0	0	0	0	reference_match	FALSE	canonical	NA	NA	NA	NA	NA	NA	NA	FALSE	NA	NA	NA	C	coding	192	579	322	900	23910904	23893095	FALSE	55	CATATTAAAACATCAAGTAA	NA	NA
ENSG00000113578.17_142592179_142698021_2	67.7303077011973	1.1460907651001	0.17172336746307	6.67405247190122	2.48834580913858e-11	7.1055090504055e-10	UP	FGF1	transcript:ENSG00000113578.17_142592179_142698021_2	chr5	-	3722	4	full-splice_match	ENSG00000113578.17	ENST00000419524.6	683	4	25	-3064	0	0	alternative_3end	FALSE	canonical	NA	NA	NA	NA	NA	NA	NA	FALSE	NA	NA	NA	C	coding	155	468	144	611	142614127	142595290	FALSE	20	ATAATGTCTCTGAGTTTCTG	NA	NA
ENSG00000132953.16_20777329_20843229_1	50.6378011305269	1.14621506861665	0.185528309956762	6.17811410497824	6.48718243106848e-10	1.29250972079107e-08	UP	XPO4	transcript:ENSG00000132953.16_20777329_20843229_1	chr13	-	9372	19	novel_not_in_catalog	ENSG00000132953.16	novel	9884	23	NA	NA	59518	0	at_least_one_novel_splicesite	FALSE	non_canonical	NA	NA	NA	NA	NA	NA	NA	TRUE	NA	NA	NA	C	coding	976	2931	49	2979	20843181	20783722	FALSE	35	TTTCTGAAAACAGATTTCAT	NA	NA
ENST00000240050.8	54.6689683233189	1.14626577336739	0.199997904583888	5.73138891506031	9.96115759541157e-09	1.43738624529374e-07	UP	MTERF2	transcript:ENST00000240050.8	chr12	-	1790	3	full-splice_match	ENSG00000120832.9	ENST00000240050.8	1790	3	0	0	0	0	reference_match	FALSE	canonical	NA	NA	NA	NA	NA	NA	NA	FALSE	NA	NA	NA	C	coding	385	1158	367	1524	106978714	106977557	FALSE	35	ACTTTATAAGTGAATCACTT	NA	NA
ENST00000624769.1	172.971178256573	1.14636081911542	0.225189354272391	5.09065281002926	3.56832868689063e-07	3.33456362316402e-06	UP	NA	transcript:ENST00000624769.1	chr5	+	2326	1	full-splice_match	ENSG00000279118.1	ENST00000624769.1	2326	1	0	0	0	0	mono-exon	FALSE	NA	NA	NA	NA	NA	NA	NA	NA	NA	NA	NA	NA	A	non_coding	NA	NA	NA	NA	NA	NA	NA	25	TTTGGAAGGATATGCACTTT	NA	NA
ENSG00000138138.13_87753117_87818226_1	151.490060058521	1.14673725138028	0.190880632026632	6.00761449291665	1.88272849160169e-09	3.31128039483695e-08	UP	ATAD1	transcript:ENSG00000138138.13_87753117_87818226_1	chr10	-	2639	9	novel_not_in_catalog	ENSG00000138138.13	novel	2939	9	NA	NA	-66	0	at_least_one_novel_splicesite	FALSE	canonical	NA	NA	NA	NA	NA	NA	NA	TRUE	NA	NA	NA	C	coding	331	996	74	1069	87814599	87754687	FALSE	15	TTGGTTGTTCTCCACTTAAT	NA	NA
ENST00000509359.6	497.602197079097	1.1467668552699	0.213902382548899	5.36116915391415	8.26850459721614e-08	9.28015122492819e-07	UP	TIMM8B	transcript:ENST00000509359.6	chr11	-	1155	3	full-splice_match	ENSG00000150779.11	ENST00000509359.6	1155	3	0	0	0	0	reference_match	FALSE	canonical	NA	NA	NA	NA	NA	NA	NA	FALSE	NA	NA	NA	C	non_coding	NA	NA	NA	NA	NA	NA	NA	20	GGCAAGATGTGTATTCCTTG	NA	NA
ENSG00000179152.19_44338122_44407740_2	14.7711708426627	1.14684803958261	0.223521251322537	5.13082327875717	2.88477652162162e-07	2.77038142914449e-06	UP	TCAIM	transcript:ENSG00000179152.19_44338122_44407740_2	chr3	+	1718	10	novel_in_catalog	ENSG00000179152.19	novel	1844	11	NA	NA	0	0	combination_of_known_splicesites	FALSE	canonical	NA	NA	NA	NA	NA	NA	NA	FALSE	NA	NA	NA	C	coding	352	1059	602	1660	44367569	44407682	FALSE	45	TAAATCCACAATTTGATATA	NA	NA
ENST00000494344.5	17.5275535980213	1.14710809337754	0.221860393551152	5.17040502370274	2.33587168635957e-07	2.29750330628676e-06	UP	FGF1	transcript:ENST00000494344.5	chr5	-	992	4	full-splice_match	ENSG00000113578.17	ENST00000494344.5	992	4	0	0	0	0	reference_match	FALSE	canonical	NA	NA	NA	NA	NA	NA	NA	FALSE	NA	NA	NA	C	coding	155	468	466	933	142614127	142595290	FALSE	30	GACCCAAAAATGTTCCCTTG	NA	NA
ENST00000427697.2	442.130269442935	1.14723833099741	0.226594630936977	5.06295460864864	4.12808167823859e-07	3.78859079118654e-06	UP	C1orf198	transcript:ENST00000427697.2	chr1	-	3666	4	full-splice_match	ENSG00000119280.16	ENST00000427697.2	3666	4	0	0	0	0	reference_match	FALSE	canonical	NA	NA	NA	NA	NA	NA	NA	FALSE	NA	NA	NA	C	coding	110	333	602	934	230843629	230839852	FALSE	10	ATTTGTGTCTGTGATGGGCC	NA	NA
ENSG00000155324.9_126423472_126496930_1	94.8256365921852	1.14741664543588	0.230306616853377	4.98212626763728	6.28893738523505e-07	5.47338626525482e-06	UP	GRAMD2B	transcript:ENSG00000155324.9_126423472_126496930_1	chr5	+	2132	15	fusion	ENSG00000155324.9_ENSG00000279118.1	novel	1847	15	NA	NA	0	436	multi-exon	FALSE	canonical	NA	NA	NA	NA	NA	NA	NA	FALSE	NA	NA	NA	B	coding	432	1299	136	1434	126423607	126493531	FALSE	35	CACCAGAGTCGTTACATGAA	NA	NA
ENST00000576370.5	63.549724267709	1.14749261307259	0.209631365024485	5.47385937661839	4.40338539047565e-08	5.30251693912036e-07	UP	COX11	transcript:ENST00000576370.5	chr17	-	2663	5	full-splice_match	ENSG00000166260.11	ENST00000576370.5	2663	5	0	0	0	0	reference_match	FALSE	canonical	NA	NA	NA	NA	NA	NA	NA	FALSE	NA	NA	NA	C	coding	276	831	8	838	54968646	54962733	TRUE	10	CCTGTGTCCTTGTGGAGAGT	NA	NA
ENST00000535297.1	128.576072443251	1.1475881758662	0.209932214662064	5.46647010661759	4.59085804435872e-08	5.4986703940893e-07	UP	TMEM258	transcript:ENST00000535297.1	chr11	-	395	3	full-splice_match	ENSG00000134825.15	ENST00000535297.1	395	3	0	0	0	0	reference_match	FALSE	canonical	NA	NA	NA	NA	NA	NA	NA	FALSE	NA	NA	NA	C	non_coding	NA	NA	NA	NA	NA	NA	NA	5	GTCCTGTCTGGGGCCCATTC	NA	NA
ENST00000499044.6	88.5546823874292	1.14784496173395	0.162470951268394	7.06492423890452	1.60703646611319e-12	6.34730853164071e-11	UP	GRSF1	transcript:ENST00000499044.6	chr4	-	2491	10	full-splice_match	ENSG00000132463.13	ENST00000499044.6	2491	10	0	0	0	0	reference_match	FALSE	canonical	NA	NA	NA	NA	NA	NA	NA	FALSE	NA	NA	NA	C	coding	318	957	406	1362	70836185	70824319	FALSE	25	AAAATCCTGTATGCTTTCTT	NA	NA
ENSG00000125863.19_10405184_10434222_1	305.799297720176	1.14796605621211	0.187400915282489	6.12572278252572	9.02728615757657e-10	1.7351159087868e-08	UP	MKKS	transcript:ENSG00000125863.19_10405184_10434222_1	chr20	-	2539	6	full-splice_match	ENSG00000125863.19	ENST00000347364.7	6714	6	0	4175	0	0	alternative_3end	FALSE	canonical	NA	NA	NA	NA	NA	NA	NA	FALSE	NA	NA	NA	C	coding	570	1713	764	2476	10413514	10405247	FALSE	10	TTGTGAGTGTATTTGTTTTC	NA	NA
ENSG00000102910.13_48244296_48352002_1	117.431143516549	1.14800549622461	0.178817549827379	6.41998225192569	1.3629023387042e-10	3.22983149094551e-09	UP	LONP2	transcript:ENSG00000102910.13_48244296_48352002_1	chr16	+	2852	15	full-splice_match	ENSG00000102910.13	ENST00000285737.8	8199	15	0	5347	0	103	alternative_3end	TRUE	canonical	NA	NA	NA	NA	NA	NA	NA	FALSE	NA	NA	NA	C	coding	852	2559	94	2652	48244389	48351802	FALSE	10	TTCTTGTCTTTTTAGTGGGA	NA	NA
ENSG00000166262.15_49576136_49620816_1	20.0515999951234	1.14843780882249	0.197669475934364	5.80988948037593	6.25140973199318e-09	9.53093937390238e-08	UP	FAM227B	transcript:ENSG00000166262.15_49576136_49620816_1	chr15	-	1340	7	incomplete-splice_match	ENSG00000166262.15	ENST00000299338.10	2008	16	115	247745	0	0	5prime_fragment	FALSE	canonical	NA	NA	NA	NA	NA	NA	NA	FALSE	NA	NA	NA	C	coding	190	573	190	762	49615171	49576714	FALSE	20	GTTGAAGCTGTTATCAGTGT	NA	NA
ENSG00000025039.14_89364998_89412725_1	406.100347392115	1.148634822167	0.234788178102684	4.89221745084903	9.9706195555209e-07	8.1861562544967e-06	UP	RRAGD	transcript:ENSG00000025039.14_89364998_89412725_1	chr6	-	4195	7	novel_not_in_catalog	ENSG00000025039.14	novel	4900	7	NA	NA	-455	0	at_least_one_novel_splicesite	FALSE	canonical	NA	NA	NA	NA	NA	NA	NA	TRUE	NA	NA	NA	C	coding	333	1002	136	1137	89387537	89368056	FALSE	30	CAGACTGGATGTAATTTGTA	NA	NA
ENSG00000182923.17_134485743_134545792_1	34.9760950981816	1.14873095428289	0.198746066390434	5.77989278050023	7.47482472845295e-09	1.1147010009973e-07	UP	CEP63	transcript:ENSG00000182923.17_134485743_134545792_1	chr3	+	1097	7	incomplete-splice_match	ENSG00000182923.17	ENST00000332047.9	2056	12	0	15976	0	15	5prime_fragment	FALSE	canonical	NA	NA	NA	NA	NA	NA	NA	FALSE	NA	NA	NA	C	coding	254	762	336	1097	134495321	134545792	FALSE	40	TTGAGGGAATCTGAAAAACT	NA	NA
ENST00000471496.5	31.1079153929063	1.14905524457919	0.194761108696622	5.89981876910067	3.63901065510678e-09	5.9229154954484e-08	UP	LINC00888	transcript:ENST00000471496.5	chr3	+	1490	4	full-splice_match	ENSG00000240024.5	ENST00000471496.5	1490	4	0	0	0	0	reference_match	FALSE	canonical	NA	NA	NA	NA	NA	NA	NA	FALSE	NA	NA	NA	C	coding	100	303	73	375	183447680	183452294	TRUE	10	GTGATTTGGTCCTTATTCCT	NA	NA
ENSG00000116984.12_236894341_236900409_1	96.3045514266323	1.14906171883276	0.22632956489435	5.07694043139763	3.83561057776941e-07	3.55637268712542e-06	UP	MTR	transcript:ENSG00000116984.12_236894341_236900409_1	chr1	+	5630	2	novel_in_catalog	ENSG00000116984.12	novel	4175	3	NA	NA	0	0	intron_retention	FALSE	canonical	NA	NA	NA	NA	NA	NA	NA	FALSE	NA	NA	NA	C	coding	131	396	994	1389	236895334	236895729	TRUE	65	AAAAAAAAAGAAGGTAACTG	NA	NA
ENST00000353317.9	251.303606630431	1.1493901156634	0.236489971136349	4.86020658779104	1.17263320669848e-06	9.4428212058963e-06	UP	TRIM55	transcript:ENST00000353317.9	chr8	+	2624	9	full-splice_match	ENSG00000147573.16	ENST00000353317.9	2624	9	0	0	0	0	reference_match	FALSE	canonical	NA	NA	NA	NA	NA	NA	NA	FALSE	NA	NA	NA	C	coding	452	1359	374	1732	66127269	66174593	FALSE	20	GCTTCGTCTTATAATGATTT	NA	NA
ENST00000507773.6	80.0321109067349	1.14952980666187	0.218677685421634	5.25673117696236	1.46638415097742e-07	1.529989880112e-06	UP	SLC35B1	transcript:ENST00000507773.6	chr17	-	1320	9	full-splice_match	ENSG00000121073.14	ENST00000507773.6	1320	9	0	0	0	0	reference_match	FALSE	canonical	NA	NA	NA	NA	NA	NA	NA	FALSE	NA	NA	NA	C	coding	255	768	434	1201	49706996	49701458	FALSE	60	TAAAATCAAGCAAAATCACA	NA	NA
ENSG00000151498.11_134253577_134265855_3	34.7285654852991	1.14963892432679	0.212069490560877	5.42104817287129	5.9250589297318e-08	6.87933018808603e-07	UP	ACAD8	transcript:ENSG00000151498.11_134253577_134265855_3	chr11	+	2387	12	novel_not_in_catalog	ENSG00000151498.11	novel	2249	11	NA	NA	0	0	at_least_one_novel_splicesite	FALSE	canonical	NA	NA	NA	NA	NA	NA	NA	TRUE	NA	NA	NA	C	coding	451	1356	25	1380	134253601	134263496	TRUE	30	GCAGGCTCCTTAAATTATTA	NA	NA
ENST00000306185.7	239.928682194944	1.14971124725408	0.21958131895198	5.23592468039373	1.64160892707792e-07	1.68656772559161e-06	UP	MRPL13	transcript:ENST00000306185.7	chr8	-	1086	7	full-splice_match	ENSG00000172172.7	ENST00000306185.7	1086	7	0	0	0	0	reference_match	FALSE	canonical	NA	NA	NA	NA	NA	NA	NA	FALSE	NA	NA	NA	C	coding	154	465	365	829	120443263	120396104	FALSE	25	CTATTTAGTGTTGCATTTAA	NA	NA
ENST00000443333.1	444.356928305784	1.14985333916875	0.183028049197588	6.28238865141058	3.33410061889752e-10	7.15149539641621e-09	UP	STYXL2	transcript:ENST00000443333.1	chr1	+	4034	5	full-splice_match	ENSG00000198842.9	ENST00000443333.1	4034	5	0	0	0	0	reference_match	FALSE	canonical	NA	NA	NA	NA	NA	NA	NA	FALSE	NA	NA	NA	C	coding	1158	3477	1	3477	167094850	167128608	FALSE	50	ATATTAGAAGAAAACCACTT	NA	NA
ENST00000566405.5	203.543103228684	1.14992790129301	0.184699095090595	6.22595308725781	4.78637282006863e-10	9.88540996258566e-09	UP	COX4I1	transcript:ENST00000566405.5	chr16	+	490	5	full-splice_match	ENSG00000131143.8	ENST00000566405.5	490	5	0	0	0	0	reference_match	FALSE	canonical	NA	NA	NA	NA	NA	NA	NA	FALSE	NA	NA	NA	C	coding	108	324	167	490	85804978	85806802	FALSE	35	GACATGAAGGTGAACCCCAT	NA	NA
ENST00000569187.5	47.8771178330588	1.15013985106874	0.241777232538354	4.75702297935059	1.96468812202166e-06	1.4805658658805e-05	UP	CMC2	transcript:ENST00000569187.5	chr16	-	612	3	full-splice_match	ENSG00000103121.8	ENST00000569187.5	612	3	0	0	0	0	reference_match	FALSE	canonical	NA	NA	NA	NA	NA	NA	NA	FALSE	NA	NA	NA	C	non_coding	NA	NA	NA	NA	NA	NA	NA	10	AATTTTTTTCTCCTTTCTCT	NA	NA
ENSG00000108953.16_1344540_1345307_1	696.998893860059	1.15035304268484	0.230805254800805	4.98408514865765	6.22556613694925e-07	5.42479041711216e-06	UP	YWHAE	transcript:ENSG00000108953.16_1344540_1345307_1	chr17	-	736	2	novel_not_in_catalog	ENSG00000108953.16	novel	1818	7	NA	NA	15987	0	at_least_one_novel_splicesite	TRUE	non_canonical	NA	NA	NA	NA	NA	NA	NA	FALSE	NA	NA	NA	C	non_coding	NA	NA	NA	NA	NA	NA	NA	15	ATATCGCGCCTCCATCCTTT	NA	NA
ENST00000361427.5	2990.22651854597	1.15041883562214	0.223078463111764	5.15701435080162	2.5091857899741e-07	2.44835231435948e-06	UP	HMGN2	transcript:ENST00000361427.5	chr1	+	1191	6	full-splice_match	ENSG00000198830.10	ENST00000361427.5	1191	6	0	0	0	0	reference_match	FALSE	canonical	NA	NA	NA	NA	NA	NA	NA	FALSE	NA	NA	NA	C	coding	90	273	95	367	26472613	26475148	FALSE	5	TGCTGCCTCTGATCTTTTCC	NA	NA
ENSG00000164494.11_107152557_107459571_2	74.5988984364792	1.15083032848735	0.216681061734743	5.31117172527138	1.08922631833946e-07	1.18239692273547e-06	UP	PDSS2	transcript:ENSG00000164494.11_107152557_107459571_2	chr6	-	3170	8	novel_not_in_catalog	ENSG00000164494.11	novel	3540	8	NA	NA	-7	0	at_least_one_novel_splicesite	FALSE	canonical	NA	NA	NA	NA	NA	NA	NA	TRUE	NA	NA	NA	C	coding	263	792	317	1108	107334220	107154619	FALSE	10	TCCAGGTTTGTTTTATTTTC	NA	NA
ENST00000619352.4	2953.51001647745	1.1509306400047	0.225586990398375	5.10193711956624	3.36194462151203e-07	3.16621801003752e-06	UP	HMGN2	transcript:ENST00000619352.4	chr1	+	1148	7	full-splice_match	ENSG00000198830.10	ENST00000619352.4	1148	7	0	0	0	0	reference_match	FALSE	non_canonical	NA	NA	NA	NA	NA	NA	NA	FALSE	NA	NA	NA	C	coding	90	273	54	326	26472613	26475148	FALSE	15	AATGCTGCCTCTGATCTTTT	NA	NA
ENSG00000143797.11_8858349_9003665_4	65.5471392826565	1.15097816201265	0.240422383076299	4.78731700137661	1.69025741028013e-06	1.29871173983528e-05	UP	MBOAT2	transcript:ENSG00000143797.11_8858349_9003665_4	chr2	-	2025	14	novel_not_in_catalog	ENSG00000143797.11	novel	7751	13	NA	NA	0	0	at_least_one_novel_splicesite	FALSE	canonical	NA	NA	NA	NA	NA	NA	NA	FALSE	NA	NA	NA	C	coding	547	1644	52	1695	9003614	8858679	FALSE	30	TGTCAATCTGGATGATAGAG	NA	NA
ENST00000505852.1	2509.61440444637	1.15107038569192	0.236558051813723	4.8659108276658	1.13930881371476e-06	9.20755436396035e-06	UP	ATP5ME	transcript:ENST00000505852.1	chr4	-	300	3	full-splice_match	ENSG00000169020.9	ENST00000505852.1	300	3	0	0	0	0	reference_match	FALSE	canonical	NA	NA	NA	NA	NA	NA	NA	FALSE	NA	NA	NA	C	non_coding	NA	NA	NA	NA	NA	NA	NA	10	TACTCCGGCTCCTCATTTGC	NA	NA
ENSG00000120253.13_149724315_149726417_12	36.9830046618266	1.15112515349698	0.21131922581316	5.44732808416951	5.11320962277925e-08	6.04408191712518e-07	UP	NUP43	transcript:ENSG00000120253.13_149724315_149726417_12	chr6	-	1093	2	novel_not_in_catalog	ENSG00000120253.13	novel	3874	8	NA	NA	20111	0	at_least_one_novel_splicesite	FALSE	non_canonical	NA	NA	NA	NA	NA	NA	NA	FALSE	NA	NA	NA	C	non_coding	NA	NA	NA	NA	NA	NA	NA	10	TTTGCTTCTATCTGTCTTAT	NA	NA
ENSG00000225377.5_320333_348394_1	26.6063575365493	1.151135922752	0.215650256928767	5.33797612461108	9.39898320046481e-08	1.03986691287399e-06	UP	NA	transcript:ENSG00000225377.5_320333_348394_1	chr20	-	761	3	novel_not_in_catalog	ENSG00000225377.5	novel	762	3	NA	NA	-170	0	at_least_one_novel_splicesite	FALSE	canonical	NA	NA	NA	NA	NA	NA	NA	TRUE	NA	NA	NA	C	non_coding	NA	NA	NA	NA	NA	NA	NA	40	AAAAAATATCATTTGTTGGG	NA	NA
ENSG00000135250.16_105145283_105388894_1	27.6734503851867	1.15131426228315	0.237327035079853	4.85117197834529	1.22734063386631e-06	9.82219124322786e-06	UP	SRPK2	transcript:ENSG00000135250.16_105145283_105388894_1	chr7	-	901	9	incomplete-splice_match	ENSG00000135250.16	ENST00000393651.7	3650	16	0	28907	0	15018	5prime_fragment	FALSE	canonical	NA	NA	NA	NA	NA	NA	NA	FALSE	NA	NA	NA	C	coding	271	813	89	901	105388806	105145283	FALSE	35	GTAAGTACTTACGCATATTA	NA	NA
ENSG00000128694.11_189746660_189762770_7	16.0824145321535	1.15135417039128	0.233024669392325	4.94091107775735	7.77583673905407e-07	6.59470655906737e-06	UP	OSGEPL1	transcript:ENSG00000128694.11_189746660_189762770_7	chr2	-	2041	9	novel_in_catalog	ENSG00000128694.11	novel	1885	9	NA	NA	-3	0	intron_retention	FALSE	canonical	NA	NA	NA	NA	NA	NA	NA	FALSE	NA	NA	NA	C	coding	414	1245	260	1504	189761640	189750578	FALSE	20	GCTCAGGAATCCTTTCATTC	NA	NA
ENSG00000235997.2_30346659_30361010_1	42.7842119395899	1.15137072715824	0.232130268786207	4.96001979051968	7.04859982805184e-07	6.05585124985996e-06	UP	NA	transcript:ENSG00000235997.2_30346659_30361010_1	chr2	+	2210	3	novel_not_in_catalog	ENSG00000235997.2	novel	2952	2	NA	NA	0	8579	at_least_one_novel_splicesite	FALSE	canonical	NA	NA	NA	NA	NA	NA	NA	FALSE	NA	NA	NA	C	coding	121	366	1107	1472	30359907	30360272	FALSE	25	TGAAGGGCACTTCAAGTCTG	NA	NA
ENST00000503605.1	273.957898062865	1.15144865652676	0.204469466894716	5.63139657971356	1.78756155156528e-08	2.41007417783313e-07	UP	RPS23	transcript:ENST00000503605.1	chr5	-	595	4	full-splice_match	ENSG00000186468.12	ENST00000503605.1	595	4	0	0	0	0	reference_match	FALSE	canonical	NA	NA	NA	NA	NA	NA	NA	FALSE	NA	NA	NA	C	non_coding	NA	NA	NA	NA	NA	NA	NA	25	TCTTTTGGCCCTATACAAAG	NA	NA
ENST00000421976.2	62.1825673652747	1.15164730696901	0.208054221088222	5.53532296026172	3.10655387688675e-08	3.90890588156679e-07	UP	NA	transcript:ENST00000421976.2	chr2	+	2952	2	full-splice_match	ENSG00000235997.2	ENST00000421976.2	2952	2	0	0	0	0	reference_match	FALSE	canonical	NA	NA	NA	NA	NA	NA	NA	FALSE	NA	NA	NA	C	coding	109	330	476	805	30349955	30350284	FALSE	10	TCCCAGTTCTGCTGCTTACT	NA	NA
ENST00000444766.7	176.232405563839	1.15198668803414	0.237415080245823	4.85220520466249	1.22096192715567e-06	9.77879053788219e-06	UP	INTS2	transcript:ENST00000444766.7	chr17	-	5878	25	full-splice_match	ENSG00000108506.12	ENST00000444766.7	5878	25	0	0	0	0	reference_match	FALSE	canonical	NA	NA	NA	NA	NA	NA	NA	FALSE	NA	NA	NA	C	coding	1196	3591	101	3691	61926644	61867557	FALSE	15	GAACCTGTAGTTTTTGTGTT	NA	NA
ENSG00000162614.18_77941711_77943247_1	234.543195787145	1.15210296352393	0.240162052718383	4.79718985777865	1.60907073291642e-06	1.24486751514643e-05	UP	NEXN	transcript:ENSG00000162614.18_77941711_77943247_1	chr1	+	1204	3	incomplete-splice_match	ENSG00000162614.18	ENST00000342754.5	2712	10	23583	648	0	23	3prime_fragment	FALSE	canonical	NA	NA	NA	NA	NA	NA	NA	FALSE	NA	NA	NA	C	coding	164	495	376	870	77942086	77942913	FALSE	50	CACACAAACCTAAGTAGAAT	NA	NA
ENSG00000130349.9_107028213_107051342_1	93.0105826317912	1.15212807622258	0.175317994277013	6.57164759940244	4.97615242548201e-11	1.32766793335794e-09	UP	MTRES1	transcript:ENSG00000130349.9_107028213_107051342_1	chr6	+	983	5	novel_in_catalog	ENSG00000130349.9	novel	900	4	NA	NA	0	0	combination_of_known_splicesites	FALSE	canonical	NA	NA	NA	NA	NA	NA	NA	FALSE	NA	NA	NA	C	coding	240	723	155	877	107039761	107051236	FALSE	10	TCTGCCGAGCCATTTTGTGG	NA	NA
ENST00000361946.8	42.4115246945509	1.15214711917331	0.21572519660571	5.34080922071952	9.25325960003107e-08	1.02591510429122e-06	UP	ZNF277	transcript:ENST00000361946.8	chr7	+	1736	12	full-splice_match	ENSG00000198839.9	ENST00000361946.8	1736	12	0	0	0	0	reference_match	FALSE	canonical	NA	NA	NA	NA	NA	NA	NA	FALSE	NA	NA	NA	C	coding	372	1119	253	1371	112287016	112342729	FALSE	15	TAGTTTCAGTCTCCTCCCCA	NA	NA
ENST00000383677.7	44.4272919664843	1.15241931782116	0.238422800119878	4.83351138079801	1.34145606324432e-06	1.06223657436854e-05	UP	GTPBP8	transcript:ENST00000383677.7	chr3	+	1787	5	full-splice_match	ENSG00000163607.15	ENST00000383677.7	1787	5	0	0	0	0	reference_match	FALSE	canonical	NA	NA	NA	NA	NA	NA	NA	FALSE	NA	NA	NA	C	coding	251	756	16	771	112991000	113000919	FALSE	40	TATTGCTGGATAACAAATTA	NA	NA
ENST00000613266.4	297.258055709866	1.15271772546627	0.205005795893392	5.62285432196127	1.87827789647317e-08	2.51680895929709e-07	UP	ZFAND6	transcript:ENST00000613266.4	chr15	+	1729	7	full-splice_match	ENSG00000086666.18	ENST00000613266.4	1729	7	0	0	0	0	reference_match	FALSE	canonical	NA	NA	NA	NA	NA	NA	NA	FALSE	NA	NA	NA	C	coding	197	594	372	965	80120378	80137628	FALSE	15	ATTACTTTTTCTCTTATTCT	NA	NA
ENSG00000015153.14_42161653_42238248_1	27.6872660540001	1.15330921823544	0.187390015769955	6.15459267398362	7.52706991608664e-10	1.4805187845731e-08	UP	YAF2	transcript:ENSG00000015153.14_42161653_42238248_1	chr12	-	505	5	novel_in_catalog	ENSG00000015153.14	novel	702	6	NA	NA	0	0	combination_of_known_junctions	FALSE	canonical	NA	NA	NA	NA	NA	NA	NA	FALSE	NA	NA	NA	C	non_coding	NA	NA	NA	NA	NA	NA	NA	60	AGGAAACAACTAGCAAAAAG	NA	NA
ENSG00000183230.16_65912518_66775524_1	131.528888864662	1.15359329972945	0.191606423298551	6.02064001754254	1.7372874719939e-09	3.08034734608213e-08	UP	CTNNA3	transcript:ENSG00000183230.16_65912518_66775524_1	chr10	-	9453	11	incomplete-splice_match	ENSG00000183230.16	ENST00000433211.6	10675	18	920645	0	404919	0	3prime_fragment	FALSE	canonical	NA	NA	NA	NA	NA	NA	NA	FALSE	NA	NA	NA	C	coding	530	1593	49	1641	66775476	65920330	FALSE	15	TGTTGATATTTGGTGGCGGA	NA	NA
ENSG00000267060.5_42968104_42980078_5	128.138416530772	1.15365801319679	0.235575485532251	4.8971904295995	9.72166169914835e-07	8.01615542250495e-06	UP	PTGES3L	transcript:ENSG00000267060.5_42968104_42980078_5	chr17	-	1681	7	novel_in_catalog	ENSG00000267060.5	novel	855	7	NA	NA	-2	0	combination_of_known_splicesites	FALSE	canonical	NA	NA	NA	NA	NA	NA	NA	FALSE	NA	NA	NA	C	coding	138	417	221	637	42979617	42969148	FALSE	25	AGACTTTGCTCTTGAACTCA	NA	NA
ENSG00000164649.19_21900901_21901580_1	203.783024347088	1.15370164801761	0.234238674218907	4.92532521311756	8.42201638277252e-07	7.07089635372153e-06	UP	CDCA7L	transcript:ENSG00000164649.19_21900901_21901580_1	chr7	-	659	2	novel_not_in_catalog	ENSG00000164649.19	novel	1943	4	NA	NA	2679	0	at_least_one_novel_splicesite	FALSE	non_canonical	NA	NA	NA	NA	NA	NA	NA	TRUE	NA	NA	NA	C	non_coding	NA	NA	NA	NA	NA	NA	NA	10	TATTTTTGCTTGTCAGTGGT	NA	NA
ENST00000511168.5	32.6291595072899	1.15407684255411	0.204508988192552	5.64315951466891	1.66957526238216e-08	2.2709060717274e-07	UP	MRPL3	transcript:ENST00000511168.5	chr3	-	1377	10	full-splice_match	ENSG00000114686.8	ENST00000511168.5	1377	10	0	0	0	0	reference_match	FALSE	canonical	NA	NA	NA	NA	NA	NA	NA	FALSE	NA	NA	NA	C	coding	243	732	359	1090	131500483	131462723	FALSE	30	CAAGTTATCTTAAGATGTCT	NA	NA
ENSG00000243147.7_27771744_27779734_1	918.842308614861	1.15407823826167	0.22466356761114	5.1369176165635	2.79281311321003e-07	2.69460090299272e-06	UP	MRPL33	transcript:ENSG00000243147.7_27771744_27779734_1	chr2	+	358	2	novel_in_catalog	ENSG00000243147.7	novel	404	3	NA	NA	0	0	combination_of_known_splicesites	FALSE	canonical	NA	NA	NA	NA	NA	NA	NA	FALSE	NA	NA	NA	C	non_coding	NA	NA	NA	NA	NA	NA	NA	10	CCTGTGCTATTGTGTCTTAG	NA	NA
ENSG00000196177.12_123009016_123055288_2	107.971827900736	1.15419771572983	0.174873944319213	6.60016974068457	4.10687293449783e-11	1.11546821279413e-09	UP	ACADSB	transcript:ENSG00000196177.12_123009016_123055288_2	chr10	+	2836	11	full-splice_match	ENSG00000196177.12	ENST00000358776.6	5859	11	0	3023	0	1169	alternative_3end	FALSE	canonical	NA	NA	NA	NA	NA	NA	NA	FALSE	NA	NA	NA	C	coding	432	1299	15	1313	123009030	123053765	FALSE	50	TGAGAAAGAAGCAAAAGTGG	NA	NA
ENST00000553666.1	699.352808268313	1.15454336428417	0.209500314798664	5.5109385653846	3.56925295725298e-08	4.41018449612477e-07	UP	NDUFB1	transcript:ENST00000553666.1	chr14	-	1333	2	full-splice_match	ENSG00000183648.9	ENST00000553666.1	1333	2	0	0	0	0	reference_match	FALSE	canonical	NA	NA	NA	NA	NA	NA	NA	FALSE	NA	NA	NA	C	non_coding	NA	NA	NA	NA	NA	NA	NA	25	AAATGTCTTTCTTTTCATAC	NA	NA
ENSG00000184349.12_107376889_107380592_4	97.4910553516021	1.15484713622036	0.240254850615765	4.80675887816843	1.53396812482912e-06	1.19276361696789e-05	UP	EFNA5	transcript:ENSG00000184349.12_107376889_107380592_4	chr5	-	2796	2	novel_not_in_catalog	ENSG00000184349.12	novel	4933	4	NA	NA	7961	0	at_least_one_novel_splicesite	FALSE	non_canonical	NA	NA	NA	NA	NA	NA	NA	FALSE	NA	NA	NA	C	coding	162	489	1930	2418	107377755	107377267	FALSE	5	TCCCTCCTTCTACTTGTTTG	NA	NA
ENSG00000108384.14_58692606_58734331_6	41.3496787889976	1.15485882499786	0.201869393577405	5.72082178745457	1.06010046342832e-08	1.52243391526512e-07	UP	RAD51C	transcript:ENSG00000108384.14_58692606_58734331_6	chr17	+	1217	8	novel_in_catalog	ENSG00000108384.14	novel	2591	9	NA	NA	0	0	combination_of_known_junctions	FALSE	canonical	NA	NA	NA	NA	NA	NA	NA	FALSE	NA	NA	NA	C	coding	342	1029	39	1067	58692644	58734181	FALSE	40	TCCAGATCATATGAAGTGAA	NA	NA
ENST00000236980.10	133.587177639551	1.15487228107002	0.205217721951729	5.6275465397753	1.82790854368942e-08	2.45855579690572e-07	UP	FASTKD2	transcript:ENST00000236980.10	chr2	+	3188	12	full-splice_match	ENSG00000118246.13	ENST00000236980.10	3188	12	0	0	0	0	reference_match	FALSE	canonical	NA	NA	NA	NA	NA	NA	NA	FALSE	NA	NA	NA	C	coding	710	2133	349	2481	206766694	206791802	FALSE	20	GACCTGAGGACTATTTTTTC	NA	NA
ENST00000396319.6	1343.70842281901	1.15505656274892	0.191707951335807	6.02508427376416	1.69021530804121e-09	3.00503578826067e-08	UP	TAX1BP1	transcript:ENST00000396319.6	chr7	+	2892	17	full-splice_match	ENSG00000106052.13	ENST00000396319.6	2892	17	0	0	0	0	reference_match	FALSE	canonical	NA	NA	NA	NA	NA	NA	NA	FALSE	NA	NA	NA	C	coding	789	2370	89	2458	27748525	27828829	FALSE	25	CTTATGAAGTAGTTCTTCGA	NA	NA
ENST00000230771.8	47.710508802059	1.15540094637947	0.221451568055404	5.21739790115373	1.81454184193041e-07	1.84132570016641e-06	UP	HARS2	transcript:ENST00000230771.8	chr5	+	2510	13	full-splice_match	ENSG00000112855.15	ENST00000230771.8	2510	13	0	0	0	0	reference_match	FALSE	canonical	NA	NA	NA	NA	NA	NA	NA	FALSE	NA	NA	NA	C	coding	506	1521	224	1744	140691649	140698552	FALSE	20	TTTGTTATTGTTATCAAGGG	NA	NA
ENST00000443660.5	445.573311134142	1.15572199403612	0.192093782165496	6.01644665958225	1.78287208235724e-09	3.15333188302558e-08	UP	MRPL40	transcript:ENST00000443660.5	chr22	+	954	4	full-splice_match	ENSG00000185608.8	ENST00000443660.5	954	4	0	0	0	0	reference_match	FALSE	canonical	NA	NA	NA	NA	NA	NA	NA	FALSE	NA	NA	NA	C	coding	162	489	361	849	19433344	19435962	FALSE	30	AATCAAAATGCTCCTTTGTC	NA	NA
ENSG00000116984.12_236890921_236900409_1	103.343856714654	1.15577365894308	0.224504727301468	5.14810388554133	2.63132757492017e-07	2.55608627002245e-06	UP	MTR	transcript:ENSG00000116984.12_236890921_236900409_1	chr1	+	3688	6	novel_not_in_catalog	ENSG00000116984.12	novel	4175	3	NA	NA	-3420	0	at_least_one_novel_splicesite	FALSE	canonical	NA	NA	NA	NA	NA	NA	NA	TRUE	NA	NA	NA	C	coding	250	753	171	923	236891171	236897644	FALSE	65	AAAAAAAAAGAAGGTAACTG	NA	NA
ENSG00000170807.11_123662580_123664290_1	4301.37205357626	1.15602581190459	0.22044819731663	5.2439794290728	1.57149728447686e-07	1.6236804332409e-06	UP	LMOD2	transcript:ENSG00000170807.11_123662580_123664290_1	chr7	+	1196	2	incomplete-splice_match	ENSG00000170807.11	ENST00000458573.2	2346	3	6773	0	6711	0	3prime_fragment	FALSE	canonical	NA	NA	NA	NA	NA	NA	NA	FALSE	NA	NA	NA	C	coding	206	621	31	651	123662610	123663745	FALSE	15	GGGTTTGGGTCCTAAGCATT	NA	NA
ENST00000647009.1	175.171004916377	1.15605366149999	0.239388113397063	4.82920244073477	1.37080991106251e-06	1.08220310219056e-05	UP	INTS2	transcript:ENST00000647009.1	chr17	-	5837	25	full-splice_match	ENSG00000108506.12	ENST00000647009.1	5837	25	0	0	0	0	reference_match	FALSE	canonical	NA	NA	NA	NA	NA	NA	NA	FALSE	NA	NA	NA	C	coding	1196	3591	80	3670	61926644	61867557	FALSE	35	ATTCATATTCTTTATCAAAC	NA	NA
ENST00000503828.5	102.899786318257	1.15695181498202	0.219961344822443	5.25979606060297	1.44215258430318e-07	1.50791643382199e-06	UP	CAST	transcript:ENST00000503828.5	chr5	+	499	4	full-splice_match	ENSG00000153113.23	ENST00000503828.5	499	4	0	0	0	0	reference_match	FALSE	canonical	NA	NA	NA	NA	NA	NA	NA	FALSE	NA	NA	NA	C	non_coding	NA	NA	NA	NA	NA	NA	NA	30	AATACATTTTTTTCTGATAC	NA	NA
ENST00000511180.4	80.6446087391263	1.1569935616861	0.243837938763267	4.74492840430946	2.08580096236722e-06	1.55925200885397e-05	UP	NDUFA13	transcript:ENST00000511180.4	chr19	+	593	3	full-splice_match	ENSG00000186010.18	ENST00000511180.4	593	3	0	0	0	0	reference_match	FALSE	canonical	NA	NA	NA	NA	NA	NA	NA	FALSE	NA	NA	NA	C	non_coding	NA	NA	NA	NA	NA	NA	NA	15	CCTTGCAGATGCTTCGGGAG	NA	NA
ENSG00000132953.16_20777329_20822591_1	49.6234242905034	1.15714966109236	0.192985378133066	5.9960483653559	2.02176829167354e-09	3.52342871733313e-08	UP	XPO4	transcript:ENSG00000132953.16_20777329_20822591_1	chr13	-	9090	17	novel_not_in_catalog	ENSG00000132953.16	novel	9921	23	NA	NA	80156	0	at_least_one_novel_splicesite	FALSE	non_canonical	NA	NA	NA	NA	NA	NA	NA	TRUE	NA	NA	NA	C	coding	894	2685	13	2697	20822579	20783722	FALSE	35	TTTCTGAAAACAGATTTCAT	NA	NA
ENST00000372556.3	113.240275254446	1.15729637663957	0.178827739265032	6.47157080549116	9.69892899945891e-11	2.38045584995794e-09	UP	PPCS	transcript:ENST00000372556.3	chr1	+	984	3	full-splice_match	ENSG00000127125.8	ENST00000372556.3	984	3	0	0	0	0	reference_match	FALSE	canonical	NA	NA	NA	NA	NA	NA	NA	FALSE	NA	NA	NA	C	coding	138	417	80	496	42457258	42459926	FALSE	20	ATGTTTTGTTTTGTTTGAAA	NA	NA
ENST00000374865.4	155.812331716245	1.15769431797755	0.216954399584996	5.33611818977657	9.49575181697747e-08	1.04983265437002e-06	UP	MRPL50	transcript:ENST00000374865.4	chr9	-	3332	2	full-splice_match	ENSG00000136897.7	ENST00000374865.4	3332	2	0	0	0	0	reference_match	FALSE	canonical	NA	NA	NA	NA	NA	NA	NA	FALSE	NA	NA	NA	C	coding	158	477	23	499	101398592	101390466	FALSE	20	TTAACGTGTCATTTTTCTGA	NA	NA
ENSG00000116750.13_193015759_193059349_1	62.5327357294638	1.15810713229076	0.219185652755095	5.28368128905205	1.2661344656433e-07	1.34776568896086e-06	UP	UCHL5	transcript:ENSG00000116750.13_193015759_193059349_1	chr1	-	1746	12	novel_in_catalog	ENSG00000116750.13	novel	1355	12	NA	NA	0	0	combination_of_known_junctions	FALSE	canonical	NA	NA	NA	NA	NA	NA	NA	FALSE	NA	NA	NA	C	coding	327	984	90	1073	193059260	193020343	FALSE	10	TTTTCTTCAAGTGTTTGGGG	NA	NA
ENSG00000133731.9_81657961_81686310_1	72.0286386069648	1.15823992270791	0.210408359886788	5.50472387756414	3.69747323593718e-08	4.54526716972493e-07	UP	IMPA1	transcript:ENSG00000133731.9_81657961_81686310_1	chr8	-	2286	9	novel_in_catalog	ENSG00000133731.9	novel	2690	9	NA	NA	0	0	combination_of_known_splicesites	FALSE	canonical	NA	NA	NA	NA	NA	NA	NA	FALSE	NA	NA	NA	C	coding	277	834	63	896	81681560	81659351	FALSE	35	TAAATTGATATTTTTATTAT	NA	NA
ENST00000548610.5	27.1734241765622	1.15835850695886	0.218946168785331	5.2906087070863	1.21909936036915e-07	1.30425787318907e-06	UP	SLC16A7	transcript:ENST00000548610.5	chr12	+	1603	5	full-splice_match	ENSG00000118596.11	ENST00000548610.5	1603	5	0	0	0	0	reference_match	FALSE	canonical	NA	NA	NA	NA	NA	NA	NA	FALSE	NA	NA	NA	C	coding	435	1305	298	1602	59704802	59779547	FALSE	45	GGAAGGAGGAAAATGCAAGG	NA	NA
ENST00000265393.10	1332.61712978536	1.15836215122806	0.193549503704249	5.98483658732641	2.16607219259984e-09	3.74131722173813e-08	UP	TAX1BP1	transcript:ENST00000265393.10	chr7	+	2478	17	full-splice_match	ENSG00000106052.13	ENST00000265393.10	2478	17	0	0	0	0	reference_match	FALSE	canonical	NA	NA	NA	NA	NA	NA	NA	FALSE	NA	NA	NA	C	coding	747	2244	183	2426	27748525	27828829	FALSE	45	CCACACCTAAAATAGACCAC	NA	NA
ENST00000267169.11	62.0460277074111	1.15841903676709	0.227765127662117	5.08602457565661	3.6564669398466e-07	3.4100216767151e-06	UP	DIABLO	transcript:ENST00000267169.11	chr12	-	1418	7	full-splice_match	ENSG00000184047.17	ENST00000267169.11	1418	7	0	0	0	0	reference_match	FALSE	canonical	NA	NA	NA	NA	NA	NA	NA	FALSE	NA	NA	NA	C	coding	209	630	26	655	122226014	122208557	FALSE	45	TTAACATCAACAGGACTTAA	NA	NA
ENST00000482349.5	16.6599134170104	1.15844962038804	0.191588070085023	6.04656448532491	1.47967024895356e-09	2.66942994476003e-08	UP	ACTR8	transcript:ENST00000482349.5	chr3	-	2091	13	full-splice_match	ENSG00000113812.13	ENST00000482349.5	2091	13	0	0	0	0	reference_match	FALSE	canonical	NA	NA	NA	NA	NA	NA	NA	FALSE	NA	NA	NA	C	coding	503	1512	363	1874	53878398	53868719	FALSE	20	TCTTCAGTTGTAAACTCTCT	NA	NA
ENSG00000143797.11_8858349_8864236_1	62.1633694047818	1.158494791268	0.233511560478342	4.9611881694202	7.00632774255083e-07	6.02283128168142e-06	UP	MBOAT2	transcript:ENSG00000143797.11_8858349_8864236_1	chr2	-	4180	2	full-splice_match	ENSG00000143797.11	ENST00000473432.1	576	2	-3094	-510	-1760	0	alternative_3end5end	FALSE	canonical	NA	NA	NA	NA	NA	NA	NA	FALSE	NA	NA	NA	C	coding	125	378	3473	3850	8860764	8858679	FALSE	30	TGTCAATCTGGATGATAGAG	NA	NA
ENSG00000163738.18_74158118_74303099_1	13.8326587966381	1.15858062908838	0.237693062642085	4.87427195480649	1.09210458208623e-06	8.87452351843221e-06	UP	MTHFD2L	transcript:ENSG00000163738.18_74158118_74303099_1	chr4	+	2389	9	novel_in_catalog	ENSG00000163738.18	novel	2300	8	NA	NA	0	0	combination_of_known_junctions	FALSE	canonical	NA	NA	NA	NA	NA	NA	NA	FALSE	NA	NA	NA	C	coding	289	870	230	1099	74174537	74301809	FALSE	5	GCTGTATTCTTTTTTTCTGT	NA	NA
ENST00000474289.6	75.7036197943783	1.15870593058693	0.205724328190627	5.63232331721728	1.77797958997461e-08	2.399630024384e-07	UP	ECHDC1	transcript:ENST00000474289.6	chr6	-	2443	6	full-splice_match	ENSG00000093144.18	ENST00000474289.6	2443	6	0	0	0	0	reference_match	FALSE	canonical	NA	NA	NA	NA	NA	NA	NA	FALSE	NA	NA	NA	C	coding	301	906	389	1294	127331028	127289869	FALSE	30	GTCTACAACATTTTGTGTAA	NA	NA
ENST00000338327.4	124.566491083524	1.15881945010638	0.190899477135787	6.07031233135389	1.27661721838055e-09	2.3451787172597e-08	UP	SNURF	transcript:ENST00000338327.4	chr15	+	331	4	full-splice_match	ENSG00000273173.5	ENST00000338327.4	331	4	0	0	0	0	reference_match	FALSE	canonical	NA	NA	NA	NA	NA	NA	NA	FALSE	NA	NA	NA	C	non_coding	NA	NA	NA	NA	NA	NA	NA	25	TGTGATGTAGATTTATTTAG	NA	NA
ENSG00000164309.14_79689877_79732804_1	3140.82933388646	1.15885520391075	0.238534666594077	4.85822551689232	1.18442460299067e-06	9.5286338518611e-06	UP	CMYA5	transcript:ENSG00000164309.14_79689877_79732804_1	chr5	+	4070	2	incomplete-splice_match	ENSG00000164309.14	ENST00000446378.2	12847	13	0	67418	0	-30615	5prime_fragment	FALSE	canonical	NA	NA	NA	NA	NA	NA	NA	FALSE	NA	NA	NA	C	coding	1346	4038	32	4069	79689908	79732803	FALSE	30	TTGAACCCAGTTCCTCAACA	NA	NA
ENSG00000085760.14_55254767_55269231_3	28.6985684723732	1.15909087021245	0.175039254930876	6.62189101907562	3.54632482795677e-11	9.7469259225563e-10	UP	MTIF2	transcript:ENSG00000085760.14_55254767_55269231_3	chr2	-	689	6	incomplete-splice_match	ENSG00000085760.14	ENST00000263629.8	2528	16	17	18147	12	0	5prime_fragment	FALSE	canonical	NA	NA	NA	NA	NA	NA	NA	FALSE	NA	NA	NA	C	coding	130	390	300	689	55263858	55254767	FALSE	30	TCACATTTAGATGAAGTCTG	NA	NA
ENSG00000198919.12_108589528_108648961_1	13.0700550887852	1.15913709971883	0.2357480470369	4.91684709285165	8.79491930616624e-07	7.34933701177145e-06	UP	DZIP3	transcript:ENSG00000198919.12_108589528_108648961_1	chr3	+	2120	17	novel_not_in_catalog	ENSG00000198919.12	novel	5350	33	NA	NA	-154	849	at_least_one_novel_splicesite	FALSE	canonical	NA	NA	NA	NA	NA	NA	NA	TRUE	NA	NA	NA	C	coding	668	2004	115	2118	108605407	108648959	FALSE	45	GGTAAGAGACTATAATAGCA	NA	NA
ENST00000636828.1	72.3690425268232	1.15970748044719	0.150768058718158	7.69199716642312	1.44855827404736e-14	9.49259478484116e-13	UP	ASAH1	transcript:ENST00000636828.1	chr8	-	3365	5	full-splice_match	ENSG00000104763.18	ENST00000636828.1	3365	5	0	0	0	0	reference_match	FALSE	canonical	NA	NA	NA	NA	NA	NA	NA	FALSE	NA	NA	NA	C	coding	191	576	129	704	18084801	18067074	FALSE	55	AAAGAAAAATCTTCTAAATG	NA	NA
ENSG00000077585.13_236207185_236208909_1	88.9084229374743	1.15971956762421	0.245179265558513	4.73008826819997	2.24422239256171e-06	1.66090243131364e-05	UP	GPR137B	transcript:ENSG00000077585.13_236207185_236208909_1	chr1	+	956	2	novel_not_in_catalog	ENSG00000077585.13	novel	2042	7	NA	NA	23407	0	at_least_one_novel_splicesite	FALSE	canonical	NA	NA	NA	NA	NA	NA	NA	FALSE	NA	NA	NA	C	non_coding	NA	NA	NA	NA	NA	NA	NA	15	TTCTGCATAGTTTTTTTTCA	NA	NA
ENSG00000162378.12_52823519_52827342_2	94.0708054578673	1.15983150904839	0.219388286217944	5.28666105671746	1.24569142667255e-07	1.32816747586818e-06	UP	ZYG11B	transcript:ENSG00000162378.12_52823519_52827342_2	chr1	+	3509	2	novel_not_in_catalog	ENSG00000162378.12	novel	8093	14	NA	NA	97010	0	at_least_one_novel_splicesite	FALSE	non_canonical	NA	NA	NA	NA	NA	NA	NA	FALSE	NA	NA	NA	C	non_coding	NA	NA	NA	NA	NA	NA	NA	10	GTGTGTCTTGTCTACTTTTA	NA	NA
ENSG00000023330.14_52198144_52214327_1	357.530085082904	1.15992342963044	0.15431846764181	7.51642656485383	5.62936768603402e-14	3.20029412379514e-12	UP	ALAS1	transcript:ENSG00000023330.14_52198144_52214327_1	chr3	+	2225	11	novel_not_in_catalog	ENSG00000023330.14	novel	2356	12	NA	NA	0	0	at_least_one_novel_splicesite	FALSE	non_canonical	NA	NA	NA	NA	NA	NA	NA	FALSE	NA	NA	NA	C	coding	594	1785	145	1929	52199242	52214031	FALSE	10	GTTCTTTCTGCTATTGGCTA	NA	NA
ENST00000513781.5	473.249361307168	1.1604856626462	0.221489579163651	5.2394594230041	1.61047651298476e-07	1.65849268944515e-06	UP	ATP5MC1	transcript:ENST00000513781.5	chr17	+	759	4	full-splice_match	ENSG00000159199.13	ENST00000513781.5	759	4	0	0	0	0	reference_match	FALSE	canonical	NA	NA	NA	NA	NA	NA	NA	FALSE	NA	NA	NA	C	non_coding	NA	NA	NA	NA	NA	NA	NA	15	TTTCTCTAAACCCCTGTCTG	NA	NA
ENSG00000105171.9_29608657_29615800_1	63.1736101217039	1.16048570815119	0.226612466949035	5.12101440743848	3.0389642446938e-07	2.89682092985814e-06	UP	POP4	transcript:ENSG00000105171.9_29608657_29615800_1	chr19	+	1076	6	incomplete-splice_match	ENSG00000105171.9	ENST00000585603.5	3385	7	4640	0	-1595	0	3prime_fragment	FALSE	canonical	NA	NA	NA	NA	NA	NA	NA	FALSE	NA	NA	NA	C	coding	179	540	117	656	29610472	29615380	FALSE	25	GTCCAGCCAGGTTGAAAGGG	NA	NA
ENST00000345330.8	397.499333793616	1.16060859732153	0.203018981797651	5.71674917805622	1.08581204478377e-08	1.55508823452407e-07	UP	NPTN	transcript:ENST00000345330.8	chr15	-	2444	9	full-splice_match	ENSG00000156642.16	ENST00000345330.8	2444	9	0	0	0	0	reference_match	FALSE	canonical	NA	NA	NA	NA	NA	NA	NA	FALSE	NA	NA	NA	C	coding	398	1197	199	1395	73633215	73561910	FALSE	25	TTTGGATAATACTCTTTATT	NA	NA
ENSG00000079393.20_75094434_75101902_1	52.7478848393195	1.16075241953727	0.234488646984409	4.95014336286585	7.41588338315344e-07	6.32980749138127e-06	UP	DUSP13	transcript:ENSG00000079393.20_75094434_75101902_1	chr10	-	876	4	incomplete-splice_match	ENSG00000079393.20	ENST00000607131.5	1019	5	7197	-7	-2375	0	3prime_fragment	FALSE	canonical	NA	NA	NA	NA	NA	NA	NA	FALSE	NA	NA	NA	C	coding	198	597	38	634	75097884	75094676	FALSE	10	CAGGTGATCTTTTGGTGGTC	NA	NA
ENSG00000172339.9_94982808_95072945_3	28.5657848980064	1.16085283244258	0.200835058005776	5.78013044121607	7.46427293054028e-09	1.11333910048395e-07	UP	ALG14	transcript:ENSG00000172339.9_94982808_95072945_3	chr1	-	966	4	full-splice_match	ENSG00000172339.9	ENST00000370205.5	9367	4	0	8401	0	-8401	alternative_3end	FALSE	canonical	NA	NA	NA	NA	NA	NA	NA	FALSE	NA	NA	NA	C	coding	188	567	132	698	95072814	94983076	FALSE	5	TTTTCTTCTGGCTGTTTTAG	NA	NA
ENST00000533767.1	177.113543159246	1.16107358551904	0.24401475516112	4.75821056293254	1.9531669954241e-06	1.47315742584675e-05	UP	NA	transcript:ENST00000533767.1	chr11	-	782	2	full-splice_match	ENSG00000254453.1	ENST00000533767.1	782	2	0	0	0	0	reference_match	FALSE	canonical	NA	NA	NA	NA	NA	NA	NA	FALSE	NA	NA	NA	A	coding	103	312	433	744	20044195	20043884	FALSE	10	TGTACTCTGGTTATCTTGTT	NA	NA
ENSG00000168958.19_227325271_227357181_4	24.6376811180331	1.16128961164506	0.239126487276226	4.85638218029605	1.19549859572468e-06	9.60230445906608e-06	UP	MFF	transcript:ENSG00000168958.19_227325271_227357181_4	chr2	+	1137	8	novel_in_catalog	ENSG00000168958.19	novel	2004	9	NA	NA	0	0	combination_of_known_junctions	FALSE	canonical	NA	NA	NA	NA	NA	NA	NA	FALSE	NA	NA	NA	C	coding	291	876	198	1073	227330666	227357117	FALSE	5	TTTGTTTCTGTCTCTGCATT	NA	NA
ENSG00000138138.13_87753117_87818226_2	181.52970503284	1.16163853233261	0.183583666597738	6.32757016928938	2.49051728906072e-10	5.50375560403846e-09	UP	ATAD1	transcript:ENSG00000138138.13_87753117_87818226_2	chr10	-	2729	10	novel_not_in_catalog	ENSG00000138138.13	novel	4640	10	NA	NA	-66	0	at_least_one_novel_splicesite	FALSE	canonical	NA	NA	NA	NA	NA	NA	NA	TRUE	NA	NA	NA	C	coding	361	1086	74	1159	87814599	87754687	FALSE	15	TTGGTTGTTCTCCACTTAAT	NA	NA
ENSG00000153561.12_86775329_86778041_6	121.35539627109	1.16165267545629	0.22684734711598	5.12085633896513	3.04151295587464e-07	2.89889815032518e-06	UP	RMND5A	transcript:ENSG00000153561.12_86775329_86778041_6	chr2	+	1564	2	novel_not_in_catalog	ENSG00000153561.12	novel	6301	9	NA	NA	4028	0	at_least_one_novel_splicesite	FALSE	canonical	NA	NA	NA	NA	NA	NA	NA	FALSE	NA	NA	NA	C	non_coding	NA	NA	NA	NA	NA	NA	NA	20	TTTTGTGGAACCAGTCTGTA	NA	NA
ENSG00000164494.11_107152557_107459571_3	80.6608113573371	1.16188172923746	0.205912689596312	5.64259410877156	1.67506922092979e-08	2.27798378569615e-07	UP	PDSS2	transcript:ENSG00000164494.11_107152557_107459571_3	chr6	-	3416	7	novel_in_catalog	ENSG00000164494.11	novel	3540	8	NA	NA	-7	0	combination_of_known_splicesites	FALSE	canonical	NA	NA	NA	NA	NA	NA	NA	FALSE	NA	NA	NA	C	coding	355	1068	287	1354	107459285	107154619	FALSE	10	TCCAGGTTTGTTTTATTTTC	NA	NA
ENST00000399103.5	108.836465723563	1.16199878586269	0.243808412344624	4.76603237225546	1.87889084362523e-06	1.42411901309118e-05	UP	PIGP	transcript:ENST00000399103.5	chr21	-	656	5	full-splice_match	ENSG00000185808.13	ENST00000399103.5	656	5	0	0	0	0	reference_match	FALSE	canonical	NA	NA	NA	NA	NA	NA	NA	FALSE	NA	NA	NA	C	coding	134	405	44	448	37072515	37065582	FALSE	65	TAGCAGACTTAAAAAAAAAA	NA	NA
ENST00000650547.1	28.4223762585807	1.16215922005405	0.211962085642069	5.4828636759903	4.18495506997344e-08	5.0651452035764e-07	UP	AGK	transcript:ENST00000650547.1	chr7	+	2472	16	full-splice_match	ENSG00000006530.16	ENST00000650547.1	2472	16	0	0	0	0	reference_match	FALSE	canonical	NA	NA	NA	NA	NA	NA	NA	FALSE	NA	NA	NA	C	coding	422	1269	70	1338	141555467	141652924	FALSE	30	AATGTAATCTATTATGCCCG	NA	NA
ENST00000367455.8	112.164445575336	1.1625069739744	0.195710670080973	5.93992638977441	2.85150084618117e-09	4.76613206638179e-08	UP	UCHL5	transcript:ENST00000367455.8	chr1	-	5327	11	full-splice_match	ENSG00000116750.13	ENST00000367455.8	5327	11	0	0	0	0	reference_match	FALSE	canonical	NA	NA	NA	NA	NA	NA	NA	FALSE	NA	NA	NA	C	coding	396	1191	36	1226	193059461	193016351	FALSE	15	GTCTCATGTAGGTGTATTTT	NA	NA
ENST00000450852.7	446.344950517323	1.16251549966149	0.184847017216106	6.28906820986126	3.19377127714702e-10	6.88248936128269e-09	UP	MOCS2	transcript:ENST00000450852.7	chr5	-	1337	7	full-splice_match	ENSG00000164172.18	ENST00000450852.7	1337	7	0	0	0	0	reference_match	FALSE	canonical	NA	NA	NA	NA	NA	NA	NA	FALSE	NA	NA	NA	C	coding	188	567	237	803	53107174	53098602	FALSE	35	TAAAAAGAGTATTTTCTTTT	NA	NA
ENST00000409980.5	1228.35365758625	1.16275005909569	0.191091533734572	6.08478060943692	1.16650930790391e-09	2.1692585519791e-08	UP	TAX1BP1	transcript:ENST00000409980.5	chr7	+	2629	18	full-splice_match	ENSG00000106052.13	ENST00000409980.5	2629	18	0	0	0	0	reference_match	FALSE	canonical	NA	NA	NA	NA	NA	NA	NA	FALSE	NA	NA	NA	C	coding	813	2442	136	2577	27748525	27828829	FALSE	45	CCACACCTAAAATAGACCAC	NA	NA
ENST00000332047.9	89.2890989312742	1.16276779934132	0.162165258701143	7.17026451074949	7.48529992069931e-13	3.27470391009244e-11	UP	CEP63	transcript:ENST00000332047.9	chr3	+	2056	12	full-splice_match	ENSG00000182923.17	ENST00000332047.9	2056	12	0	0	0	0	reference_match	FALSE	canonical	NA	NA	NA	NA	NA	NA	NA	FALSE	NA	NA	NA	C	coding	495	1488	336	1823	134495321	134561535	FALSE	25	TTTTTTCTCATACGAATATT	NA	NA
ENST00000647359.1	54.6777588980796	1.16288016370096	0.213816577877877	5.43868101922924	5.36764560206638e-08	6.3021028090359e-07	UP	TIMM8A	transcript:ENST00000647359.1	chrX	-	1194	2	full-splice_match	ENSG00000126953.6	ENST00000647359.1	1194	2	0	0	0	0	reference_match	FALSE	canonical	NA	NA	NA	NA	NA	NA	NA	FALSE	NA	NA	NA	C	coding	97	294	63	356	101348664	101346499	FALSE	25	CTCTGTGATTGAGAAGGCAT	NA	NA
ENSG00000284968.1_86924630_86934732_5	18.567204744945	1.16288091231792	0.227140741419765	5.11964918776448	3.0610453603263e-07	2.9143276988634e-06	UP	NA	transcript:ENSG00000284968.1_86924630_86934732_5	chr4	-	1707	3	novel_not_in_catalog	ENSG00000284968.1	novel	2158	4	NA	NA	-190	0	at_least_one_novel_splicesite	FALSE	canonical	NA	NA	NA	NA	NA	NA	NA	TRUE	NA	NA	NA	C	non_coding	NA	NA	NA	NA	NA	NA	NA	25	GGCCCATGCCTATAATGCCA	NA	NA
ENST00000429861.5	147.484473098535	1.16364751634452	0.189194440612875	6.15053757697643	7.72207597443493e-10	1.5120503282842e-08	UP	RAB2A	transcript:ENST00000429861.5	chr8	+	594	6	full-splice_match	ENSG00000104388.14	ENST00000429861.5	594	6	0	0	0	0	reference_match	FALSE	canonical	NA	NA	NA	NA	NA	NA	NA	FALSE	NA	NA	NA	C	coding	138	417	111	527	60572066	60592050	FALSE	25	ACATTCACCTTCTGTCAGAC	NA	NA
ENSG00000274642.1_120277706_120330900_1	647.322212533637	1.16373649018278	0.237556290285807	4.89878204775243	9.64325390537293e-07	7.96406064004378e-06	UP	AC244669.2	transcript:ENSG00000274642.1_120277706_120330900_1	chr1	+	4097	4	novel_not_in_catalog	ENSG00000274642.1	novel	853	6	NA	NA	80621	11220	at_least_one_novel_splicesite	FALSE	canonical	NA	NA	NA	NA	NA	NA	NA	FALSE	NA	NA	NA	B	coding	112	339	300	638	120278005	120327441	FALSE	25	TATTTTCCTGATTCAAATTT	NA	NA
ENSG00000076554.15_80036591_80171522_4	14.5428600735934	1.16383078213485	0.240490468250908	4.83940503172295	1.30228402122432e-06	1.03429591385485e-05	UP	TPD52	transcript:ENSG00000076554.15_80036591_80171522_4	chr8	-	2205	8	novel_not_in_catalog	ENSG00000076554.15	novel	2856	8	NA	NA	-14	0	at_least_one_novel_splicesite	FALSE	canonical	NA	NA	NA	NA	NA	NA	NA	TRUE	NA	NA	NA	C	coding	131	396	80	475	80171443	80051261	TRUE	35	AGTATAGGTCTCAATATTTA	NA	NA
ENST00000489288.6	36.5705502051467	1.16390007622422	0.203836932974058	5.7099567739883	1.13004871302316e-08	1.61050419873273e-07	UP	RHNO1	transcript:ENST00000489288.6	chr12	+	1870	3	full-splice_match	ENSG00000171792.10	ENST00000489288.6	1870	3	0	0	0	0	reference_match	FALSE	canonical	NA	NA	NA	NA	NA	NA	NA	FALSE	NA	NA	NA	C	coding	238	717	153	869	2885367	2888459	FALSE	15	CCGAATGTCTCGGCCTTTTA	NA	NA
ENST00000370899.7	31.4477400568796	1.16430041273137	0.191445783681764	6.0816195078329	1.18974637153774e-09	2.20835057098419e-08	UP	FPGT-TNNI3K	transcript:ENST00000370899.7	chr1	+	2752	24	full-splice_match	ENSG00000259030.7	ENST00000370899.7	2752	24	0	0	0	0	reference_match	TRUE	canonical	NA	NA	NA	NA	NA	NA	NA	FALSE	NA	NA	NA	C	coding	843	2532	38	2569	74198279	74464742	FALSE	20	TTGCCTATCAGTGCCTTCAA	NA	NA
ENSG00000116353.15_29193817_29230924_1	45.539369831301	1.16454047115418	0.212276158527798	5.48596921684767	4.11208506593582e-08	4.98002261320166e-07	UP	MECR	transcript:ENSG00000116353.15_29193817_29230924_1	chr1	-	1374	10	novel_in_catalog	ENSG00000116353.15	novel	1353	10	NA	NA	0	0	combination_of_known_junctions	FALSE	canonical	NA	NA	NA	NA	NA	NA	NA	FALSE	NA	NA	NA	C	coding	336	1011	19	1029	29230906	29194162	FALSE	25	GTAGAAGTCATCCCTGTCGA	NA	NA
ENST00000538831.3	213.297706217668	1.16470331392219	0.204902764531467	5.68417569467846	1.3144509426707e-08	1.83797505281687e-07	UP	AC068631.3	transcript:ENST00000538831.3	chr3	+	225	1	full-splice_match	ENSG00000283390.1	ENST00000538831.3	225	1	0	0	0	0	mono-exon	FALSE	NA	NA	NA	NA	NA	NA	NA	NA	NA	NA	NA	NA	A	non_coding	NA	NA	NA	NA	NA	NA	NA	20	TGAGGCCTCCAAGTGGGAGT	NA	NA
ENST00000460522.5	22.0923156163396	1.16482334373663	0.21699759716864	5.36790894892438	7.96547458219695e-08	8.97471691614638e-07	UP	LYPLAL1	transcript:ENST00000460522.5	chr1	+	1703	4	full-splice_match	ENSG00000143353.11	ENST00000460522.5	1703	4	0	0	0	0	reference_match	FALSE	canonical	NA	NA	NA	NA	NA	NA	NA	FALSE	NA	NA	NA	C	coding	109	330	237	566	219210555	219211728	FALSE	15	GTCTCTGCATCGACCTATGT	NA	NA
ENSG00000247828.7_88269039_88287657_3	30.511398588121	1.16532420607973	0.229739421467986	5.07237372947819	3.92883827221367e-07	3.62994114146893e-06	UP	NA	transcript:ENSG00000247828.7_88269039_88287657_3	chr5	+	691	6	novel_in_catalog	ENSG00000247828.7	novel	717	7	NA	NA	0	0	combination_of_known_junctions	FALSE	canonical	NA	NA	NA	NA	NA	NA	NA	FALSE	NA	NA	NA	C	non_coding	NA	NA	NA	NA	NA	NA	NA	15	GTTTGTGGTAGTTTGTTACA	NA	NA
ENST00000451081.5	111.490807941428	1.165356317741	0.168646186454457	6.91006622942942	4.84427488151703e-12	1.68959433517598e-10	UP	DLD	transcript:ENST00000451081.5	chr7	+	930	9	full-splice_match	ENSG00000091140.13	ENST00000451081.5	930	9	0	0	0	0	reference_match	FALSE	canonical	NA	NA	NA	NA	NA	NA	NA	FALSE	NA	NA	NA	C	coding	115	348	66	413	107891251	107904873	TRUE	40	AAAAACTTTCAACGCATCCT	NA	NA
ENST00000576951.1	38.7743928648254	1.16573698619186	0.242906779027767	4.79911260960982	1.59370173478164e-06	1.23443821248155e-05	UP	SLC25A11	transcript:ENST00000576951.1	chr17	-	893	8	full-splice_match	ENSG00000108528.13	ENST00000576951.1	893	8	0	0	0	0	reference_match	FALSE	canonical	NA	NA	NA	NA	NA	NA	NA	FALSE	NA	NA	NA	C	coding	275	825	67	891	4939211	4937765	FALSE	5	GCGTCTCTTCCTCAGTGGCT	NA	NA
ENST00000543322.5	32.0505070987503	1.16594218532769	0.230634805998769	5.05536092125623	4.29577587139486e-07	3.91910857325057e-06	UP	PTCD2	transcript:ENST00000543322.5	chr5	+	2029	9	full-splice_match	ENSG00000049883.14	ENST00000543322.5	2029	9	0	0	0	0	reference_match	FALSE	canonical	NA	NA	NA	NA	NA	NA	NA	FALSE	NA	NA	NA	C	coding	198	597	508	1104	72335817	72358427	FALSE	15	ACCGTGTCTGGTCACCAGTG	NA	NA
ENSG00000164440.14_139243209_139292139_1	990.659691669221	1.16613484169454	0.163924136100923	7.11386907036428	1.12834198270505e-12	4.65587971937753e-11	UP	TXLNB	transcript:ENSG00000164440.14_139243209_139292139_1	chr6	-	1605	10	full-splice_match	ENSG00000164440.14	ENST00000358430.7	4753	10	0	3148	0	-3148	alternative_3end	FALSE	canonical	NA	NA	NA	NA	NA	NA	NA	FALSE	NA	NA	NA	C	coding	457	1371	234	1604	139288899	139243210	FALSE	40	TCAGAGACGCAGAAATATCT	NA	NA
ENST00000369306.7	59.8226449163768	1.16638093944792	0.212137177472628	5.49823917402885	3.83602406862111e-08	4.69571729036686e-07	UP	PEX11B	transcript:ENST00000369306.7	chr1	-	1740	4	full-splice_match	ENSG00000131779.10	ENST00000369306.7	1740	4	0	0	0	0	reference_match	FALSE	canonical	NA	NA	NA	NA	NA	NA	NA	FALSE	NA	NA	NA	C	coding	259	780	150	929	145918688	145912161	FALSE	10	CATTTGGTCTGGTCCCTCAT	NA	NA
ENSG00000196227.10_59940439_59946313_1	85.0936993938474	1.16693729856498	0.216700980138047	5.38501163133456	7.24399638062124e-08	8.23516405930885e-07	UP	FAM217B	transcript:ENSG00000196227.10_59940439_59946313_1	chr20	+	2669	4	full-splice_match	ENSG00000196227.10	ENST00000360816.7	5036	4	0	2367	0	1313	alternative_3end	FALSE	canonical	NA	NA	NA	NA	NA	NA	NA	FALSE	NA	NA	NA	C	coding	383	1152	300	1451	59943944	59945095	FALSE	25	CATTATAGTTGATTTTATCC	NA	NA
ENSG00000115993.12_201379815_201451579_1	319.015084672036	1.16734088306246	0.147994543525598	7.88772920442532	3.07734611125353e-15	2.39511839286029e-13	UP	TRAK2	transcript:ENSG00000115993.12_201379815_201451579_1	chr2	-	3902	16	full-splice_match	ENSG00000115993.12	ENST00000332624.7	6510	16	0	2608	0	-2608	alternative_3end	FALSE	canonical	NA	NA	NA	NA	NA	NA	NA	FALSE	NA	NA	NA	C	coding	914	2745	430	3174	201420507	201380543	FALSE	25	CAACTGGGTAGAGGGTGGGA	NA	NA
ENSG00000175110.11_139344019_139357046_1	75.7155679843284	1.1674378518293	0.129772158562183	8.99605789688626	2.33967935175427e-19	6.1175596010319e-17	UP	MRPS22	transcript:ENSG00000175110.11_139344019_139357046_1	chr3	+	1069	8	novel_in_catalog	ENSG00000175110.11	novel	1120	8	NA	NA	0	0	combination_of_known_junctions	FALSE	canonical	NA	NA	NA	NA	NA	NA	NA	FALSE	NA	NA	NA	C	coding	342	1029	9	1037	139344027	139357014	FALSE	20	TACTGACTACATTTCTCTGT	NA	NA
ENSG00000153956.15_81946444_82410637_1	111.752936986866	1.16787376578091	0.15070759629968	7.74926940947692	9.24227465896177e-15	6.31509814044965e-13	UP	CACNA2D1	transcript:ENSG00000153956.15_81946444_82410637_1	chr7	-	7231	38	novel_not_in_catalog	ENSG00000153956.15	novel	7563	39	NA	NA	33078	0	at_least_one_novel_splicesite	TRUE	canonical	NA	NA	NA	NA	NA	NA	NA	FALSE	NA	NA	NA	C	coding	1040	3123	161	3283	82349627	81950392	FALSE	5	CCACGCGGTTTGGGTTTTCT	NA	NA
ENST00000355689.5	10.4306067306139	1.16789849906084	0.231702873395162	5.04050071519407	4.64315392409761e-07	4.19504945375245e-06	UP	TTC30A	transcript:ENST00000355689.5	chr2	-	5975	1	full-splice_match	ENSG00000197557.6	ENST00000355689.5	5975	1	0	0	0	0	mono-exon	FALSE	NA	NA	NA	NA	NA	NA	NA	NA	NA	NA	NA	NA	A	coding	665	1998	266	2263	177618701	177616704	NA	15	TGTGATTTTTTTACATTTGT	NA	NA
ENST00000262507.10	440.924273813568	1.16811066203766	0.191141794583739	6.11122577655776	9.88687742198208e-10	1.88191349637878e-08	UP	COQ9	transcript:ENST00000262507.10	chr16	+	1677	9	full-splice_match	ENSG00000088682.13	ENST00000262507.10	1677	9	0	0	0	0	reference_match	FALSE	canonical	NA	NA	NA	NA	NA	NA	NA	FALSE	NA	NA	NA	C	coding	318	957	70	1026	57447506	57460624	FALSE	15	TTGTGTAGTTAGTTTCCTTA	NA	NA
ENSG00000143797.11_8858349_9003665_2	65.5112558048965	1.168402384757	0.241134710980437	4.84543423883836	1.26335053311082e-06	1.00617808069597e-05	UP	MBOAT2	transcript:ENSG00000143797.11_8858349_9003665_2	chr2	-	1944	13	full-splice_match	ENSG00000143797.11	ENST00000305997.7	7751	13	148	5659	0	0	alternative_3end5end	FALSE	canonical	NA	NA	NA	NA	NA	NA	NA	FALSE	NA	NA	NA	C	coding	520	1563	52	1614	9003614	8858679	FALSE	30	TGTCAATCTGGATGATAGAG	NA	NA
ENST00000369415.8	419.507240699544	1.16842765948899	0.234978945464156	4.97247809662687	6.61024416394909e-07	5.72311437598599e-06	UP	RRAGD	transcript:ENST00000369415.8	chr6	-	4900	7	full-splice_match	ENSG00000025039.14	ENST00000369415.8	4900	7	0	0	0	0	reference_match	FALSE	canonical	NA	NA	NA	NA	NA	NA	NA	FALSE	NA	NA	NA	C	coding	400	1203	278	1480	89411993	89368056	FALSE	25	ATTTATGCTTTTATTTTTAA	NA	NA
ENSG00000284968.1_86924630_86926325_1	25.4436609761946	1.16853145669938	0.185965582864865	6.28358989173022	3.30842763009108e-10	7.10031112809779e-09	UP	NA	transcript:ENSG00000284968.1_86924630_86926325_1	chr4	-	1647	2	novel_not_in_catalog	ENSG00000284968.1	novel	2158	4	NA	NA	8217	0	at_least_one_novel_splicesite	FALSE	canonical	NA	NA	NA	NA	NA	NA	NA	FALSE	NA	NA	NA	C	non_coding	NA	NA	NA	NA	NA	NA	NA	25	GGCCCATGCCTATAATGCCA	NA	NA
ENST00000394026.8	40.1433372830176	1.16857142386139	0.190234412401824	6.14279724213651	8.10807553122471e-10	1.5770036021443e-08	UP	COQ6	transcript:ENST00000394026.8	chr14	+	1608	12	full-splice_match	ENSG00000119723.16	ENST00000394026.8	1608	12	0	0	0	0	reference_match	FALSE	canonical	NA	NA	NA	NA	NA	NA	NA	FALSE	NA	NA	NA	C	coding	443	1332	168	1499	73950093	73962999	FALSE	20	AAAATTCTCTTTTTCTTCTT	NA	NA
ENSG00000109189.12_52626128_52659275_2	37.2195465768052	1.16871675408672	0.2403911877156	4.86172877297565	1.1636499280701e-06	9.37914755525548e-06	UP	USP46	transcript:ENSG00000109189.12_52626128_52659275_2	chr4	-	576	4	incomplete-splice_match	ENSG00000109189.12	ENST00000441222.7	7954	9	60	35156	0	0	5prime_fragment	FALSE	canonical	NA	NA	NA	NA	NA	NA	NA	FALSE	NA	NA	NA	C	coding	150	450	126	575	52659150	52626129	FALSE	40	ATGGCAACATGAACGAACCT	NA	NA
ENST00000462637.5	29.0347818691122	1.16897323562843	0.168950473121083	6.91902907422255	4.54749536213316e-12	1.59744775504293e-10	UP	PCCB	transcript:ENST00000462637.5	chr3	+	1715	14	full-splice_match	ENSG00000114054.13	ENST00000462637.5	1715	14	0	0	0	0	reference_match	FALSE	canonical	NA	NA	NA	NA	NA	NA	NA	FALSE	NA	NA	NA	C	coding	516	1551	22	1572	136250376	136330026	FALSE	15	TCTTTTGTGCCTTACTGTAA	NA	NA
ENST00000412236.1	18.9162571513668	1.16897368930035	0.238517236438242	4.90100299146734	9.53486043208058e-07	7.8836722583834e-06	UP	MFN2	transcript:ENST00000412236.1	chr1	+	489	4	full-splice_match	ENSG00000116688.16	ENST00000412236.1	489	4	0	0	0	0	reference_match	FALSE	canonical	NA	NA	NA	NA	NA	NA	NA	FALSE	NA	NA	NA	C	non_coding	NA	NA	NA	NA	NA	NA	NA	5	GTGGCTTTTTTTGGCCGGTA	NA	NA
ENSG00000132688.10_156668763_156672359_3	176.411784641882	1.1690976288529	0.208975831712544	5.59441548466259	2.21366267761262e-08	2.90906205553043e-07	UP	NES	transcript:ENSG00000132688.10_156668763_156672359_3	chr1	-	1521	2	novel_not_in_catalog	ENSG00000132688.10	novel	5558	4	NA	NA	5038	0	at_least_one_novel_splicesite	FALSE	canonical	NA	NA	NA	NA	NA	NA	NA	FALSE	NA	NA	NA	C	coding	294	885	78	962	156672282	156669322	FALSE	5	GTCTGGACTCTTCTTTCCCC	NA	NA
ENST00000260102.8	294.112180295031	1.16921295171452	0.194187919268746	6.0210385698422	1.73301451851531e-09	3.07346578898619e-08	UP	MRPL15	transcript:ENST00000260102.8	chr8	+	1147	5	full-splice_match	ENSG00000137547.8	ENST00000260102.8	1147	5	0	0	0	0	reference_match	FALSE	canonical	NA	NA	NA	NA	NA	NA	NA	FALSE	NA	NA	NA	C	coding	296	891	75	965	54135284	54147719	FALSE	5	CTGAGTCTGTGTGGGTTCTG	NA	NA
ENSG00000178425.13_116100851_116244728_1	95.0469556536553	1.1692692024841	0.194798445135971	6.00245654767901	1.94354284516466e-09	3.40469143575973e-08	UP	NT5DC1	transcript:ENSG00000178425.13_116100851_116244728_1	chr6	+	2152	12	full-splice_match	ENSG00000178425.13	ENST00000319550.8	6923	12	2	4769	0	-4769	alternative_3end	FALSE	canonical	NA	NA	NA	NA	NA	NA	NA	FALSE	NA	NA	NA	C	coding	455	1368	81	1448	116100931	116244024	FALSE	75	AAACAAGAAAATAAAAAGAC	NA	NA
ENST00000477938.5	20.6860429072349	1.16935042418551	0.198440675243852	5.8926952488373	3.79946742189175e-09	6.14249843447261e-08	UP	LYPLAL1	transcript:ENST00000477938.5	chr1	+	1715	5	full-splice_match	ENSG00000143353.11	ENST00000477938.5	1715	5	0	0	0	0	reference_match	FALSE	canonical	NA	NA	NA	NA	NA	NA	NA	FALSE	NA	NA	NA	C	coding	109	330	249	578	219210555	219211728	FALSE	15	GTCTCTGCATCGACCTATGT	NA	NA
ENST00000307297.8	51.531717430111	1.16937025739953	0.201772759811041	5.79548130527944	6.81255170297710e-09	1.02964040102741e-07	UP	PATJ	transcript:ENST00000307297.8	chr1	+	1585	12	full-splice_match	ENSG00000132849.20	ENST00000307297.8	1585	12	0	0	0	0	reference_match	FALSE	canonical	NA	NA	NA	NA	NA	NA	NA	FALSE	NA	NA	NA	C	coding	452	1359	79	1437	61952390	62117245	FALSE	20	TTAATCCCTAGATTTTTCTC	NA	NA
ENST00000299335.7	65.8569704983901	1.1694827473346	0.209704857344227	5.57680333276646	2.44978560331327e-08	3.1767834767647e-07	UP	COX11	transcript:ENST00000299335.7	chr17	-	2497	4	full-splice_match	ENSG00000166260.11	ENST00000299335.7	2497	4	0	0	0	0	reference_match	FALSE	canonical	NA	NA	NA	NA	NA	NA	NA	FALSE	NA	NA	NA	C	coding	276	831	140	970	54968646	54962733	FALSE	5	TTCATCCTGTCCTTCTCTTT	NA	NA
ENST00000620528.4	3041.19717044237	1.17028931019019	0.22164797364259	5.27994590231306	1.29222033761435e-07	1.37088254669742e-06	UP	GATD3B	transcript:ENST00000620528.4	chr21	-	1640	7	full-splice_match	ENSG00000280071.3	ENST00000620528.4	1640	7	0	0	0	0	reference_match	FALSE	canonical	NA	NA	NA	NA	NA	NA	NA	FALSE	NA	NA	NA	C	coding	268	807	72	878	5128354	5117103	FALSE	10	CTTTGTGCTGCATTCATCTG	NA	NA
ENST00000567439.5	117.919025505251	1.17030378686809	0.247793094714603	4.72290718276872	2.32496974934561e-06	1.71387042673075e-05	UP	PSME3IP1	transcript:ENST00000567439.5	chr16	-	1086	7	full-splice_match	ENSG00000172775.16	ENST00000567439.5	1086	7	0	0	0	0	reference_match	FALSE	canonical	NA	NA	NA	NA	NA	NA	NA	FALSE	NA	NA	NA	C	coding	254	765	232	996	57173854	57154290	FALSE	5	CCTTTGCCTGCATCCTGTGT	NA	NA
ENST00000258455.7	325.486391494963	1.17036542673561	0.179062788098069	6.53606167516293	6.31598784796756e-11	1.63779306704933e-09	UP	MRPS9	transcript:ENST00000258455.7	chr2	+	1500	11	full-splice_match	ENSG00000135972.8	ENST00000258455.7	1500	11	0	0	0	0	reference_match	FALSE	canonical	NA	NA	NA	NA	NA	NA	NA	FALSE	NA	NA	NA	C	coding	396	1191	111	1301	105038093	105099761	FALSE	5	TTCTGCCGCTTTATTTTTTT	NA	NA
ENST00000368336.9	270.157443666587	1.17038349793482	0.198642859819826	5.89189814824646	3.8178448060876e-09	6.16839473603125e-08	UP	DAP3	transcript:ENST00000368336.9	chr1	+	2089	13	full-splice_match	ENSG00000132676.15	ENST00000368336.9	2089	13	0	0	0	0	reference_match	FALSE	canonical	NA	NA	NA	NA	NA	NA	NA	FALSE	NA	NA	NA	C	coding	398	1197	125	1321	155709780	155738242	FALSE	20	TGTATACTGTACTGTTTTAC	NA	NA
ENSG00000116977.18_236524006_236551010_1	193.354960486561	1.17076179857046	0.197619914707448	5.92431081808546	3.13609805302754e-09	5.18875063019476e-08	UP	LGALS8	transcript:ENSG00000116977.18_236524006_236551010_1	chr1	+	4088	11	incomplete-splice_match	ENSG00000116977.18	ENST00000450372.6	6281	12	567	1971	0	0	3prime_fragment	FALSE	canonical	NA	NA	NA	NA	NA	NA	NA	FALSE	NA	NA	NA	C	coding	358	1077	163	1239	236526074	236548161	FALSE	45	TCAAAATTAAAATCTGAGTC	NA	NA
ENSG00000113790.10_185191970_185254037_1	22.3656772845619	1.17128969040937	0.195926795071308	5.97820063347168	2.25615760719269e-09	3.8733915269381e-08	UP	EHHADH	transcript:ENSG00000113790.10_185191970_185254037_1	chr3	-	2443	7	full-splice_match	ENSG00000113790.10	ENST00000231887.7	3850	7	61	1346	-6	0	alternative_3end5end	FALSE	canonical	NA	NA	NA	NA	NA	NA	NA	FALSE	NA	NA	NA	C	coding	723	2172	16	2187	185254022	185192226	FALSE	30	GGCTCAGGCATAAGTTGAGA	NA	NA
ENSG00000106052.13_27740169_27828881_1	1054.86773412949	1.17141232286501	0.179192239950637	6.5371822082681	6.26886593163676e-11	1.62611148327883e-09	UP	TAX1BP1	transcript:ENSG00000106052.13_27740169_27828881_1	chr7	+	2209	15	novel_in_catalog	ENSG00000106052.13	novel	2478	17	NA	NA	0	0	combination_of_known_splicesites	FALSE	canonical	NA	NA	NA	NA	NA	NA	NA	FALSE	NA	NA	NA	C	coding	682	2049	109	2157	27748525	27828829	FALSE	45	CCACACCTAAAATAGACCAC	NA	NA
ENST00000302503.7	233.392597956998	1.17145569163098	0.20831830212034	5.62339304663811	1.87242709219696e-08	2.50982661549934e-07	UP	MTCH2	transcript:ENST00000302503.7	chr11	-	2587	13	full-splice_match	ENSG00000109919.9	ENST00000302503.7	2587	13	0	0	0	0	reference_match	FALSE	canonical	NA	NA	NA	NA	NA	NA	NA	FALSE	NA	NA	NA	C	coding	303	912	159	1070	47642465	47618833	FALSE	10	GCCATGTTTATCCTGTGGCT	NA	NA
ENST00000551339.6	197.505437689955	1.1715689387314	0.222033596502767	5.27653903366286	1.31646482088883e-07	1.39302329711777e-06	UP	PFKM	transcript:ENST00000551339.6	chr12	+	2867	23	full-splice_match	ENSG00000152556.16	ENST00000551339.6	2867	23	0	0	0	0	reference_match	FALSE	canonical	NA	NA	NA	NA	NA	NA	NA	FALSE	NA	NA	NA	C	coding	828	2487	1	2487	48119327	48145708	FALSE	15	CCAACTGGTCACTGTGCTTT	NA	NA
ENST00000286428.5	256.129774108382	1.17178766654201	0.196717685724196	5.95669709222227	2.57386660941416e-09	4.35591522565386e-08	UP	VBP1	transcript:ENST00000286428.5	chrX	+	1686	6	full-splice_match	ENSG00000155959.10	ENST00000286428.5	1686	6	0	0	0	0	reference_match	FALSE	canonical	NA	NA	NA	NA	NA	NA	NA	FALSE	NA	NA	NA	C	coding	233	702	10	711	155216375	155238842	FALSE	20	TGGCAGAGCACTTTTTTCAT	NA	NA
ENST00000636358.1	30.7566005020993	1.17210397098301	0.245540605697653	4.77356471306534	1.80993354770148e-06	1.37757614414178e-05	UP	ACY1	transcript:ENST00000636358.1	chr3	+	1684	15	full-splice_match	ENSG00000243989.8	ENST00000636358.1	1684	15	0	0	0	0	reference_match	FALSE	canonical	NA	NA	NA	NA	NA	NA	NA	FALSE	NA	NA	NA	C	coding	408	1227	331	1557	51984065	51989075	FALSE	25	CTCGTGGAGCAAGAATTTTC	NA	NA
ENST00000283632.4	527.064557874635	1.17218675311305	0.181635361378635	6.45351623283045	1.09284290212287e-10	2.6466097587348e-09	UP	RMND5A	transcript:ENST00000283632.4	chr2	+	6301	9	full-splice_match	ENSG00000153561.12	ENST00000283632.4	6301	9	0	0	0	0	reference_match	FALSE	canonical	NA	NA	NA	NA	NA	NA	NA	FALSE	NA	NA	NA	C	coding	391	1176	496	1671	86720668	86773411	FALSE	20	TTTTGTGGAACCAGTCTGTA	NA	NA
ENST00000441359.1	241.362934947603	1.17228283712195	0.170880387641739	6.86025384949219	6.87382903558874e-12	2.30718880351141e-10	UP	SMIM30	transcript:ENST00000441359.1	chr7	-	962	3	full-splice_match	ENSG00000214194.8	ENST00000441359.1	962	3	0	0	0	0	reference_match	FALSE	canonical	NA	NA	NA	NA	NA	NA	NA	FALSE	NA	NA	NA	C	non_coding	NA	NA	NA	NA	NA	NA	NA	65	AAAATTTAATGTTAAAAAAA	NA	NA
ENSG00000057294.14_32790745_32834240_1	552.445498965423	1.17236627979124	0.189633911016468	6.18226072281678	6.31900475560685e-10	1.26510733035875e-08	UP	PKP2	transcript:ENSG00000057294.14_32790745_32834240_1	chr12	-	2716	8	novel_not_in_catalog	ENSG00000057294.14	novel	4302	13	NA	NA	-9835	0	at_least_one_novel_splicesite	FALSE	canonical	NA	NA	NA	NA	NA	NA	NA	FALSE	NA	NA	NA	C	coding	317	954	84	1037	32824158	32792424	FALSE	10	GTAGTGTTGCTTGCATTGGC	NA	NA
ENSG00000235997.2_30346659_30352431_2	36.1803841047522	1.17279597236957	0.226205698207637	5.18464380721767	2.16428094496833e-07	2.14817288217901e-06	UP	NA	transcript:ENSG00000235997.2_30346659_30352431_2	chr2	+	2186	3	novel_not_in_catalog	ENSG00000235997.2	novel	2952	2	NA	NA	0	0	at_least_one_novel_splicesite	FALSE	non_canonical	NA	NA	NA	NA	NA	NA	NA	FALSE	NA	NA	NA	C	non_coding	NA	NA	NA	NA	NA	NA	NA	10	TCCCAGTTCTGCTGCTTACT	NA	NA
ENSG00000106052.13_27740169_27766021_1	151.437426246931	1.17286322819335	0.19528040510391	6.00604667718331	1.9010148371533e-09	3.340445896979e-08	UP	TAX1BP1	transcript:ENSG00000106052.13_27740169_27766021_1	chr7	+	561	4	incomplete-splice_match	ENSG00000106052.13	ENST00000409980.5	2629	18	27	62860	0	39	5prime_fragment	FALSE	canonical	NA	NA	NA	NA	NA	NA	NA	FALSE	NA	NA	NA	C	coding	151	453	109	561	27748525	27766021	FALSE	20	GTTGGTGTTCACAGTGAGAT	NA	NA
ENSG00000153820.12_228018534_228181687_3	60.3072228651921	1.17308810939698	0.192554542847383	6.09223803318295	1.11342957386512e-09	2.08196732308828e-08	UP	SPHKAP	transcript:ENSG00000153820.12_228018534_228181687_3	chr2	-	2528	8	novel_not_in_catalog	ENSG00000153820.12	novel	6804	11	NA	NA	-42	-27626	at_least_one_novel_splicesite	FALSE	canonical	NA	NA	NA	NA	NA	NA	NA	FALSE	NA	NA	NA	C	coding	756	2268	260	2527	228132066	228018535	FALSE	40	TTAGCAATTCACACAACACG	NA	NA
ENSG00000091164.12_56602822_56638645_2	233.814246649103	1.17361385563359	0.233832885664384	5.01902823590884	5.19335169025618e-07	4.63167113252195e-06	UP	TXNL1	transcript:ENSG00000091164.12_56602822_56638645_2	chr18	-	1280	8	full-splice_match	ENSG00000091164.12	ENST00000217515.10	6894	8	0	5614	0	0	alternative_3end	FALSE	canonical	NA	NA	NA	NA	NA	NA	NA	FALSE	NA	NA	NA	C	coding	289	870	206	1075	56638440	56603027	FALSE	20	TTTTTGTCTTTCTAAATCAG	NA	NA
ENST00000436868.5	286.435727855973	1.1737318333168	0.211482532636869	5.55001786049246	2.8564041460016e-08	3.62438042084295e-07	UP	BZW2	transcript:ENST00000436868.5	chr7	+	1784	12	full-splice_match	ENSG00000136261.14	ENST00000436868.5	1784	12	0	0	0	0	reference_match	FALSE	canonical	NA	NA	NA	NA	NA	NA	NA	FALSE	NA	NA	NA	C	coding	225	678	686	1363	16689838	16706088	FALSE	35	TTTAAAAATCTGGGCTTATA	NA	NA
ENST00000465645.1	524.460580886542	1.1737596325968	0.217297769854586	5.40161840308931	6.60423245877955e-08	7.58481110247623e-07	UP	ATP5IF1	transcript:ENST00000465645.1	chr1	+	1855	2	full-splice_match	ENSG00000130770.17	ENST00000465645.1	1855	2	0	0	0	0	reference_match	FALSE	canonical	NA	NA	NA	NA	NA	NA	NA	FALSE	NA	NA	NA	C	non_coding	NA	NA	NA	NA	NA	NA	NA	15	AACTGTGTTTGATGCCTTCT	NA	NA
ENST00000328142.3	172.689289926379	1.17383163178329	0.18664281627828	6.28918731076762	3.19132219966742e-10	6.87910152965409e-09	UP	ATAD1	transcript:ENST00000328142.3	chr10	-	2939	9	full-splice_match	ENSG00000138138.13	ENST00000328142.3	2939	9	0	0	0	0	reference_match	FALSE	canonical	NA	NA	NA	NA	NA	NA	NA	FALSE	NA	NA	NA	C	coding	361	1086	284	1369	87814599	87754687	FALSE	15	TTGGTTGTTCTCCACTTAAT	NA	NA
ENST00000497075.5	331.240045647436	1.17405636715591	0.182702491036064	6.42605560820826	1.30957512704817e-10	3.11754034128512e-09	UP	ATP5MC3	transcript:ENST00000497075.5	chr2	-	1313	4	full-splice_match	ENSG00000154518.9	ENST00000497075.5	1313	4	0	0	0	0	reference_match	FALSE	canonical	NA	NA	NA	NA	NA	NA	NA	FALSE	NA	NA	NA	C	coding	105	318	129	446	175181393	175179053	FALSE	30	ACGTTATTTCCAAAGTCATT	NA	NA
ENST00000284971.7	6477.00380729668	1.17433781066816	0.204264610625337	5.74910067423346	8.97193864020795e-09	1.31006671421547e-07	UP	ATP5PF	transcript:ENST00000284971.7	chr21	-	614	4	full-splice_match	ENSG00000154723.12	ENST00000284971.7	614	4	0	0	0	0	reference_match	FALSE	canonical	NA	NA	NA	NA	NA	NA	NA	FALSE	NA	NA	NA	C	coding	108	327	128	454	25729794	25724640	FALSE	10	GTTCTGTGTGTTAGAGTTGT	NA	NA
ENST00000423956.5	277.845938271672	1.17444141154047	0.144173885906045	8.14600649874848	3.761399282503e-16	3.59376274200753e-14	UP	RAD50	transcript:ENST00000423956.5	chr5	+	2915	18	full-splice_match	ENSG00000113522.13	ENST00000423956.5	2915	18	0	0	0	0	reference_match	FALSE	canonical	NA	NA	NA	NA	NA	NA	NA	FALSE	NA	NA	NA	C	coding	551	1656	95	1750	132557325	132594889	TRUE	70	AAAGAAAAGATAAATGAAGA	NA	NA
ENST00000644631.1	61.6856037014216	1.17459170926166	0.245945367831099	4.77582367019126	1.78973168554266e-06	1.36431820355347e-05	UP	MORN2	transcript:ENST00000644631.1	chr2	+	650	5	full-splice_match	ENSG00000188010.13	ENST00000644631.1	650	5	0	0	0	0	reference_match	FALSE	canonical	NA	NA	NA	NA	NA	NA	NA	FALSE	NA	NA	NA	C	coding	79	240	217	456	38881442	38882515	FALSE	25	TTCAGTCTGCTTATTATAAT	NA	NA
ENST00000471292.5	85.9692427188337	1.17477953782127	0.213706085506516	5.49717400436616	3.8592585164262e-08	4.71900385482443e-07	UP	NDUFA3	transcript:ENST00000471292.5	chr19	+	646	3	full-splice_match	ENSG00000170906.15	ENST00000471292.5	646	3	0	0	0	0	reference_match	FALSE	canonical	NA	NA	NA	NA	NA	NA	NA	FALSE	NA	NA	NA	C	non_coding	NA	NA	NA	NA	NA	NA	NA	15	TGCTTCGAGTTTCTATTACC	NA	NA
ENST00000396862.1	33.6605033698808	1.17524453616291	0.196806010044154	5.97158865168415	2.34954329725126e-09	4.01701233172811e-08	UP	TIGD7	transcript:ENST00000396862.1	chr16	-	3612	2	full-splice_match	ENSG00000140993.10	ENST00000396862.1	3612	2	0	0	0	0	reference_match	FALSE	canonical	NA	NA	NA	NA	NA	NA	NA	FALSE	NA	NA	NA	C	coding	549	1650	1830	3479	3300614	3298965	FALSE	25	TACATTTGTGTTTCTTTAAA	NA	NA
ENST00000367454.5	83.5003473891946	1.17535710866332	0.21956066238761	5.35322263962002	8.64014313596568e-08	9.64481952082373e-07	UP	UCHL5	transcript:ENST00000367454.5	chr1	-	1815	11	full-splice_match	ENSG00000116750.13	ENST00000367454.5	1815	11	0	0	0	0	reference_match	FALSE	canonical	NA	NA	NA	NA	NA	NA	NA	FALSE	NA	NA	NA	C	coding	395	1188	36	1223	193059461	193016351	FALSE	10	TTTTCTTCAAGTGTTTGGGG	NA	NA
ENSG00000182923.17_134485743_134561767_2	83.666038323752	1.17548568710681	0.160134355786002	7.34062145088774	2.12604347629699e-13	1.0595233565706e-11	UP	CEP63	transcript:ENSG00000182923.17_134485743_134561767_2	chr3	+	2193	13	novel_in_catalog	ENSG00000182923.17	novel	2056	12	NA	NA	0	1	combination_of_known_junctions	FALSE	canonical	NA	NA	NA	NA	NA	NA	NA	FALSE	NA	NA	NA	C	coding	541	1626	336	1961	134495321	134561535	FALSE	25	CTTTTTTCTCATACGAATAT	NA	NA
ENSG00000137806.8_41387349_41402483_3	48.7459400646606	1.17554530133536	0.22558406933777	5.21111843042073	1.87705574082158e-07	1.89764311594001e-06	UP	NDUFAF1	transcript:ENSG00000137806.8_41387349_41402483_3	chr15	-	1184	5	novel_not_in_catalog	ENSG00000137806.8	novel	1461	5	NA	NA	-24	0	at_least_one_novel_splicesite	FALSE	canonical	NA	NA	NA	NA	NA	NA	NA	TRUE	NA	NA	NA	C	coding	293	882	119	1000	41397059	41387533	FALSE	15	TGGCTAGTATGTATTCTCTC	NA	NA
ENSG00000144840.9_120689547_120742516_1	11.5261567856761	1.17602488827872	0.233986103627719	5.02604586360318	5.00696191893737e-07	4.4855082216008e-06	UP	RABL3	transcript:ENSG00000144840.9_120689547_120742516_1	chr3	-	996	8	full-splice_match	ENSG00000144840.9	ENST00000273375.7	3883	8	21	2866	0	0	alternative_3end	FALSE	canonical	NA	NA	NA	NA	NA	NA	NA	FALSE	NA	NA	NA	C	coding	236	711	10	720	120742507	120689823	FALSE	35	AGCAATGACAGTGTACTGCA	NA	NA
ENSG00000197296.5_44305285_44311175_3	18.1575954908651	1.17605721660402	0.217074749499762	5.41775226881149	6.0352960141025e-08	6.99489737946534e-07	UP	FITM2	transcript:ENSG00000197296.5_44305285_44311175_3	chr20	-	1573	3	novel_not_in_catalog	ENSG00000197296.5	novel	4597	2	NA	NA	-6	-2447	at_least_one_novel_splicesite	FALSE	non_canonical	NA	NA	NA	NA	NA	NA	NA	FALSE	NA	NA	NA	C	coding	262	789	28	816	44311148	44306625	TRUE	25	TATTTTGAGCGAATCCTTTA	NA	NA
ENST00000356436.8	39.4475825123742	1.17636226980354	0.178723217360978	6.58203386875906	4.64055837483077e-11	1.24618294926429e-09	UP	TBC1D7	transcript:ENST00000356436.8	chr6	-	1116	8	full-splice_match	ENSG00000145979.17	ENST00000356436.8	1116	8	0	0	0	0	reference_match	FALSE	canonical	NA	NA	NA	NA	NA	NA	NA	FALSE	NA	NA	NA	C	coding	293	882	85	966	13326898	13305101	FALSE	0	TGCCTGGTGTTGCTGTGTTG	NA	NA
ENST00000403721.5	124.848872107033	1.1764034515961	0.184486156134589	6.37664893802587	1.81004720492133e-10	4.16003260478272e-09	UP	MTIF2	transcript:ENST00000403721.5	chr2	-	2386	15	full-splice_match	ENSG00000085760.14	ENST00000403721.5	2386	15	0	0	0	0	reference_match	FALSE	canonical	NA	NA	NA	NA	NA	NA	NA	FALSE	NA	NA	NA	C	coding	727	2184	150	2333	55263858	55236648	FALSE	35	TGCACTACTACTGGCCAAAA	NA	NA
ENSG00000178425.13_116100851_116245690_1	120.550367256572	1.1764383236702	0.204687611203182	5.74748181756059	9.0582336698092e-09	1.32168323529298e-07	UP	NT5DC1	transcript:ENSG00000178425.13_116100851_116245690_1	chr6	+	3114	12	full-splice_match	ENSG00000178425.13	ENST00000319550.8	6923	12	2	3807	0	-3807	alternative_3end	FALSE	canonical	NA	NA	NA	NA	NA	NA	NA	FALSE	NA	NA	NA	C	coding	455	1368	81	1448	116100931	116244024	FALSE	25	TCCATGTTTACTCTGTAAAT	NA	NA
ENSG00000183230.16_67180316_67696169_1	75.7311769055035	1.17657081365893	0.191235825674423	6.15246023860628	7.62901021471071e-10	1.49606797563031e-08	UP	CTNNA3	transcript:ENSG00000183230.16_67180316_67696169_1	chr10	-	1223	7	incomplete-splice_match	ENSG00000183230.16	ENST00000433211.6	10675	18	0	1267798	0	-3415	5prime_fragment	FALSE	canonical	NA	NA	NA	NA	NA	NA	NA	FALSE	NA	NA	NA	C	coding	349	1047	176	1222	67647513	67180317	FALSE	10	TAGGTGACTGGTTTGCCTTC	NA	NA
ENSG00000172992.11_45023344_45051517_2	67.5812270934885	1.17657915837681	0.219481296722639	5.36072629397514	8.28880229855066e-08	9.29894080521471e-07	UP	DCAKD	transcript:ENSG00000172992.11_45023344_45051517_2	chr17	-	2028	6	novel_not_in_catalog	ENSG00000172992.11	novel	2054	5	NA	NA	0	0	at_least_one_novel_splicesite	TRUE	non_canonical	NA	NA	NA	NA	NA	NA	NA	FALSE	NA	NA	NA	C	coding	231	696	272	967	45034885	45024433	TRUE	25	CCAAGATTCCCAGACTTGGC	NA	NA
ENSG00000116984.12_236880501_236900409_1	106.924524229013	1.17668788352781	0.22017925569173	5.34422682023812	9.08038062123359e-08	1.00860115591926e-06	UP	MTR	transcript:ENSG00000116984.12_236880501_236900409_1	chr1	+	4095	10	novel_not_in_catalog	ENSG00000116984.12	novel	4175	3	NA	NA	-13840	0	at_least_one_novel_splicesite	FALSE	canonical	NA	NA	NA	NA	NA	NA	NA	TRUE	NA	NA	NA	C	coding	413	1242	89	1330	236880589	236897644	FALSE	65	AAAAAAAAAGAAGGTAACTG	NA	NA
ENST00000308448.11	230.014242071687	1.17675166454409	0.158841810618706	7.40832442012915	1.27905105929489e-13	6.76534350250508e-12	UP	ATAD1	transcript:ENST00000308448.11	chr10	-	4640	10	full-splice_match	ENSG00000138138.13	ENST00000308448.11	4640	10	0	0	0	0	reference_match	FALSE	canonical	NA	NA	NA	NA	NA	NA	NA	FALSE	NA	NA	NA	C	coding	361	1086	380	1465	87814599	87754687	FALSE	30	TTGACTAAAATGTGATTGTC	NA	NA
ENST00000342895.7	48.3417841519825	1.17678707524068	0.237397188399733	4.95703880561209	7.15756849520336e-07	6.1346900167422e-06	UP	LRRC39	transcript:ENST00000342895.7	chr1	-	1881	9	full-splice_match	ENSG00000122477.12	ENST00000342895.7	1881	9	0	0	0	0	reference_match	FALSE	non_canonical	NA	NA	NA	NA	NA	NA	NA	FALSE	NA	NA	NA	C	coding	335	1008	281	1288	100168516	100149042	FALSE	40	AGCTTATTCTAAAATTAGAT	NA	NA
ENST00000444589.6	18.9945262611344	1.17680481040107	0.212624531589282	5.53466150685876	3.11829978200641e-08	3.92054100337177e-07	UP	KIF9	transcript:ENST00000444589.6	chr3	-	2791	20	full-splice_match	ENSG00000088727.12	ENST00000444589.6	2791	20	0	0	0	0	reference_match	FALSE	canonical	NA	NA	NA	NA	NA	NA	NA	FALSE	NA	NA	NA	C	coding	725	2178	359	2536	47277374	47228652	FALSE	25	CAGTGCTCATCTGAGAACTT	NA	NA
ENSG00000118939.17_75549480_75606950_1	76.5138638717061	1.17704484140463	0.231888557174211	5.07590739167158	3.85651103804105e-07	3.57363948416985e-06	UP	UCHL3	transcript:ENSG00000118939.17_75549480_75606950_1	chr13	+	1980	9	novel_in_catalog	ENSG00000118939.17	novel	1050	8	NA	NA	0	930	combination_of_known_junctions	FALSE	canonical	NA	NA	NA	NA	NA	NA	NA	FALSE	NA	NA	NA	C	coding	194	585	258	842	75560807	75605812	FALSE	20	TGCCGGACATGGTGGCATAT	NA	NA
ENST00000507614.1	423.096102295133	1.17710579262138	0.22480267253236	5.23617348210992	1.63939868873868e-07	1.68495902179443e-06	UP	TIMM8B	transcript:ENST00000507614.1	chr11	-	741	3	full-splice_match	ENSG00000150779.11	ENST00000507614.1	741	3	0	0	0	0	reference_match	FALSE	canonical	NA	NA	NA	NA	NA	NA	NA	FALSE	NA	NA	NA	C	non_coding	NA	NA	NA	NA	NA	NA	NA	45	CAAAGAGTGAAATTTATTTA	NA	NA
ENST00000550974.1	12.0080280620897	1.17719421973358	0.247865835157627	4.74932020778483	2.04101557636349e-06	1.53249069422349e-05	UP	GPN3	transcript:ENST00000550974.1	chr12	-	564	5	full-splice_match	ENSG00000111231.8	ENST00000550974.1	564	5	0	0	0	0	reference_match	FALSE	canonical	NA	NA	NA	NA	NA	NA	NA	FALSE	NA	NA	NA	C	coding	159	477	88	564	110465196	110455838	FALSE	65	AAAGCAAAAAAGGAAATTGA	NA	NA
ENSG00000107771.16_84424939_84514405_1	327.938443697734	1.17737191730537	0.170239109948998	6.91598961988289	4.64608419717706e-12	1.62916178145179e-10	UP	CCSER2	transcript:ENSG00000107771.16_84424939_84514405_1	chr10	+	1820	8	novel_not_in_catalog	ENSG00000107771.16	novel	5888	8	NA	NA	0	0	at_least_one_novel_splicesite	FALSE	canonical	NA	NA	NA	NA	NA	NA	NA	FALSE	NA	NA	NA	C	coding	277	834	125	958	84425745	84513543	FALSE	15	TACTAGTTTGGCTCCTTCAT	NA	NA
ENSG00000155324.9_126423472_126496930_2	97.4417528680519	1.17753411014718	0.217227892913222	5.42073163052582	5.93556094945487e-08	6.88846480893904e-07	UP	GRAMD2B	transcript:ENSG00000155324.9_126423472_126496930_2	chr5	+	2175	16	fusion	ENSG00000155324.9_ENSG00000279118.1	novel	1847	15	NA	NA	0	436	multi-exon	FALSE	canonical	NA	NA	NA	NA	NA	NA	NA	FALSE	NA	NA	NA	B	coding	440	1323	155	1477	126423626	126493531	FALSE	35	CACCAGAGTCGTTACATGAA	NA	NA
ENST00000310271.6	359.360854052279	1.1776269265187	0.154652171046975	7.61468085799452	2.64343801001712e-14	1.62375819063236e-12	UP	ALAS1	transcript:ENST00000310271.6	chr3	+	2212	11	full-splice_match	ENSG00000023330.14	ENST00000310271.6	2212	11	0	0	0	0	reference_match	FALSE	canonical	NA	NA	NA	NA	NA	NA	NA	FALSE	NA	NA	NA	C	coding	640	1923	146	2068	52199242	52214180	FALSE	5	GTGGTTCTTTCTGCTATTGG	NA	NA
ENST00000548044.5	159.510385415866	1.17769200878978	0.200194664984228	5.88273423211634	4.03543640620866e-09	6.46535267850109e-08	UP	NAP1L1	transcript:ENST00000548044.5	chr12	-	1339	12	full-splice_match	ENSG00000187109.13	ENST00000548044.5	1339	12	0	0	0	0	reference_match	FALSE	canonical	NA	NA	NA	NA	NA	NA	NA	FALSE	NA	NA	NA	C	coding	327	984	207	1190	76067453	76049738	FALSE	60	CAATAAATAAATTGCAAAAC	NA	NA
ENST00000636269.1	11.0562056533591	1.17788141235785	0.216286996964838	5.44591875095173	5.15386597681595e-08	6.08104521966862e-07	UP	ASAH1	transcript:ENST00000636269.1	chr8	-	685	5	full-splice_match	ENSG00000104763.18	ENST00000636269.1	685	5	0	0	0	0	reference_match	FALSE	canonical	NA	NA	NA	NA	NA	NA	NA	FALSE	NA	NA	NA	C	coding	110	333	181	513	18071320	18067074	FALSE	50	TAGAACTGAACAATATGAAC	NA	NA
ENST00000216442.11	669.88131347048	1.17820994285604	0.169261183873845	6.96089862950618	3.38109006483692e-12	1.23013026797715e-10	UP	ATP6V1D	transcript:ENST00000216442.11	chr14	-	1845	9	full-splice_match	ENSG00000100554.11	ENST00000216442.11	1845	9	0	0	0	0	reference_match	FALSE	canonical	NA	NA	NA	NA	NA	NA	NA	FALSE	NA	NA	NA	C	coding	247	744	552	1295	67359698	67338621	FALSE	20	GTCATTCCGTTTTTATTAAT	NA	NA
ENST00000487845.5	67.2734231233522	1.1782184188269	0.242608501383121	4.85645973702418	1.19503066671692e-06	9.59952898391623e-06	UP	EFCAB2	transcript:ENST00000487845.5	chr1	+	1389	6	full-splice_match	ENSG00000203666.12	ENST00000487845.5	1389	6	0	0	0	0	reference_match	FALSE	canonical	NA	NA	NA	NA	NA	NA	NA	FALSE	NA	NA	NA	C	coding	54	165	182	346	245082137	245121948	FALSE	5	ATGTGGCCTTCTGTGTCTGG	NA	NA
ENST00000505719.1	32.2224174034903	1.1788712835927	0.196625754363424	5.99550800152958	2.02850306587486e-09	3.5343804751286e-08	UP	MRPS18C	transcript:ENST00000505719.1	chr4	+	490	5	full-splice_match	ENSG00000163319.10	ENST00000505719.1	490	5	0	0	0	0	reference_match	TRUE	canonical	NA	NA	NA	NA	NA	NA	NA	FALSE	NA	NA	NA	C	non_coding	NA	NA	NA	NA	NA	NA	NA	35	CCAATGTCCATTAAGCAGAT	NA	NA
ENST00000392830.6	53.4319447420268	1.17897052321216	0.196963916876482	5.98571830774214	2.15436946095863e-09	3.726372683121e-08	UP	MTERF2	transcript:ENST00000392830.6	chr12	-	1763	3	full-splice_match	ENSG00000120832.9	ENST00000392830.6	1763	3	0	0	0	0	reference_match	FALSE	canonical	NA	NA	NA	NA	NA	NA	NA	FALSE	NA	NA	NA	C	coding	385	1158	340	1497	106978714	106977557	FALSE	35	ACTTTATAAGTGAATCACTT	NA	NA
ENST00000412304.6	1139.7498917886	1.17899677562058	0.240820233455093	4.89575464114994	9.79291910585193e-07	8.06643250637542e-06	UP	ALDOA	transcript:ENST00000412304.6	chr16	+	1603	9	full-splice_match	ENSG00000149925.18	ENST00000412304.6	1603	9	0	0	0	0	reference_match	FALSE	canonical	NA	NA	NA	NA	NA	NA	NA	FALSE	NA	NA	NA	C	coding	364	1095	310	1404	30067255	30070212	FALSE	5	GGAGTCGGCCGTCCGTGTCT	NA	NA
ENSG00000198363.17_61653568_61689768_1	87.1261645017102	1.17912522713621	0.20010135881582	5.89263978072991	3.8007434627484e-09	6.14329523926328e-08	UP	ASPH	transcript:ENSG00000198363.17_61653568_61689768_1	chr8	-	408	4	incomplete-splice_match	ENSG00000198363.17	ENST00000518306.5	755	10	81	15599	0	2560	5prime_fragment	FALSE	canonical	NA	NA	NA	NA	NA	NA	NA	FALSE	NA	NA	NA	C	coding	109	327	81	407	61689688	61653569	FALSE	15	GTAAGCTTGTCCTCATCCTC	NA	NA
ENSG00000247828.7_88268938_88287657_1	33.3482541318816	1.17921615568899	0.224502395591578	5.2525771610663	1.49985596679379e-07	1.55828081975195e-06	UP	NA	transcript:ENSG00000247828.7_88268938_88287657_1	chr5	+	700	6	novel_in_catalog	ENSG00000247828.7	novel	630	5	NA	NA	0	0	combination_of_known_junctions	FALSE	canonical	NA	NA	NA	NA	NA	NA	NA	FALSE	NA	NA	NA	C	non_coding	NA	NA	NA	NA	NA	NA	NA	15	GTTTGTGGTAGTTTGTTACA	NA	NA
ENSG00000168803.15_43330674_43352550_1	73.9614669265263	1.17969823571451	0.180786161986517	6.525379059723	6.78297705288109e-11	1.7399068116581e-09	UP	ADAL	transcript:ENSG00000168803.15_43330674_43352550_1	chr15	+	2146	12	novel_in_catalog	ENSG00000168803.15	novel	2264	13	NA	NA	0	0	combination_of_known_junctions	FALSE	canonical	NA	NA	NA	NA	NA	NA	NA	FALSE	NA	NA	NA	C	coding	355	1068	474	1541	43335108	43351945	FALSE	30	CCGGAAATTAGTCAGGCACG	NA	NA
ENST00000326912.8	327.6619553797	1.18052690710985	0.194690405376471	6.06361112057408	1.33098748389969e-09	2.432525378019e-08	UP	NDUFAF3	transcript:ENST00000326912.8	chr3	+	705	5	full-splice_match	ENSG00000178057.14	ENST00000326912.8	705	5	0	0	0	0	reference_match	FALSE	canonical	NA	NA	NA	NA	NA	NA	NA	FALSE	NA	NA	NA	C	coding	127	384	207	590	49022440	49023172	FALSE	15	ATTTTGTATCAGGTGTGTTG	NA	NA
ENSG00000151914.19_56594086_56598600_1	215.513037941169	1.18069854902613	0.188171034460465	6.27460306211046	3.50527383383148e-10	7.49202138418462e-09	UP	DST	transcript:ENSG00000151914.19_56594086_56598600_1	chr6	-	500	3	incomplete-splice_match	ENSG00000151914.19	ENST00000518398.1	1778	8	-87	21986	-87	9751	5prime_fragment	FALSE	canonical	NA	NA	NA	NA	NA	NA	NA	FALSE	NA	NA	NA	C	coding	166	498	3	500	56598598	56594086	FALSE	55	GAGAAACTGCAAAAGAACAT	NA	NA
ENST00000617763.1	2597.05711881362	1.18141736193756	0.224069352080805	5.27255222977355	1.34539531302528e-07	1.41904200281049e-06	UP	NDUFA6	transcript:ENST00000617763.1	chr22	-	1183	3	full-splice_match	ENSG00000184983.10	ENST00000617763.1	1183	3	0	0	0	0	reference_match	FALSE	canonical	NA	NA	NA	NA	NA	NA	NA	FALSE	NA	NA	NA	C	coding	128	387	141	527	42090744	42086183	FALSE	10	ATCTCTGTTTGGATGGTGGT	NA	NA
ENST00000573500.5	20.1284568938246	1.18148996889868	0.223945439251683	5.27579383999354	1.32182623436826e-07	1.39718867605552e-06	UP	PCTP	transcript:ENST00000573500.5	chr17	+	919	6	full-splice_match	ENSG00000141179.13	ENST00000573500.5	919	6	0	0	0	0	reference_match	FALSE	canonical	NA	NA	NA	NA	NA	NA	NA	FALSE	NA	NA	NA	C	coding	219	660	11	670	55751104	55822841	FALSE	15	CTCTTGGAGCTCGCATTCTA	NA	NA
ENSG00000197296.5_44302838_44311175_1	132.026256999538	1.18216728499519	0.175670697430626	6.72945062714305	1.70304861177485e-11	5.11051400750691e-10	UP	FITM2	transcript:ENSG00000197296.5_44302838_44311175_1	chr20	-	3931	3	novel_not_in_catalog	ENSG00000197296.5	novel	4597	2	NA	NA	-6	0	at_least_one_novel_splicesite	FALSE	canonical	NA	NA	NA	NA	NA	NA	NA	FALSE	NA	NA	NA	C	coding	262	789	28	816	44311148	44306625	TRUE	10	TTTCAGCATTTTGTGTGTTC	NA	NA
ENSG00000149743.13_64223856_64226159_2	51.3879246904411	1.18221519761862	0.239936620570728	4.9271978358557	8.34172828593899e-07	7.01021543258346e-06	UP	TRPT1	transcript:ENSG00000149743.13_64223856_64226159_2	chr11	-	859	8	novel_not_in_catalog	ENSG00000149743.13	novel	1058	8	NA	NA	-1	0	at_least_one_novel_splicesite	FALSE	canonical	NA	NA	NA	NA	NA	NA	NA	TRUE	NA	NA	NA	C	coding	255	768	72	839	64225860	64223876	FALSE	60	AAATTTTAAAAAGTAACAAG	NA	NA
ENSG00000116783.14_74235401_74283299_1	15.9189376019118	1.18250308660682	0.228670769195386	5.17120352009852	2.32591074333958e-07	2.28888175408732e-06	UP	TNNI3K	transcript:ENSG00000116783.14_74235401_74283299_1	chr1	+	960	6	novel_not_in_catalog	ENSG00000116783.14	novel	3001	25	NA	NA	0	-62875	at_least_one_novel_splicesite	FALSE	canonical	NA	NA	NA	NA	NA	NA	NA	TRUE	NA	NA	NA	C	coding	156	471	52	522	74235452	74282861	FALSE	15	TCTACTACTCTGCAGGCTTT	NA	NA
ENST00000620882.4	36.5814158905921	1.18260396355225	0.236660935421411	4.99703916679973	5.82172477403315e-07	5.11838055368678e-06	UP	LRRC39	transcript:ENST00000620882.4	chr1	-	1951	10	full-splice_match	ENSG00000122477.12	ENST00000620882.4	1951	10	0	0	0	0	reference_match	FALSE	non_canonical	NA	NA	NA	NA	NA	NA	NA	FALSE	NA	NA	NA	C	coding	339	1020	281	1300	100168516	100149368	FALSE	40	AGCTTATTCTAAAATTAGAT	NA	NA
ENST00000303536.8	84.7771192966436	1.18325033091832	0.219022001885827	5.40242679151079	6.57452929776885e-08	7.55401571182491e-07	UP	ACYP2	transcript:ENST00000303536.8	chr2	+	789	5	full-splice_match	ENSG00000170634.12	ENST00000303536.8	789	5	0	0	0	0	reference_match	FALSE	canonical	NA	NA	NA	NA	NA	NA	NA	FALSE	NA	NA	NA	C	non_coding	NA	NA	NA	NA	NA	NA	NA	35	TATTTAGTGTGAACATTTAA	NA	NA
ENST00000452913.6	50.8409320525035	1.18336031395733	0.202405709483467	5.84647694463376	5.02093121297525e-09	7.81287175713136e-08	UP	CIBAR1	transcript:ENST00000452913.6	chr8	+	1284	10	full-splice_match	ENSG00000188343.12	ENST00000452913.6	1284	10	0	0	0	0	reference_match	TRUE	canonical	NA	NA	NA	NA	NA	NA	NA	FALSE	NA	NA	NA	C	coding	271	816	142	957	93700648	93727169	TRUE	50	AAAAAATATTGCATACCAGT	NA	NA
ENSG00000089335.20_34677702_34686392_4	33.913889922746	1.18371045471229	0.210113113349972	5.63368195273307	1.76402214143943e-08	2.38407410056255e-07	UP	ZNF302	transcript:ENSG00000089335.20_34677702_34686392_4	chr19	+	2790	6	novel_not_in_catalog	ENSG00000089335.20	novel	2600	5	NA	NA	0	0	intron_retention	FALSE	non_canonical	NA	NA	NA	NA	NA	NA	NA	FALSE	NA	NA	NA	C	coding	301	906	730	1635	34684332	34685237	FALSE	15	TGAACTCTTTCTCTGTGACT	NA	NA
ENSG00000232859.9_27878358_27883870_1	44.6768193036309	1.18386562558543	0.226528855088491	5.22611402032191	1.73109632932924e-07	1.76647492089131e-06	UP	LYRM9	transcript:ENSG00000232859.9_27878358_27883870_1	chr17	-	2302	4	incomplete-splice_match	ENSG00000232859.9	ENST00000379103.7	1685	5	8451	44	-573	0	3prime_fragment	FALSE	canonical	NA	NA	NA	NA	NA	NA	NA	FALSE	NA	NA	NA	C	coding	123	372	793	1164	27883078	27880279	FALSE	10	GCTCGTGTGTCTTCTCAACT	NA	NA
ENST00000439647.5	299.440572447698	1.18403122502789	0.222097157952299	5.33114082118148	9.75976980310495e-08	1.07447874122857e-06	UP	AP2M1	transcript:ENST00000439647.5	chr3	+	1950	10	full-splice_match	ENSG00000161203.13	ENST00000439647.5	1950	10	0	0	0	0	reference_match	FALSE	canonical	NA	NA	NA	NA	NA	NA	NA	FALSE	NA	NA	NA	C	coding	433	1302	217	1518	184176994	184183616	FALSE	30	TGACTTCGTCCAGTTACAAA	NA	NA
ENST00000375398.6	3738.13068362344	1.18408003869905	0.162591858704941	7.28252969201752	3.27617801144896e-13	1.56033199390448e-11	UP	SVIL	transcript:ENST00000375398.6	chr10	-	8201	37	full-splice_match	ENSG00000197321.14	ENST00000375398.6	8201	37	0	0	0	0	reference_match	FALSE	canonical	NA	NA	NA	NA	NA	NA	NA	FALSE	NA	NA	NA	C	coding	2182	6549	754	7302	29555058	29458247	FALSE	35	TCACATTGAATTCCAAGCAT	NA	NA
ENST00000638422.1	45.5229812400286	1.18408278838802	0.212116269110416	5.58223465533259	2.37447710450396e-08	3.08934082856851e-07	UP	LIAS	transcript:ENST00000638422.1	chr4	+	1776	12	full-splice_match	ENSG00000121897.14	ENST00000638422.1	1776	12	0	0	0	0	reference_match	TRUE	canonical	NA	NA	NA	NA	NA	NA	NA	FALSE	NA	NA	NA	C	coding	261	786	74	859	39459118	39468167	TRUE	15	TGGTAGTGGGTGCCTGTAAT	NA	NA
ENST00000308475.10	59.9005666834659	1.18462142776763	0.241306331024161	4.90920160585849	9.1447929461244e-07	7.60363264243103e-06	UP	DUSP13	transcript:ENST00000308475.10	chr10	-	1110	5	full-splice_match	ENSG00000079393.20	ENST00000308475.10	1110	5	0	0	0	0	reference_match	FALSE	canonical	NA	NA	NA	NA	NA	NA	NA	FALSE	NA	NA	NA	C	coding	198	597	274	870	75097884	75094676	FALSE	15	GACAGGTGATCTTTTGGTGG	NA	NA
ENSG00000132305.20_86143932_86195442_2	227.309133326909	1.18463249368125	0.16704222557877	7.09181459703807	1.32364770303621e-12	5.36026068527947e-11	UP	IMMT	transcript:ENSG00000132305.20_86143932_86195442_2	chr2	-	2562	13	novel_in_catalog	ENSG00000132305.20	novel	3001	15	NA	NA	-7	0	combination_of_known_splicesites	FALSE	canonical	NA	NA	NA	NA	NA	NA	NA	FALSE	NA	NA	NA	C	coding	721	2166	61	2226	86195382	86144268	FALSE	25	GTATCTTATCCCTTTTCAAA	NA	NA
[truncated: 1,892 more rows]
[truncated: 8 more columns]

## Sheet: legend
Title:	Upregulated Isoforms (Heart Failure vs.Control).
Description:	Listed are all isoforms found to be significantly upregulated. p-values are Benjamini-Hochberg adjusted and the p-value cutoff = 2.3x10 was calculated by p-value permutation
