# Supplementary material for: Sarcomeric remodelling in human heart failure unraveled by single molecule long read sequencing
Source: EMBO Mol Med. 2026 Jan 13;18(2):824–45. doi: 10.1038/s44321-025-00370-9 (PMC12905364; doi:10.1038/s44321-025-00370-9)
Supplement: Supplementary file 5 — Dataset EV3 [file 44321_2025_370_MOESM5_ESM.xlsx]

## Sheet: EV3
tx_id	baseMean	log2FoldChange	lfcSE	stat	pvalue	padj	diffexpressed	symbol	isoform	chrom	strand	length	exons	structural_category	associated_gene	associated_transcript	ref_length	ref_exons	diff_to_TSS	diff_to_TTS	diff_to_gene_TSS	diff_to_gene_TTS	subcategory	RTS_stage	all_canonical	min_sample_cov	min_cov	min_cov_pos	sd_cov	FL	n_indels	n_indels_junc	bite	iso_exp	gene_exp	ratio_exp	FSM_class	coding	ORF_length	CDS_length	CDS_start	CDS_end	CDS_genomic_start	CDS_genomic_end	predicted_NMD	perc_A_downstream_TTS	seq_A_downstream_TTS	dist_to_cage_peak	within_cage_peak
ENST00000368738.3	99.7338989781391	-4.02066197935139	0.429785319512071	-9.35504726851998	8.35623439630869e-21	3.2289230654229e-18	DOWN	S100A9	transcript:ENST00000368738.3	chr1	+	577	3	full-splice_match	ENSG00000163220.10	ENST00000368738.3	577	3	0	0	0	0	reference_match	FALSE	canonical	NA	NA	NA	NA	NA	NA	NA	FALSE	NA	NA	NA	A	coding	114	345	44	388	153358284	153360838	FALSE	0	GTGCTCTGTGTGCTTCTTCC	NA	NA
ENST00000368733.3	168.419806199496	-3.74804845072219	0.452838873237198	-8.2767815932599	1.26549026592468e-16	1.38061643879552e-14	DOWN	S100A8	transcript:ENST00000368733.3	chr1	-	523	3	full-splice_match	ENSG00000143546.9	ENST00000368733.3	523	3	0	0	0	0	reference_match	FALSE	canonical	NA	NA	NA	NA	NA	NA	NA	FALSE	NA	NA	NA	C	non_coding	NA	NA	NA	NA	NA	NA	NA	5	TGCCTCTCTCTTATGCTTTT	NA	NA
ENSG00000143546.9_153390032_153391073_1	168.049830009303	-3.72248410666564	0.453410170297702	-8.20997046497989	2.21242910742622e-16	2.25090987828301e-14	DOWN	S100A8	transcript:ENSG00000143546.9_153390032_153391073_1	chr1	-	422	3	novel_not_in_catalog	ENSG00000143546.9	novel	523	3	NA	NA	-2	0	at_least_one_novel_splicesite	FALSE	canonical	NA	NA	NA	NA	NA	NA	NA	FALSE	NA	NA	NA	C	coding	116	351	1	351	153391073	153390103	FALSE	5	TGCCTCTCTCTTATGCTTTT	NA	NA
ENST00000368732.5	159.195499768312	-3.71606297401431	0.452723097674615	-8.20824692422729	2.24441280507858e-16	2.27754184790646e-14	DOWN	S100A8	transcript:ENST00000368732.5	chr1	-	495	3	full-splice_match	ENSG00000143546.9	ENST00000368732.5	495	3	0	0	0	0	reference_match	FALSE	canonical	NA	NA	NA	NA	NA	NA	NA	FALSE	NA	NA	NA	C	non_coding	NA	NA	NA	NA	NA	NA	NA	5	TGCCTCTCTCTTATGCTTTT	NA	NA
ENSG00000118849.9_158710813_158713860_1	23.6989906219091	-3.71377559029555	0.417351615943739	-8.89843347532692	5.66404218321803e-19	1.28638508521441e-16	DOWN	RARRES1	transcript:ENSG00000118849.9_158710813_158713860_1	chr3	-	173	2	novel_not_in_catalog	ENSG00000118849.9	novel	839	4	NA	NA	-2988	-6004	at_least_one_novel_splicesite	FALSE	canonical	NA	NA	NA	NA	NA	NA	NA	TRUE	NA	NA	NA	A	non_coding	NA	NA	NA	NA	NA	NA	NA	40	GACAACAAGAGGATTACCTG	NA	NA
ENST00000649436.1	71.5790390737234	-3.71201026858718	0.415512779057053	-8.93356463551149	4.12498171200669e-19	9.86486861193649e-17	DOWN	PLA2G2A	transcript:ENST00000649436.1	chr1	-	813	5	full-splice_match	ENSG00000188257.11	ENST00000649436.1	813	5	0	0	0	0	reference_match	FALSE	canonical	NA	NA	NA	NA	NA	NA	NA	FALSE	NA	NA	NA	C	coding	117	354	190	543	19978483	19975701	FALSE	15	TATGTGTGTGTGTATGCATT	NA	NA
ENST00000495813.5	45.4599157298508	-3.69022037857986	0.317295181467306	-11.630243993983	2.89269554486363e-31	3.24151330335211e-27	DOWN	SLC2A3	transcript:ENST00000495813.5	chr12	-	1784	5	full-splice_match	ENSG00000059804.15	ENST00000495813.5	1784	5	0	0	0	0	reference_match	FALSE	canonical	NA	NA	NA	NA	NA	NA	NA	FALSE	NA	NA	NA	C	coding	233	702	136	837	7936034	7930451	FALSE	25	GACAGAGTGAGACTGTGTCT	NA	NA
ENST00000400520.7	184.884686506211	-3.62482100221434	0.419715014689287	-8.63638629868359	5.80190896393192e-18	9.77799919605962e-16	DOWN	PLA2G2A	transcript:ENST00000400520.7	chr1	-	974	5	full-splice_match	ENSG00000188257.11	ENST00000400520.7	974	5	0	0	0	0	reference_match	FALSE	canonical	NA	NA	NA	NA	NA	NA	NA	FALSE	NA	NA	NA	C	coding	144	435	271	705	19978773	19975701	FALSE	20	ATATGTGTGTGTGTATGCAT	NA	NA
ENSG00000163638.13_64643787_64651163_1	16.9795226775641	-3.58815080625893	0.357040487998492	-10.0497028400714	9.21448583542557e-24	1.0325621191666e-20	DOWN	ADAMTS9	transcript:ENSG00000163638.13_64643787_64651163_1	chr3	-	5785	2	incomplete-splice_match	ENSG00000163638.13	ENST00000475557.5	3662	21	36504	28929	3516	6155	intron_retention	FALSE	canonical	NA	NA	NA	NA	NA	NA	NA	FALSE	NA	NA	NA	C	coding	140	423	1300	1722	64649864	64647850	FALSE	50	GCATTAAAAAATCTAATTAG	NA	NA
ENST00000469162.5	171.256275100628	-3.58028388343759	0.421081695498875	-8.50258731668651	1.85411101275028e-17	2.67349856527839e-15	DOWN	PLA2G2A	transcript:ENST00000469162.5	chr1	-	871	5	full-splice_match	ENSG00000188257.11	ENST00000469162.5	871	5	0	0	0	0	reference_match	FALSE	canonical	NA	NA	NA	NA	NA	NA	NA	FALSE	NA	NA	NA	C	coding	144	435	167	601	19978773	19975701	FALSE	15	TATGTGTGTGTGTATGCATT	NA	NA
ENST00000491964.5	138.993216544319	-3.5782821969009	0.40957535176366	-8.73656625451841	2.40302992792989e-18	4.57514734409583e-16	DOWN	PLA2G2A	transcript:ENST00000491964.5	chr1	-	903	6	full-splice_match	ENSG00000188257.11	ENST00000491964.5	903	6	0	0	0	0	reference_match	FALSE	canonical	NA	NA	NA	NA	NA	NA	NA	FALSE	NA	NA	NA	C	coding	144	435	233	667	19978773	19975701	FALSE	35	TCTCTTCTGAATAAAGCAAT	NA	NA
ENST00000375111.7	185.906129305882	-3.56828289826932	0.416775701578748	-8.56163851384005	1.11274623879771e-17	1.7387435800305e-15	DOWN	PLA2G2A	transcript:ENST00000375111.7	chr1	-	970	6	full-splice_match	ENSG00000188257.11	ENST00000375111.7	970	6	0	0	0	0	reference_match	FALSE	canonical	NA	NA	NA	NA	NA	NA	NA	FALSE	NA	NA	NA	C	coding	144	435	273	707	19978773	19975701	FALSE	15	TCATGTATATGTGTGTGTGT	NA	NA
ENST00000469295.1	9.24132230548248	-3.51787540183587	0.360156809870552	-9.76762150658841	1.55049263202574e-22	1.05758428303244e-19	DOWN	SLC2A3	transcript:ENST00000469295.1	chr12	-	1030	2	full-splice_match	ENSG00000059804.15	ENST00000469295.1	1030	2	0	0	0	0	reference_match	FALSE	canonical	NA	NA	NA	NA	NA	NA	NA	FALSE	NA	NA	NA	C	coding	135	408	281	688	7923009	7921413	FALSE	20	TGCAGTTCCCCCAACCTCAG	NA	NA
ENST00000408115.1	3.14356192442562	-3.51532456261518	0.427608657819846	-8.2208919261317	2.01995233561455e-16	2.07391467484216e-14	DOWN	NA	transcript:ENST00000408115.1	chr10	-	78	1	intergenic	novelGene_160	novel	NA	NA	NA	NA	NA	NA	mono-exon	FALSE	NA	NA	NA	NA	NA	NA	NA	NA	NA	NA	NA	NA	A	non_coding	NA	NA	NA	NA	NA	NA	NA	25	GTATATCTCCTTACCCAACC	NA	NA
ENSG00000188257.11_19975432_19979621_1	42.8776638781852	-3.5092644778018	0.420188161761422	-8.35165003957043	6.7315863262785e-17	8.04927382651847e-15	DOWN	PLA2G2A	transcript:ENSG00000188257.11_19975432_19979621_1	chr1	-	707	4	novel_in_catalog	ENSG00000188257.11	novel	813	5	NA	NA	0	0	combination_of_known_splicesites	FALSE	canonical	NA	NA	NA	NA	NA	NA	NA	FALSE	NA	NA	NA	C	non_coding	NA	NA	NA	NA	NA	NA	NA	20	ATATGTGTGTGTGTATGCAT	NA	NA
ENST00000311734.6	165.01887581844	-3.46841308111222	0.404092982087179	-8.58320543751473	9.22653663927839e-18	1.46802994020616e-15	DOWN	IL1RL1	transcript:ENST00000311734.6	chr2	+	3994	8	full-splice_match	ENSG00000115602.16	ENST00000311734.6	3994	8	0	0	0	0	reference_match	FALSE	canonical	NA	NA	NA	NA	NA	NA	NA	FALSE	NA	NA	NA	C	coding	328	987	340	1326	102338265	102343432	FALSE	25	TTGAGTTGTCATGATGAATT	NA	NA
ENSG00000115602.16_102337258_102344951_1	59.0613351851776	-3.45294656433221	0.442573965909702	-7.80196493762289	6.09505838624222e-15	4.41461195637328e-13	DOWN	IL1RL1	transcript:ENSG00000115602.16_102337258_102344951_1	chr2	+	1894	9	novel_not_in_catalog	ENSG00000115602.16	novel	2693	8	NA	NA	0	0	at_least_one_novel_splicesite	FALSE	canonical	NA	NA	NA	NA	NA	NA	NA	FALSE	NA	NA	NA	C	coding	328	987	230	1216	102338265	102343432	TRUE	25	TGAATCTTTATTGGGTTAAT	NA	NA
ENST00000496748.1	42.0608264182275	-3.43697563657355	0.43077210371502	-7.97864022979376	1.47954132684571e-15	1.22941420782949e-13	DOWN	PLA2G2A	transcript:ENST00000496748.1	chr1	-	1306	3	full-splice_match	ENSG00000188257.11	ENST00000496748.1	1306	3	0	0	0	0	reference_match	FALSE	canonical	NA	NA	NA	NA	NA	NA	NA	FALSE	NA	NA	NA	C	coding	152	459	353	811	19978562	19978104	TRUE	15	TCATGTATATGTGTGTGTGT	NA	NA
ENST00000364009.1	19.961026882428	-3.4308214459922	0.394660103390896	-8.69310431055682	3.52668307618895e-18	6.34487493530591e-16	DOWN	NA	transcript:ENST00000364009.1	chr11	-	85	1	intergenic	novelGene_227	novel	NA	NA	NA	NA	NA	NA	mono-exon	FALSE	NA	NA	NA	NA	NA	NA	NA	NA	NA	NA	NA	NA	A	non_coding	NA	NA	NA	NA	NA	NA	NA	45	CCCAAGATGTTAAGGAAGAA	NA	NA
ENST00000604052.1	11.6226086877373	-3.40982458105892	0.352212229609691	-9.68116463428191	3.62561993086736e-22	2.17097139692494e-19	DOWN	NA	transcript:ENST00000604052.1	chr2	+	296	1	full-splice_match	ENSG00000270640.1	ENST00000604052.1	296	1	0	0	0	0	mono-exon	FALSE	NA	NA	NA	NA	NA	NA	NA	NA	NA	NA	NA	NA	A	non_coding	NA	NA	NA	NA	NA	NA	NA	10	CTGCTTGACTTTGAGTTTCT	NA	NA
ENST00000409584.5	103.798925379052	-3.38915260697543	0.387128808487425	-8.75458641328553	2.04853296262268e-18	3.94991649891247e-16	DOWN	IL1RL1	transcript:ENST00000409584.5	chr2	+	2693	8	full-splice_match	ENSG00000115602.16	ENST00000409584.5	2693	8	0	0	0	0	reference_match	FALSE	canonical	NA	NA	NA	NA	NA	NA	NA	FALSE	NA	NA	NA	C	coding	314	945	230	1174	102338265	102343432	FALSE	25	TGAATCTTTATTGGGTTAAT	NA	NA
ENST00000404917.6	115.234015015363	-3.38670962853651	0.387096672439533	-8.74900217352175	2.15247518234484e-18	4.11810501898321e-16	DOWN	IL1RL1	transcript:ENST00000404917.6	chr2	+	3571	7	full-splice_match	ENSG00000115602.16	ENST00000404917.6	3571	7	0	0	0	0	reference_match	FALSE	canonical	NA	NA	NA	NA	NA	NA	NA	FALSE	NA	NA	NA	C	coding	211	636	269	904	102340177	102343432	FALSE	30	ATTGAGTTGTCATGATGAAT	NA	NA
ENSG00000163638.13_64650902_64657571_2	26.4495245659805	-3.33800044114219	0.400018937358653	-8.34460604086192	7.14516690127432e-17	8.49203086216453e-15	DOWN	ADAMTS9	transcript:ENSG00000163638.13_64650902_64657571_2	chr3	-	2305	5	incomplete-splice_match	ENSG00000163638.13	ENST00000459780.1	2871	9	30419	960	-1527	0	3prime_fragment	FALSE	canonical	NA	NA	NA	NA	NA	NA	NA	FALSE	NA	NA	NA	C	non_coding	NA	NA	NA	NA	NA	NA	NA	35	CATTCCTTGGAGAAGGCAAA	NA	NA
ENST00000476634.1	11.7356685502743	-3.33355536237822	0.339855080912251	-9.80875540665796	1.03233931165623e-22	7.56801195753518e-20	DOWN	SLC2A3	transcript:ENST00000476634.1	chr12	-	763	3	full-splice_match	ENSG00000059804.15	ENST00000476634.1	763	3	0	0	0	0	reference_match	FALSE	canonical	NA	NA	NA	NA	NA	NA	NA	FALSE	NA	NA	NA	C	non_coding	NA	NA	NA	NA	NA	NA	NA	20	TGTTTTTATTATTTTACCCA	NA	NA
ENST00000432233.7	9.47479218207807	-3.33033333990224	0.42112191306384	-7.90824043249771	2.61052268981058e-15	2.07049555421064e-13	DOWN	LILRA5	transcript:ENST00000432233.7	chr19	-	1363	7	full-splice_match	ENSG00000187116.13	ENST00000432233.7	1363	7	0	0	0	0	reference_match	FALSE	canonical	NA	NA	NA	NA	NA	NA	NA	FALSE	NA	NA	NA	A	coding	299	900	121	1020	54313019	54307413	FALSE	35	CCATTAAAATGTGACACCTT	NA	NA
ENSG00000163638.13_64515657_64656044_1	106.768390337239	-3.30971882099597	0.303708259063009	-10.897691196173	1.18218975480091e-27	5.79575915977112e-24	DOWN	ADAMTS9	transcript:ENSG00000163638.13_64515657_64656044_1	chr3	-	6578	35	incomplete-splice_match	ENSG00000163638.13	ENST00000295903.8	7060	39	31635	-156	0	0	3prime_fragment	FALSE	canonical	NA	NA	NA	NA	NA	NA	NA	FALSE	NA	NA	NA	C	coding	1494	4485	624	5108	64651156	64522171	FALSE	25	AAACCATTTGTGTTTCGCAT	NA	NA
ENSG00000245532.8_65440182_65440864_9	209.028951113483	-3.28778822911652	0.331412122518336	-9.9205430511511	3.38907190494389e-23	3.05565734822648e-20	DOWN	NA	transcript:ENSG00000245532.8_65440182_65440864_9	chr11	+	487	2	genic	ENSG00000245532.8	novel	22743	1	NA	NA	14631	-4676	multi-exon	FALSE	non_canonical	NA	NA	NA	NA	NA	NA	NA	FALSE	NA	NA	NA	C	non_coding	NA	NA	NA	NA	NA	NA	NA	60	CCAAGAAGAAAAGGAATGAA	NA	NA
ENSG00000158859.9_161189748_161199056_1	310.410426712966	-3.28495933983084	0.379540864908037	-8.65508735304903	4.92534294970331e-18	8.60465092021553e-16	DOWN	ADAMTS4	transcript:ENSG00000158859.9_161189748_161199056_1	chr1	-	4333	9	full-splice_match	ENSG00000158859.9	ENST00000367996.5	9773	9	0	5440	0	4414	alternative_3end	FALSE	canonical	NA	NA	NA	NA	NA	NA	NA	FALSE	NA	NA	NA	C	coding	837	2514	430	2943	161198627	161191138	FALSE	30	GCATCTAGTAAGTGCTCAAC	NA	NA
ENSG00000163638.13_64650902_64657571_1	14.0080250839972	-3.27833103016048	0.342033248058426	-9.58483144188507	9.26087359781028e-22	4.7170921161418e-19	DOWN	ADAMTS9	transcript:ENSG00000163638.13_64650902_64657571_1	chr3	-	3481	2	incomplete-splice_match	ENSG00000163638.13	ENST00000467119.1	476	3	-2892	0	-1527	0	intron_retention	FALSE	canonical	NA	NA	NA	NA	NA	NA	NA	FALSE	NA	NA	NA	C	non_coding	NA	NA	NA	NA	NA	NA	NA	35	CATTCCTTGGAGAAGGCAAA	NA	NA
ENSG00000158859.9_161189748_161190550_9	26.0965378364655	-3.27211649969607	0.416897806689007	-7.84872562818966	4.20285953699727e-15	3.17301737191148e-13	DOWN	ADAMTS4	transcript:ENSG00000158859.9_161189748_161190550_9	chr1	-	520	2	novel_not_in_catalog	ENSG00000158859.9	novel	9773	9	NA	NA	5201	4414	at_least_one_novel_splicesite	TRUE	non_canonical	NA	NA	NA	NA	NA	NA	NA	FALSE	NA	NA	NA	C	non_coding	NA	NA	NA	NA	NA	NA	NA	30	GCATCTAGTAAGTGCTCAAC	NA	NA
ENST00000453775.1	8285.24305750265	-3.27206966367218	0.320496022038	-10.2093924375892	1.79988303317374e-24	2.31450204926526e-21	DOWN	MTND1P9	transcript:ENST00000453775.1	chr20	-	944	1	full-splice_match	ENSG00000228995.1	ENST00000453775.1	944	1	0	0	0	0	mono-exon	FALSE	NA	NA	NA	NA	NA	NA	NA	NA	NA	NA	NA	NA	A	non_coding	NA	NA	NA	NA	NA	NA	NA	55	GAAATATATCTGACAAAACA	NA	NA
ENST00000498707.5	131.815001627722	-3.26793899327648	0.301664183819354	-10.8330360996168	2.4006112115423e-27	8.96696876402808e-24	DOWN	ADAMTS9	transcript:ENST00000498707.5	chr3	-	7624	40	full-splice_match	ENSG00000163638.13	ENST00000498707.5	7624	40	0	0	0	0	reference_match	FALSE	canonical	NA	NA	NA	NA	NA	NA	NA	FALSE	NA	NA	NA	C	coding	1935	5808	344	6151	64687657	64522171	FALSE	15	CCATTTGTGTTTCGCATAGT	NA	NA
ENST00000601723.5	8.45052643630199	-3.24467221149476	0.381036223574917	-8.51539042942676	1.66029964384662e-17	2.42073539708127e-15	DOWN	PLAUR	transcript:ENST00000601723.5	chr19	-	1205	6	full-splice_match	ENSG00000011422.11	ENST00000601723.5	1205	6	0	0	0	0	reference_match	FALSE	canonical	NA	NA	NA	NA	NA	NA	NA	FALSE	NA	NA	NA	C	coding	286	861	34	894	43670120	43648890	FALSE	20	CAAGGCCAGGTATGCCCTTC	NA	NA
ENSG00000245532.8_65440182_65440864_8	267.135096748815	-3.24299188953205	0.330059169581329	-9.82548642307286	8.74508192265069e-23	6.47144312353436e-20	DOWN	NA	transcript:ENSG00000245532.8_65440182_65440864_8	chr11	+	548	2	genic	ENSG00000245532.8	novel	22743	1	NA	NA	14631	-4676	multi-exon	FALSE	non_canonical	NA	NA	NA	NA	NA	NA	NA	FALSE	NA	NA	NA	C	non_coding	NA	NA	NA	NA	NA	NA	NA	60	CCAAGAAGAAAAGGAATGAA	NA	NA
ENST00000637824.1	5.59822365490337	-3.23833152265495	0.365735160255675	-8.85430736380698	8.42050547846442e-19	1.81459579735227e-16	DOWN	MAGI2	transcript:ENST00000637824.1	chr7	-	100	2	novel_not_in_catalog	ENSG00000187391.20	novel	2013	9	NA	NA	-29049	16306	at_least_one_novel_splicesite	FALSE	canonical	NA	NA	NA	NA	NA	NA	NA	FALSE	NA	NA	NA	C	non_coding	NA	NA	NA	NA	NA	NA	NA	15	GTGCCTCAGGGGAGATGCCC	NA	NA
ENST00000295903.8	90.5701769528329	-3.23691059165973	0.29765135363577	-10.8748391435863	1.51923526652575e-27	7.01001962009095e-24	DOWN	ADAMTS9	transcript:ENST00000295903.8	chr3	-	7060	39	full-splice_match	ENSG00000163638.13	ENST00000295903.8	7060	39	0	0	0	0	reference_match	FALSE	canonical	NA	NA	NA	NA	NA	NA	NA	FALSE	NA	NA	NA	C	coding	1907	5724	23	5746	64687657	64522171	FALSE	55	GACCAAAGAGATTAGGAAAA	NA	NA
ENST00000579262.1	4967.7720657603	-3.23523976823667	0.327807880394513	-9.86931663858445	5.65485343512484e-23	4.57291091035698e-20	DOWN	MTND1P15	transcript:ENST00000579262.1	chr17	+	949	1	full-splice_match	ENSG00000264168.2	ENST00000579262.1	949	1	0	0	0	0	mono-exon	FALSE	NA	NA	NA	NA	NA	NA	NA	NA	NA	NA	NA	NA	A	non_coding	NA	NA	NA	NA	NA	NA	NA	40	ACTTAAGAAATATGTCTGAC	NA	NA
ENSG00000059804.15_7919231_7936187_1	84.2705316712222	-3.23058612997008	0.265914845781255	-12.1489498658063	5.81071452165382e-34	1.13949564448262e-29	DOWN	SLC2A3	transcript:ENSG00000059804.15_7919231_7936187_1	chr12	-	3677	11	novel_not_in_catalog	ENSG00000059804.15	novel	3915	10	NA	NA	0	0	at_least_one_novel_splicesite	FALSE	non_canonical	NA	NA	NA	NA	NA	NA	NA	FALSE	NA	NA	NA	C	coding	496	1491	154	1644	7936034	7921413	TRUE	25	ACATTATGGGCTTATTTACT	NA	NA
ENST00000473384.2	5.39022188077033	-3.21025360878724	0.353965938416272	-9.06938566787155	1.1968992754362e-19	3.40615864997372e-17	DOWN	NA	transcript:ENST00000473384.2	chr19	-	277	1	full-splice_match	ENSG00000239948.2	ENST00000473384.2	277	1	0	0	0	0	mono-exon	FALSE	NA	NA	NA	NA	NA	NA	NA	NA	NA	NA	NA	NA	A	non_coding	NA	NA	NA	NA	NA	NA	NA	55	CCCCATCTTTAAAAAAAAAA	NA	NA
ENST00000602059.1	20.0946855411443	-3.18023469238887	0.284290446597204	-11.1865689841304	4.74438710704485e-29	3.10879085619376e-25	DOWN	NDUFA7	transcript:ENST00000602059.1	chr19	-	528	2	full-splice_match	ENSG00000267855.5	ENST00000602059.1	528	2	0	0	0	0	reference_match	TRUE	canonical	NA	NA	NA	NA	NA	NA	NA	FALSE	NA	NA	NA	C	non_coding	NA	NA	NA	NA	NA	NA	NA	15	GTCAGGTGGGGTAAGGGGTG	NA	NA
ENST00000408612.1	12.5337236905509	-3.16995549118414	0.316338477338956	-10.0207711621105	1.23535249653682e-23	1.29203046907793e-20	DOWN	NA	transcript:ENST00000408612.1	chr1	-	74	1	intergenic	novelGene_25	novel	NA	NA	NA	NA	NA	NA	mono-exon	FALSE	NA	NA	NA	NA	NA	NA	NA	NA	NA	NA	NA	NA	A	non_coding	NA	NA	NA	NA	NA	NA	NA	25	CCTAGGAAAATGTCTGGGTG	NA	NA
ENST00000075120.11	116.694069999429	-3.16687279278672	0.271010887715998	-11.6854079903439	1.51351048833439e-31	1.97868793692397e-27	DOWN	SLC2A3	transcript:ENST00000075120.11	chr12	-	3915	10	full-splice_match	ENSG00000059804.15	ENST00000075120.11	3915	10	0	0	0	0	reference_match	FALSE	canonical	NA	NA	NA	NA	NA	NA	NA	FALSE	NA	NA	NA	C	coding	496	1491	242	1732	7936034	7921413	FALSE	20	CATTATGGGCTTATTTACTT	NA	NA
ENSG00000158859.9_161189748_161190550_7	47.2407419581013	-3.15223257086989	0.375336344855832	-8.398420813952	4.52522960655698e-17	5.6463979156813e-15	DOWN	ADAMTS4	transcript:ENSG00000158859.9_161189748_161190550_7	chr1	-	643	2	novel_not_in_catalog	ENSG00000158859.9	novel	9773	9	NA	NA	5201	4414	at_least_one_novel_splicesite	TRUE	non_canonical	NA	NA	NA	NA	NA	NA	NA	FALSE	NA	NA	NA	C	non_coding	NA	NA	NA	NA	NA	NA	NA	30	GCATCTAGTAAGTGCTCAAC	NA	NA
ENSG00000158859.9_161189748_161190550_8	38.4289596054919	-3.14736291442946	0.383956424620754	-8.19718778644792	2.46075879401725e-16	2.4874275845555e-14	DOWN	ADAMTS4	transcript:ENSG00000158859.9_161189748_161190550_8	chr1	-	658	2	novel_not_in_catalog	ENSG00000158859.9	novel	9773	9	NA	NA	5201	4414	at_least_one_novel_splicesite	TRUE	canonical	NA	NA	NA	NA	NA	NA	NA	FALSE	NA	NA	NA	C	coding	107	324	242	565	161190309	161189841	FALSE	30	GCATCTAGTAAGTGCTCAAC	NA	NA
ENSG00000101670.11_49562060_49592906_1	3.21989114290429	-3.13969739434614	0.400825100028304	-7.83308578760272	4.7603925639006e-15	3.54278892888925e-13	DOWN	LIPG	transcript:ENSG00000101670.11_49562060_49592906_1	chr18	+	4136	10	full-splice_match	ENSG00000101670.11	ENST00000261292.8	10441	10	29	6276	0	0	alternative_3end	FALSE	canonical	NA	NA	NA	NA	NA	NA	NA	FALSE	NA	NA	NA	A	coding	500	1503	250	1752	49562309	49590522	FALSE	35	AATGGTCTGACAACTCAATT	NA	NA
ENSG00000158859.9_161189748_161190550_1	19.5646964260076	-3.13177710179459	0.393602473243207	-7.95670076966072	1.76687326138143e-15	1.45583304092459e-13	DOWN	ADAMTS4	transcript:ENSG00000158859.9_161189748_161190550_1	chr1	-	497	2	novel_not_in_catalog	ENSG00000158859.9	novel	9773	9	NA	NA	5201	4414	at_least_one_novel_splicesite	TRUE	non_canonical	NA	NA	NA	NA	NA	NA	NA	FALSE	NA	NA	NA	C	non_coding	NA	NA	NA	NA	NA	NA	NA	30	GCATCTAGTAAGTGCTCAAC	NA	NA
ENST00000391223.1	8.2350848859167	-3.12326814534521	0.367509473742857	-8.49846974973641	1.92106297213913e-17	2.75989195233637e-15	DOWN	NA	transcript:ENST00000391223.1	chr6	+	107	1	intergenic	novelGene_935	novel	NA	NA	NA	NA	NA	NA	mono-exon	FALSE	NA	NA	NA	NA	NA	NA	NA	NA	NA	NA	NA	NA	A	non_coding	NA	NA	NA	NA	NA	NA	NA	70	AAAACCAAAAAACAAACCAC	NA	NA
ENSG00000158859.9_161189748_161190550_2	50.0288944031254	-3.0990226390967	0.375292699061002	-8.25761504780291	1.48611937339305e-16	1.59252308426673e-14	DOWN	ADAMTS4	transcript:ENSG00000158859.9_161189748_161190550_2	chr1	-	642	2	novel_not_in_catalog	ENSG00000158859.9	novel	9773	9	NA	NA	5201	4414	at_least_one_novel_splicesite	TRUE	canonical	NA	NA	NA	NA	NA	NA	NA	FALSE	NA	NA	NA	C	non_coding	NA	NA	NA	NA	NA	NA	NA	30	GCATCTAGTAAGTGCTCAAC	NA	NA
ENSG00000158859.9_161189748_161190550_3	48.6127294392286	-3.09173621389644	0.372424397993019	-8.30164787956345	1.02677143507225e-16	1.15553770643475e-14	DOWN	ADAMTS4	transcript:ENSG00000158859.9_161189748_161190550_3	chr1	-	659	2	novel_not_in_catalog	ENSG00000158859.9	novel	9773	9	NA	NA	5201	4414	at_least_one_novel_splicesite	TRUE	canonical	NA	NA	NA	NA	NA	NA	NA	FALSE	NA	NA	NA	C	non_coding	NA	NA	NA	NA	NA	NA	NA	30	GCATCTAGTAAGTGCTCAAC	NA	NA
ENSG00000158859.9_161189748_161190550_5	48.2749504658903	-3.08962563240852	0.383397651294918	-8.05854084388199	7.7210524846736e-16	6.88235315852593e-14	DOWN	ADAMTS4	transcript:ENSG00000158859.9_161189748_161190550_5	chr1	-	657	2	novel_not_in_catalog	ENSG00000158859.9	novel	9773	9	NA	NA	5201	4414	at_least_one_novel_splicesite	TRUE	canonical	NA	NA	NA	NA	NA	NA	NA	FALSE	NA	NA	NA	C	non_coding	NA	NA	NA	NA	NA	NA	NA	30	GCATCTAGTAAGTGCTCAAC	NA	NA
ENST00000595063.1	5.13042352603961	-3.06183725339028	0.349083741862849	-8.77106804530941	1.76979448537959e-18	3.47061123069151e-16	DOWN	NA	transcript:ENST00000595063.1	chr19	-	601	3	full-splice_match	ENSG00000267107.6	ENST00000595063.1	601	3	0	0	0	0	reference_match	FALSE	canonical	NA	NA	NA	NA	NA	NA	NA	FALSE	NA	NA	NA	C	non_coding	NA	NA	NA	NA	NA	NA	NA	35	AAGATGGGGGAATTCACCCA	NA	NA
ENST00000431564.1	8.80570084449369	-3.06160421348227	0.353941173366427	-8.65003690970043	5.14827770187425e-18	8.89746978129906e-16	DOWN	NA	transcript:ENST00000431564.1	chr6	+	187	1	intergenic	novelGene_934	novel	NA	NA	NA	NA	NA	NA	mono-exon	FALSE	NA	NA	NA	NA	NA	NA	NA	NA	NA	NA	NA	NA	A	non_coding	NA	NA	NA	NA	NA	NA	NA	15	GTCTATGGCCATTCTATCCT	NA	NA
ENST00000393078.4	52.594720598045	-3.05264714042198	0.367223689788696	-8.31277291009875	9.3491323074994e-17	1.07477352851663e-14	DOWN	SERPINA3	transcript:ENST00000393078.4	chr14	+	1589	5	full-splice_match	ENSG00000196136.17	ENST00000393078.4	1589	5	0	0	0	0	reference_match	FALSE	canonical	NA	NA	NA	NA	NA	NA	NA	FALSE	NA	NA	NA	C	coding	448	1347	5	1351	94612381	94623814	FALSE	10	ACACGTTGCTTGTGCCTTTC	NA	NA
ENST00000393080.8	52.5763202096867	-3.05181538462167	0.367295853435284	-8.30887513724514	9.66135155845868e-17	1.10152046162363e-14	DOWN	SERPINA3	transcript:ENST00000393080.8	chr14	+	1581	5	full-splice_match	ENSG00000196136.17	ENST00000393080.8	1581	5	0	0	0	0	reference_match	FALSE	canonical	NA	NA	NA	NA	NA	NA	NA	FALSE	NA	NA	NA	C	coding	423	1272	69	1340	94614442	94623814	FALSE	5	CGTTGCTTGTGCCTTTCCAT	NA	NA
ENSG00000182168.14_95301196_95335633_1	39.4150178091836	-3.05169386158278	0.292373900689945	-10.4376411655807	1.66906482335586e-25	3.11721699544897e-22	DOWN	UNC5C	transcript:ENSG00000182168.14_95301196_95335633_1	chr4	-	778	2	incomplete-splice_match	ENSG00000182168.14	ENST00000610318.4	9403	15	-1	138692	-1	-53250	5prime_fragment	FALSE	canonical	NA	NA	NA	NA	NA	NA	NA	FALSE	NA	NA	NA	C	coding	190	573	2	574	95335632	95301400	FALSE	35	TCCTGGAAAAAAACTGCTCC	NA	NA
ENSG00000101187.15_62656359_62672293_1	48.6477931481192	-3.03939272955355	0.372632979618612	-8.15653175052931	3.44781902785341e-16	3.33066961039223e-14	DOWN	SLCO4A1	transcript:ENSG00000101187.15_62656359_62672293_1	chr20	+	2492	10	novel_in_catalog	ENSG00000101187.15	novel	2665	11	NA	NA	0	0	combination_of_known_junctions	FALSE	canonical	NA	NA	NA	NA	NA	NA	NA	FALSE	NA	NA	NA	C	coding	549	1650	97	1746	62656455	62668488	TRUE	5	CGTCCCCGTACCGCGTGCTT	NA	NA
ENST00000477180.1	44.4035631085646	-3.03871246414917	0.332544344797486	-9.13776617070332	6.3755608319827e-20	1.9611975185159e-17	DOWN	ADAMTS9	transcript:ENST00000477180.1	chr3	-	1811	2	full-splice_match	ENSG00000163638.13	ENST00000477180.1	1811	2	0	0	0	0	reference_match	FALSE	canonical	NA	NA	NA	NA	NA	NA	NA	FALSE	NA	NA	NA	C	non_coding	NA	NA	NA	NA	NA	NA	NA	25	AAACCATTTGTGTTTCGCAT	NA	NA
ENST00000521259.1	3.07997404033595	-3.0350431794491	0.39236843387066	-7.73518692497463	1.03251285578652e-14	6.98201214834052e-13	DOWN	SLC2A3P4	transcript:ENST00000521259.1	chr8	+	1471	1	full-splice_match	ENSG00000254088.1	ENST00000521259.1	1471	1	0	0	0	0	mono-exon	FALSE	NA	NA	NA	NA	NA	NA	NA	NA	NA	NA	NA	NA	A	coding	132	399	267	665	86503857	86504255	NA	15	GTCTAAGTCATGCCTCCTTC	NA	NA
ENST00000378694.1	6.78144624196855	-3.03365490403455	0.284903878418071	-10.6479944073732	1.78162105471924e-26	5.59008548612927e-23	DOWN	MCM10	transcript:ENST00000378694.1	chr10	+	4587	18	full-splice_match	ENSG00000065328.16	ENST00000378694.1	4587	18	0	0	0	0	reference_match	FALSE	canonical	NA	NA	NA	NA	NA	NA	NA	FALSE	NA	NA	NA	C	coding	855	2568	76	2643	13164203	13209160	FALSE	10	TTGTCACTTCTTAGTTTTGC	NA	NA
ENST00000633227.1	3200.0812279132	-3.03332320105501	0.374851773274694	-8.09206042846213	5.8663791108616e-16	5.33215114525023e-14	DOWN	HBB	transcript:ENST00000633227.1	chr11	-	609	3	full-splice_match	ENSG00000244734.4	ENST00000633227.1	609	3	0	0	0	0	reference_match	FALSE	canonical	NA	NA	NA	NA	NA	NA	NA	FALSE	NA	NA	NA	C	non_coding	NA	NA	NA	NA	NA	NA	NA	40	CAATGATGTATTTAAATTAT	NA	NA
ENSG00000163638.13_64540423_64542537_1	6.74515201477458	-3.0325623781127	0.459218727747354	-6.60374282422799	4.00904766658066e-11	1.09116484390789e-09	DOWN	ADAMTS9	transcript:ENSG00000163638.13_64540423_64542537_1	chr3	-	1898	2	novel_in_catalog	ENSG00000163638.13	novel	3168	21	NA	NA	-3320	9726	intron_retention	FALSE	canonical	NA	NA	NA	NA	NA	NA	NA	FALSE	NA	NA	NA	C	non_coding	NA	NA	NA	NA	NA	NA	NA	15	GCATCTCTGTTGGGGACATT	NA	NA
ENSG00000065328.16_13164128_13210329_1	6.57219941963846	-3.02506682501831	0.29553262981981	-10.2359824932453	1.36799521509603e-24	1.88301111114238e-21	DOWN	MCM10	transcript:ENSG00000065328.16_13164128_13210329_1	chr10	+	3722	19	incomplete-splice_match	ENSG00000065328.16	ENST00000484800.6	3157	20	2549	-593	0	593	3prime_fragment	FALSE	canonical	NA	NA	NA	NA	NA	NA	NA	FALSE	NA	NA	NA	C	coding	875	2628	76	2703	13164203	13209310	FALSE	30	TGAAAGGTCAACCCCTATGC	NA	NA
ENSG00000101187.15_62668419_62672293_1	46.9421866670717	-3.01344317339224	0.390794082001325	-7.71107678488852	1.24760567521057e-14	8.24460292916534e-13	DOWN	SLCO4A1	transcript:ENSG00000101187.15_62668419_62672293_1	chr20	+	816	3	incomplete-splice_match	ENSG00000101187.15	ENST00000451793.1	856	4	606	0	0	0	3prime_fragment	FALSE	canonical	NA	NA	NA	NA	NA	NA	NA	FALSE	NA	NA	NA	C	coding	60	183	234	416	62669040	62671893	FALSE	5	CGTCCCCGTACCGCGTGCTT	NA	NA
ENST00000647020.1	3404.32317891278	-2.98717053188252	0.376606468068669	-7.93180889112572	2.15976620964553e-15	1.73583006480887e-13	DOWN	HBB	transcript:ENST00000647020.1	chr11	-	754	3	full-splice_match	ENSG00000244734.4	ENST00000647020.1	754	3	0	0	0	0	reference_match	FALSE	canonical	NA	NA	NA	NA	NA	NA	NA	FALSE	NA	NA	NA	C	coding	147	444	177	620	5227021	5225598	FALSE	30	TGATGTATTTAAATTATTTC	NA	NA
ENST00000335295.4	3397.47429725059	-2.98595094776176	0.376496125906965	-7.93089421722127	2.17573491348209e-15	1.74684567398617e-13	DOWN	HBB	transcript:ENST00000335295.4	chr11	-	628	3	full-splice_match	ENSG00000244734.4	ENST00000335295.4	628	3	0	0	0	0	reference_match	FALSE	canonical	NA	NA	NA	NA	NA	NA	NA	FALSE	NA	NA	NA	C	coding	147	444	51	494	5227021	5225598	FALSE	30	TGATGTATTTAAATTATTTC	NA	NA
ENSG00000245532.8_65440182_65440864_3	368.165618421519	-2.97916266077686	0.313834170603621	-9.49279249944904	2.2492641530534e-21	1.02578214784687e-18	DOWN	NA	transcript:ENSG00000245532.8_65440182_65440864_3	chr11	+	594	2	genic	ENSG00000245532.8	novel	22743	1	NA	NA	14631	-4676	multi-exon	FALSE	non_canonical	NA	NA	NA	NA	NA	NA	NA	FALSE	NA	NA	NA	C	non_coding	NA	NA	NA	NA	NA	NA	NA	60	CCAAGAAGAAAAGGAATGAA	NA	NA
ENST00000367995.3	9.66732896845361	-2.9745492987824	0.437000689771926	-6.80673822353655	9.98363519177862e-12	3.18473496575155e-10	DOWN	ADAMTS4	transcript:ENST00000367995.3	chr1	-	1961	2	full-splice_match	ENSG00000158859.9	ENST00000367995.3	1961	2	0	0	0	0	reference_match	FALSE	canonical	NA	NA	NA	NA	NA	NA	NA	FALSE	NA	NA	NA	C	coding	339	1020	427	1446	161198627	161196494	FALSE	15	TACTGTGAACTCCTCTGTGT	NA	NA
ENST00000547993.5	103.942782382564	-2.97453569713154	0.274560520082563	-10.8338070463921	2.38047818436793e-27	8.96696876402808e-24	DOWN	NAP1L1	transcript:ENST00000547993.5	chr12	-	2481	8	full-splice_match	ENSG00000187109.13	ENST00000547993.5	2481	8	0	0	0	0	reference_match	FALSE	canonical	NA	NA	NA	NA	NA	NA	NA	FALSE	NA	NA	NA	C	coding	200	603	1845	2447	76056041	76049463	FALSE	20	TTGTGTTGGGAAATTTTTCA	NA	NA
ENST00000253778.12	25.9563535436358	-2.9739252561778	0.328587973177731	-9.05062113934773	1.42157365922941e-19	3.99676198579262e-17	DOWN	GFPT2	transcript:ENST00000253778.12	chr5	-	3093	19	full-splice_match	ENSG00000131459.12	ENST00000253778.12	3093	19	0	0	0	0	reference_match	FALSE	canonical	NA	NA	NA	NA	NA	NA	NA	FALSE	NA	NA	NA	A	coding	682	2049	171	2219	180353217	180301564	FALSE	15	TGTTTGCATTTTGTTAACCT	NA	NA
ENST00000217159.5	56.0108613124702	-2.96135423354662	0.374800583109641	-7.9011462815156	2.76350098860075e-15	2.18080262622567e-13	DOWN	SLCO4A1	transcript:ENST00000217159.5	chr20	+	2776	12	full-splice_match	ENSG00000101187.15	ENST00000217159.5	2776	12	0	0	0	0	reference_match	TRUE	canonical	NA	NA	NA	NA	NA	NA	NA	FALSE	NA	NA	NA	C	coding	722	2169	206	2374	62656455	62671893	FALSE	10	TCCCCGTACCGCGTGCTTTA	NA	NA
ENST00000633402.1	5.2276676077078	-2.95869044588351	0.376010199540579	-7.86864412055453	3.58505395253851e-15	2.75701193226543e-13	DOWN	NA	transcript:ENST00000633402.1	chr19	-	565	3	full-splice_match	ENSG00000282508.1	ENST00000633402.1	565	3	0	0	0	0	reference_match	FALSE	canonical	NA	NA	NA	NA	NA	NA	NA	FALSE	NA	NA	NA	C	coding	156	468	97	564	201758	201198	FALSE	10	TCTTCAGGCCCATGGGGCTC	NA	NA
ENSG00000158859.9_161189748_161190550_6	51.8024460865825	-2.94790797730778	0.386245449240694	-7.63221413508681	2.30755725585843e-14	1.44458977419626e-12	DOWN	ADAMTS4	transcript:ENSG00000158859.9_161189748_161190550_6	chr1	-	642	2	novel_not_in_catalog	ENSG00000158859.9	novel	9773	9	NA	NA	5201	4414	at_least_one_novel_splicesite	TRUE	canonical	NA	NA	NA	NA	NA	NA	NA	FALSE	NA	NA	NA	C	non_coding	NA	NA	NA	NA	NA	NA	NA	30	GCATCTAGTAAGTGCTCAAC	NA	NA
ENST00000370507.5	56.6334313417024	-2.94573402510779	0.380150176670755	-7.74886927820388	9.2714401146695e-15	6.32951291588155e-13	DOWN	SLCO4A1	transcript:ENST00000370507.5	chr20	+	2665	11	full-splice_match	ENSG00000101187.15	ENST00000370507.5	2665	11	0	0	0	0	reference_match	FALSE	canonical	NA	NA	NA	NA	NA	NA	NA	FALSE	NA	NA	NA	C	coding	722	2169	97	2265	62656455	62671893	FALSE	5	CGTCCCCGTACCGCGTGCTT	NA	NA
ENST00000483901.2	2056.33548666601	-2.94285276369943	0.323003372886796	-9.11090412895104	8.1698252434596e-20	2.46480485354698e-17	DOWN	NA	transcript:ENST00000483901.2	chr17	-	504	2	full-splice_match	ENSG00000243655.2	ENST00000483901.2	504	2	0	0	0	0	reference_match	FALSE	canonical	NA	NA	NA	NA	NA	NA	NA	FALSE	NA	NA	NA	A	non_coding	NA	NA	NA	NA	NA	NA	NA	30	ATCCTTTCGTACTGGAAGAA	NA	NA
ENST00000497209.5	54.8705704715337	-2.94060401172869	0.391733547699022	-7.50664330129832	6.06627259264489e-14	3.41596904838233e-12	DOWN	SLCO4A1	transcript:ENST00000497209.5	chr20	+	3092	10	full-splice_match	ENSG00000101187.15	ENST00000497209.5	3092	10	0	0	0	0	reference_match	FALSE	canonical	NA	NA	NA	NA	NA	NA	NA	FALSE	NA	NA	NA	C	coding	620	1863	131	1993	62656455	62668135	TRUE	5	CGTCCCCGTACCGCGTGCTT	NA	NA
ENSG00000166888.11_57102368_57103100_1	4.70278411112965	-2.93854189732352	0.333687702408461	-8.8062636894137	1.29386460920472e-18	2.61577406728421e-16	DOWN	STAT6	transcript:ENSG00000166888.11_57102368_57103100_1	chr12	-	372	3	novel_not_in_catalog	ENSG00000166888.11	novel	623	5	NA	NA	-110	905	at_least_one_novel_splicesite	TRUE	non_canonical	NA	NA	NA	NA	NA	NA	NA	FALSE	NA	NA	NA	C	non_coding	NA	NA	NA	NA	NA	NA	NA	45	CAGAAGATCTTCAATGACAA	NA	NA
ENST00000363964.1	48.906641310545	-2.93668976327873	0.247633625782183	-11.8590104797069	1.93245365032676e-32	3.03167193570563e-28	DOWN	NA	transcript:ENST00000363964.1	chr9	+	101	1	intergenic	novelGene_1064	novel	NA	NA	NA	NA	NA	NA	mono-exon	FALSE	NA	NA	NA	NA	NA	NA	NA	NA	NA	NA	NA	NA	A	non_coding	NA	NA	NA	NA	NA	NA	NA	95	AAAAAAAAAAAAAAAAAAAG	NA	NA
ENSG00000077238.13_27340204_27342241_2	2.90806818250534	-2.92162912709179	0.43782112714582	-6.67311133690154	2.50436247624221e-11	7.13885126608713e-10	DOWN	IL4R	transcript:ENSG00000077238.13_27340204_27342241_2	chr16	+	435	3	incomplete-splice_match	ENSG00000077238.13	ENST00000563926.5	594	5	26278	-87	0	0	3prime_fragment	FALSE	canonical	NA	NA	NA	NA	NA	NA	NA	FALSE	NA	NA	NA	C	non_coding	NA	NA	NA	NA	NA	NA	NA	5	GGTTTTTCTGCTCTCCGAGT	NA	NA
ENST00000544936.1	6.96465793144925	-2.91931120733107	0.331672880204698	-8.80177844365619	1.34664840644427e-18	2.70852429871525e-16	DOWN	SLC2A3	transcript:ENST00000544936.1	chr12	-	589	4	full-splice_match	ENSG00000059804.15	ENST00000544936.1	589	4	0	0	0	0	reference_match	FALSE	canonical	NA	NA	NA	NA	NA	NA	NA	FALSE	NA	NA	NA	C	non_coding	NA	NA	NA	NA	NA	NA	NA	20	AGGTTTTGTGCCCATGTACA	NA	NA
ENST00000594810.2	5.45866038147452	-2.9167870358855	0.386316369007358	-7.55025484263117	4.34407380590487e-14	2.54293651797749e-12	DOWN	NA	transcript:ENST00000594810.2	chr3	+	3609	3	full-splice_match	ENSG00000241158.6	ENST00000594810.2	3609	3	0	0	0	0	reference_match	FALSE	canonical	NA	NA	NA	NA	NA	NA	NA	FALSE	NA	NA	NA	C	non_coding	NA	NA	NA	NA	NA	NA	NA	30	TATTTCATAGTTGAGATTCA	NA	NA
ENST00000522384.2	4121.66523527684	-2.91297282594564	0.363767481157044	-8.00778787779567	1.16790121168782e-15	1.00231224229764e-13	DOWN	MTND1P36	transcript:ENST00000522384.2	chr11	-	936	1	full-splice_match	ENSG00000253245.2	ENST00000522384.2	936	1	0	0	0	0	mono-exon	FALSE	NA	NA	NA	NA	NA	NA	NA	NA	NA	NA	NA	NA	A	non_coding	NA	NA	NA	NA	NA	NA	NA	45	ATATGTCTGATAAAAGAATG	NA	NA
ENST00000378714.7	6.66478484667333	-2.9111670522403	0.284293833111917	-10.239993672653	1.31244953217117e-24	1.87181552278253e-21	DOWN	MCM10	transcript:ENST00000378714.7	chr10	+	4547	20	full-splice_match	ENSG00000065328.16	ENST00000378714.7	4547	20	0	0	0	0	reference_match	TRUE	canonical	NA	NA	NA	NA	NA	NA	NA	FALSE	NA	NA	NA	C	coding	874	2625	129	2753	13164203	13209310	FALSE	10	TTGTCACTTCTTAGTTTTGC	NA	NA
ENSG00000163638.13_64657510_64681344_1	15.3119206425859	-2.90864287080851	0.366664726599546	-7.93270434760197	2.144244837661e-15	1.72864038346317e-13	DOWN	ADAMTS9	transcript:ENSG00000163638.13_64657510_64681344_1	chr3	-	1426	2	incomplete-splice_match	ENSG00000163638.13	ENST00000459780.1	2871	9	6646	7568	5266	-3120	internal_fragment	FALSE	canonical	NA	NA	NA	NA	NA	NA	NA	FALSE	NA	NA	NA	C	coding	140	423	36	458	64681309	64658478	FALSE	25	CCAATTAGCCAGGTGTAGTG	NA	NA
ENSG00000059804.15_7919231_7920912_1	31.5480104072374	-2.90090912096568	0.30488957374976	-9.51462224597625	1.82374281314022e-21	8.46486449736878e-19	DOWN	SLC2A3	transcript:ENSG00000059804.15_7919231_7920912_1	chr12	-	1533	2	novel_not_in_catalog	ENSG00000059804.15	novel	4414	9	NA	NA	-1162	0	at_least_one_novel_splicesite	FALSE	non_canonical	NA	NA	NA	NA	NA	NA	NA	FALSE	NA	NA	NA	C	non_coding	NA	NA	NA	NA	NA	NA	NA	25	ACATTATGGGCTTATTTACT	NA	NA
ENST00000632747.1	3.64978152159776	-2.88118709734484	0.4300866701366	-6.6990848528966	2.09728792161375e-11	6.13398068080927e-10	DOWN	NA	transcript:ENST00000632747.1	chr19	-	621	3	full-splice_match	ENSG00000282508.1	ENST00000632747.1	621	3	0	0	0	0	reference_match	FALSE	canonical	NA	NA	NA	NA	NA	NA	NA	FALSE	NA	NA	NA	C	coding	138	414	208	621	205172	201252	FALSE	30	AAGCTCCCAACCTTTCAGCA	NA	NA
ENSG00000221643.1_203729581_203730244_1	39.2764699209387	-2.88079317011261	0.325496441217389	-8.85045980637503	8.71594497865834e-19	1.86799847013918e-16	DOWN	NA	transcript:ENSG00000221643.1_203729581_203730244_1	chr1	+	628	2	intergenic	novelGene_90	novel	NA	NA	NA	NA	NA	NA	multi-exon	FALSE	non_canonical	NA	NA	NA	NA	NA	NA	NA	FALSE	NA	NA	NA	A	non_coding	NA	NA	NA	NA	NA	NA	NA	65	GAAGAAAAAGAAAAGTGGAA	NA	NA
ENST00000555684.2	11.565348805278	-2.87563006642138	0.324741357533309	-8.85513963562964	8.35791160918465e-19	1.80606871773017e-16	DOWN	ADCY4	transcript:ENST00000555684.2	chr14	-	846	1	full-splice_match	ENSG00000129467.13	ENST00000555684.2	846	1	0	0	0	0	mono-exon	FALSE	NA	NA	NA	NA	NA	NA	NA	NA	NA	NA	NA	NA	C	non_coding	NA	NA	NA	NA	NA	NA	NA	20	GCCCATTGATGTCTGAAGCT	NA	NA
ENST00000384955.2	3.07927678381363	-2.87235349105665	0.37646990899594	-7.62970272635422	2.3529565041592e-14	1.46949252502191e-12	DOWN	NA	transcript:ENST00000384955.2	chr17	-	97	1	intergenic	novelGene_504	novel	NA	NA	NA	NA	NA	NA	mono-exon	FALSE	NA	NA	NA	NA	NA	NA	NA	NA	NA	NA	NA	NA	A	non_coding	NA	NA	NA	NA	NA	NA	NA	65	TAAAAAGTTTAAAAGGAAAA	NA	NA
ENSG00000135298.13_68954684_68956865_1	20.8258109778819	-2.87206938516279	0.272266314280292	-10.5487503760971	5.14771660853972e-26	1.2618501202827e-22	DOWN	ADGRB3	transcript:ENSG00000135298.13_68954684_68956865_1	chr6	+	1726	2	incomplete-splice_match	ENSG00000135298.13	ENST00000546190.5	4569	30	316008	432026	-277722	-282361	internal_fragment	FALSE	canonical	NA	NA	NA	NA	NA	NA	NA	FALSE	NA	NA	NA	C	non_coding	NA	NA	NA	NA	NA	NA	NA	40	GATTTAAAAATATTGTCATT	NA	NA
ENST00000465677.1	17.6366458851103	-2.87005352303222	0.338575712485715	-8.4768440770934	2.31384716698315e-17	3.26439722347707e-15	DOWN	DNAJA1	transcript:ENST00000465677.1	chr9	+	505	3	full-splice_match	ENSG00000086061.15	ENST00000465677.1	505	3	0	0	0	0	reference_match	FALSE	canonical	NA	NA	NA	NA	NA	NA	NA	FALSE	NA	NA	NA	C	coding	72	219	91	309	33036593	33037136	FALSE	30	TTAAAATTTCTGAATGCCTC	NA	NA
ENSG00000100376.11_45327996_45328644_2	11.2367131715674	-2.8668991734315	0.340979667564004	-8.40783027889299	4.1766493004585e-17	5.28420238350427e-15	DOWN	FAM118A	transcript:ENSG00000100376.11_45327996_45328644_2	chr22	+	567	2	novel_not_in_catalog	ENSG00000100376.11	novel	756	4	NA	NA	-1152	403	at_least_one_novel_splicesite	TRUE	canonical	NA	NA	NA	NA	NA	NA	NA	FALSE	NA	NA	NA	C	non_coding	NA	NA	NA	NA	NA	NA	NA	40	GTAATAATGGAAAGTGGCAC	NA	NA
ENST00000455853.1	3.56248725400201	-2.86572734338407	0.409529410268882	-6.99761060262447	2.60364510840816e-12	9.77656897791502e-11	DOWN	PDE10A	transcript:ENST00000455853.1	chr6	-	1822	2	full-splice_match	ENSG00000112541.14	ENST00000455853.1	1822	2	0	0	0	0	reference_match	FALSE	canonical	NA	NA	NA	NA	NA	NA	NA	FALSE	NA	NA	NA	C	non_coding	NA	NA	NA	NA	NA	NA	NA	20	TTTATAGCAGTTCACCTGTT	NA	NA
ENST00000382692.2	109.16815961866	-2.85919046527863	0.464762681088719	-6.15193642179037	7.65425638841589e-10	1.49989389298958e-08	DOWN	DEFA1	transcript:ENST00000382692.2	chr8	-	485	3	full-splice_match	ENSG00000206047.2	ENST00000382692.2	485	3	0	0	0	0	reference_match	FALSE	canonical	NA	NA	NA	NA	NA	NA	NA	FALSE	NA	NA	NA	C	coding	94	285	81	365	6978634	6977770	FALSE	10	ATTTCTGTGTTTCCACCTCT	NA	NA
ENSG00000077238.13_27313992_27352676_1	18.3627256254479	-2.85744581231055	0.275531887953248	-10.3706537691035	3.3720975584935e-25	5.62788733161252e-22	DOWN	IL4R	transcript:ENSG00000077238.13_27313992_27352676_1	chr16	+	830	7	incomplete-splice_match	ENSG00000077238.13	ENST00000395762.6	3685	11	79	12102	0	-3200	5prime_fragment	FALSE	canonical	NA	NA	NA	NA	NA	NA	NA	FALSE	NA	NA	NA	C	coding	216	648	181	828	27340204	27352674	FALSE	35	CAGCACCAAGTGGCACAACT	NA	NA
ENST00000471357.1	7.02155502279308	-2.84976849595471	0.398044599133852	-7.15942008045286	8.10190610095805e-13	3.49764235809164e-11	DOWN	NA	transcript:ENST00000471357.1	chr3	-	2018	4	full-splice_match	ENSG00000243629.1	ENST00000471357.1	2018	4	0	0	0	0	reference_match	FALSE	canonical	NA	NA	NA	NA	NA	NA	NA	FALSE	NA	NA	NA	C	non_coding	NA	NA	NA	NA	NA	NA	NA	10	TACCTGGTGTCTTGCTTTAC	NA	NA
ENSG00000100376.11_45327996_45328644_1	10.5028385447795	-2.84688448559607	0.340519009106973	-8.360427492909	6.2491395855194e-17	7.52978123237677e-15	DOWN	FAM118A	transcript:ENSG00000100376.11_45327996_45328644_1	chr22	+	567	2	novel_not_in_catalog	ENSG00000100376.11	novel	1612	5	NA	NA	-1152	403	at_least_one_novel_splicesite	TRUE	canonical	NA	NA	NA	NA	NA	NA	NA	FALSE	NA	NA	NA	C	non_coding	NA	NA	NA	NA	NA	NA	NA	40	GTAATAATGGAAAGTGGCAC	NA	NA
ENST00000611566.1	5.47316416781186	-2.84592723495699	0.321747619888821	-8.84521612293633	9.13513311358476e-19	1.94192134569838e-16	DOWN	NA	transcript:ENST00000611566.1	chr12	-	368	1	full-splice_match	ENSG00000274591.1	ENST00000611566.1	368	1	0	0	0	0	mono-exon	FALSE	NA	NA	NA	NA	NA	NA	NA	NA	NA	NA	NA	NA	A	non_coding	NA	NA	NA	NA	NA	NA	NA	30	AACCCCAACCAAGCTCTGTG	NA	NA
ENSG00000151474.22_13689550_13693274_1	44.3324292071289	-2.83940498987913	0.276354141423564	-10.2745157906905	9.18042683363616e-25	1.38484973318703e-21	DOWN	FRMD4A	transcript:ENSG00000151474.22_13689550_13693274_1	chr10	-	1129	2	novel_not_in_catalog	ENSG00000151474.22	novel	2731	3	NA	NA	13852	2619	at_least_one_novel_splicesite	TRUE	non_canonical	NA	NA	NA	NA	NA	NA	NA	FALSE	NA	NA	NA	C	non_coding	NA	NA	NA	NA	NA	NA	NA	25	GAATCTTCTAATCTATGTTC	NA	NA
ENST00000460806.1	6.35181871869349	-2.83492240855861	0.389286375846509	-7.28235711407579	3.28037311344408e-13	1.56138196232808e-11	DOWN	BHLHE40	transcript:ENST00000460806.1	chr3	+	396	2	full-splice_match	ENSG00000134107.4	ENST00000460806.1	396	2	0	0	0	0	reference_match	FALSE	canonical	NA	NA	NA	NA	NA	NA	NA	FALSE	NA	NA	NA	C	non_coding	NA	NA	NA	NA	NA	NA	NA	30	AAATTGCTTATGCACGTTCA	NA	NA
ENSG00000243629.1_157081667_157123004_2	6.93207830554698	-2.83470189367738	0.39916963823054	-7.10149676273774	1.23412902901865e-12	5.04988602844299e-11	DOWN	NA	transcript:ENSG00000243629.1_157081667_157123004_2	chr3	-	1860	3	novel_in_catalog	ENSG00000243629.1	novel	2018	4	NA	NA	0	0	combination_of_known_splicesites	FALSE	canonical	NA	NA	NA	NA	NA	NA	NA	FALSE	NA	NA	NA	C	non_coding	NA	NA	NA	NA	NA	NA	NA	10	TACCTGGTGTCTTGCTTTAC	NA	NA
ENST00000614020.1	13.0736998739149	-2.83398489549112	0.316940856109797	-8.94168372697695	3.83285217611237e-19	9.30813490855821e-17	DOWN	NA	transcript:ENST00000614020.1	chr13	+	273	1	full-splice_match	ENSG00000277794.1	ENST00000614020.1	273	1	0	0	0	0	mono-exon	FALSE	NA	NA	NA	NA	NA	NA	NA	NA	NA	NA	NA	NA	A	non_coding	NA	NA	NA	NA	NA	NA	NA	85	AAAAAAAAAAAAAAAAAGCC	NA	NA
ENSG00000158859.9_161189748_161190550_4	6.49058290829858	-2.8227871692408	0.435588997028851	-6.48039135169853	9.14850124608541e-11	2.26163752361861e-09	DOWN	ADAMTS4	transcript:ENSG00000158859.9_161189748_161190550_4	chr1	-	360	2	novel_not_in_catalog	ENSG00000158859.9	novel	9773	9	NA	NA	5201	4414	at_least_one_novel_splicesite	TRUE	non_canonical	NA	NA	NA	NA	NA	NA	NA	FALSE	NA	NA	NA	C	non_coding	NA	NA	NA	NA	NA	NA	NA	30	GCATCTAGTAAGTGCTCAAC	NA	NA
ENST00000427077.1	23.9054945106229	-2.81880850405138	0.465218498240154	-6.05910666646851	1.36879604609006e-09	2.49291225101812e-08	DOWN	IL1RL1	transcript:ENST00000427077.1	chr2	+	1680	9	full-splice_match	ENSG00000115602.16	ENST00000427077.1	1680	9	0	0	0	0	reference_match	FALSE	canonical	NA	NA	NA	NA	NA	NA	NA	FALSE	NA	NA	NA	C	coding	259	780	200	979	102338265	102341357	TRUE	10	AACGTGTTCTTTTGTGCTCT	NA	NA
ENST00000366998.4	9.16485145405551	-2.81862865076281	0.30604103383405	-9.20996970717072	3.26216979885017e-20	1.07969561684222e-17	DOWN	NEK2	transcript:ENST00000366998.4	chr1	-	1865	7	full-splice_match	ENSG00000117650.12	ENST00000366998.4	1865	7	0	0	0	0	reference_match	FALSE	canonical	NA	NA	NA	NA	NA	NA	NA	FALSE	NA	NA	NA	C	coding	384	1155	79	1233	211675479	211667062	FALSE	25	CATTTTAATATTGCCATGCC	NA	NA
ENSG00000267385.1_4528427_4535224_1	11.167481317354	-2.81760740422671	0.312484010221863	-9.01680505900516	1.93654602140343e-19	5.20221255016802e-17	DOWN	AC011498.4	transcript:ENSG00000267385.1_4528427_4535224_1	chr19	-	1051	4	novel_in_catalog	ENSG00000267385.1	novel	1803	4	NA	NA	4843	0	combination_of_known_splicesites	FALSE	canonical	NA	NA	NA	NA	NA	NA	NA	FALSE	NA	NA	NA	A	coding	135	408	2	409	4535223	4529069	FALSE	90	AAAAAAAAAAAAAGAAAAAC	NA	NA
ENSG00000166888.11_57101664_57103100_1	8.46980794541314	-2.81620609634992	0.307349202297059	-9.16288728033855	5.05269767330355e-20	1.58535463276642e-17	DOWN	STAT6	transcript:ENSG00000166888.11_57101664_57103100_1	chr12	-	1079	3	novel_not_in_catalog	ENSG00000166888.11	novel	623	5	NA	NA	-110	1609	at_least_one_novel_splicesite	TRUE	non_canonical	NA	NA	NA	NA	NA	NA	NA	FALSE	NA	NA	NA	C	coding	111	336	244	579	57102831	57102164	FALSE	15	GGCCAGGCATGGTGGTTCAT	NA	NA
ENST00000340093.7	22.4642128826473	-2.81612247628906	0.328764104756137	-8.56578451098832	1.07342468035771e-17	1.68376768044046e-15	DOWN	PLAUR	transcript:ENST00000340093.7	chr19	-	1548	7	full-splice_match	ENSG00000011422.11	ENST00000340093.7	1548	7	0	0	0	0	reference_match	FALSE	canonical	NA	NA	NA	NA	NA	NA	NA	FALSE	NA	NA	NA	C	coding	335	1008	231	1238	43670120	43648890	FALSE	25	ACAAGGCCAGGTATGCCCTT	NA	NA
ENSG00000275832.4_38462248_38463815_1	20.3860800426598	-2.81413762227103	0.287402133861579	-9.79163788542502	1.22298490909785e-22	8.80111552793986e-20	DOWN	ARHGAP23	transcript:ENSG00000275832.4_38462248_38463815_1	chr17	+	1261	3	incomplete-splice_match	ENSG00000275832.4	ENST00000618942.1	969	7	4848	2457	4848	633	internal_fragment	FALSE	canonical	NA	NA	NA	NA	NA	NA	NA	FALSE	NA	NA	NA	B	non_coding	NA	NA	NA	NA	NA	NA	NA	35	CGAGCAGTACACAGCCACAC	NA	NA
ENSG00000251562.8_65499042_65499990_1	3763.88567811234	-2.81246305796254	0.303452590835043	-9.2682123761843	1.89291695697125e-20	6.90615344287357e-18	DOWN	NA	transcript:ENSG00000251562.8_65499042_65499990_1	chr11	+	475	2	novel_not_in_catalog	ENSG00000251562.8	novel	394	2	NA	NA	0	205	at_least_one_novel_splicesite	FALSE	non_canonical	NA	NA	NA	NA	NA	NA	NA	FALSE	NA	NA	NA	C	non_coding	NA	NA	NA	NA	NA	NA	NA	35	TGAGGAAATTATTGGTAACC	NA	NA
ENSG00000011422.11_43648580_43668244_1	19.8989824553359	-2.80173922860806	0.324366417083817	-8.63757491850362	5.74188040350753e-18	9.71597316356122e-16	DOWN	PLAUR	transcript:ENSG00000011422.11_43648580_43668244_1	chr19	-	1731	7	novel_in_catalog	ENSG00000011422.11	novel	1548	7	NA	NA	0	0	combination_of_known_junctions	FALSE	canonical	NA	NA	NA	NA	NA	NA	NA	FALSE	NA	NA	NA	C	coding	330	993	429	1421	43667816	43648890	FALSE	25	ACAAGGCCAGGTATGCCCTT	NA	NA
ENSG00000119508.17_99832019_99834059_1	4.30582818846544	-2.79882889515491	0.386452919886793	-7.24235411644656	4.40962655541597e-13	2.01806019039314e-11	DOWN	NR4A3	transcript:ENSG00000119508.17_99832019_99834059_1	chr9	+	1578	2	incomplete-splice_match	ENSG00000119508.17	ENST00000338488.8	2588	5	10164	0	5292	0	3prime_fragment	FALSE	canonical	NA	NA	NA	NA	NA	NA	NA	FALSE	NA	NA	NA	B	non_coding	NA	NA	NA	NA	NA	NA	NA	20	GGGGTGTTCTGAACACCAGT	NA	NA
ENSG00000011422.11_43648580_43668322_1	19.6177240198459	-2.7985868420424	0.327648166114426	-8.54143905406458	1.32560507826762e-17	2.01906384358039e-15	DOWN	PLAUR	transcript:ENSG00000011422.11_43648580_43668322_1	chr19	-	1309	7	novel_in_catalog	ENSG00000011422.11	novel	1548	7	NA	NA	-2	0	combination_of_known_junctions	FALSE	canonical	NA	NA	NA	NA	NA	NA	NA	FALSE	NA	NA	NA	C	coding	310	933	67	999	43667671	43648890	FALSE	25	ACAAGGCCAGGTATGCCCTT	NA	NA
ENSG00000077044.10_233447701_233450994_1	8.49204974653918	-2.79326792240406	0.422573922411116	-6.61012848702607	3.83986600703528e-11	1.04802689442538e-09	DOWN	DGKD	transcript:ENSG00000077044.10_233447701_233450994_1	chr2	+	897	6	novel_in_catalog	ENSG00000077044.10	novel	453	4	NA	NA	0	1822	combination_of_known_junctions	FALSE	canonical	NA	NA	NA	NA	NA	NA	NA	FALSE	NA	NA	NA	C	coding	169	507	389	895	233448364	233450992	FALSE	20	CCAGCCGGGAAGCCGGGACG	NA	NA
ENST00000580862.1	5156.10966846119	-2.78163886424823	0.318770963445597	-8.72613626467568	2.63521138445791e-18	4.92163371924435e-16	DOWN	NA	transcript:ENST00000580862.1	chr5	+	74	1	antisense	novelGene_ENSG00000198868.3_AS	novel	NA	NA	NA	NA	NA	NA	mono-exon	FALSE	NA	NA	NA	NA	NA	NA	NA	NA	NA	NA	NA	NA	A	non_coding	NA	NA	NA	NA	NA	NA	NA	25	CTGCCTTGCAGGCAGCAAAG	NA	NA
ENST00000585048.1	1.80269501993507	-2.77990824449082	0.398800833599839	-6.97066808862342	3.15439383204909e-12	1.15785590350848e-10	DOWN	NA	transcript:ENST00000585048.1	chr17	-	304	2	full-splice_match	ENSG00000266651.1	ENST00000585048.1	304	2	0	0	0	0	reference_match	FALSE	canonical	NA	NA	NA	NA	NA	NA	NA	FALSE	NA	NA	NA	A	non_coding	NA	NA	NA	NA	NA	NA	NA	30	AGCAGACAGGTAATTTGCCC	NA	NA
ENSG00000271959.1_141437403_141437954_1	28.9101143787389	-2.77294391289488	0.288454693663664	-9.61310033709525	7.03967452561048e-22	3.80826972043732e-19	DOWN	NA	transcript:ENSG00000271959.1_141437403_141437954_1	chr8	+	363	2	incomplete-splice_match	ENSG00000271959.1	ENST00000606664.1	2961	3	2858	0	2858	0	3prime_fragment	FALSE	canonical	NA	NA	NA	NA	NA	NA	NA	FALSE	NA	NA	NA	A	non_coding	NA	NA	NA	NA	NA	NA	NA	20	GTTACACTTTCTGAGCATCT	NA	NA
ENSG00000169598.15_3857460_3860705_1	13.4458196313891	-2.77235522647688	0.331085308313043	-8.37353744448124	5.59139075779346e-17	6.83168664224419e-15	DOWN	DFFB	transcript:ENSG00000169598.15_3857460_3860705_1	chr1	+	2246	2	incomplete-splice_match	ENSG00000169598.15	ENST00000625756.2	649	3	193	-215	0	215	intron_retention	FALSE	canonical	NA	NA	NA	NA	NA	NA	NA	FALSE	NA	NA	NA	C	coding	160	483	145	627	3857604	3859086	FALSE	25	GATTCCTGTGACCAGCATCA	NA	NA
ENST00000584203.1	3.43605614448347	-2.77040638868136	0.434395883643317	-6.37760736921747	1.79875941227438e-10	4.14015513668471e-09	DOWN	NA	transcript:ENST00000584203.1	chr17	-	1231	2	full-splice_match	ENSG00000263624.1	ENST00000584203.1	1231	2	0	0	0	0	reference_match	FALSE	canonical	NA	NA	NA	NA	NA	NA	NA	FALSE	NA	NA	NA	A	coding	111	336	506	841	17168671	17168336	FALSE	25	TGCTCTGCAAATTGAATGGG	NA	NA
ENSG00000080345.17_151436807_151438109_1	15.2844773924834	-2.7695658182992	0.270090310660561	-10.2542213066646	1.13285385267073e-24	1.67664507655367e-21	DOWN	RIF1	transcript:ENSG00000080345.17_151436807_151438109_1	chr2	+	1066	2	incomplete-splice_match	ENSG00000080345.17	ENST00000414861.6	2534	21	26851	17001	16582	14349	internal_fragment	FALSE	canonical	NA	NA	NA	NA	NA	NA	NA	FALSE	NA	NA	NA	B	coding	87	264	59	322	151436865	151437365	FALSE	65	GATAATTTAAAAAAAGATAA	NA	NA
ENSG00000115602.16_102337258_102343758_2	53.5640732445767	-2.76679225203143	0.465212110090373	-5.94737796377215	2.72471764038362e-09	4.57564234548819e-08	DOWN	IL1RL1	transcript:ENSG00000115602.16_102337258_102343758_2	chr2	+	1542	8	full-splice_match	ENSG00000115602.16	ENST00000311734.6	3994	8	110	2342	0	2	alternative_3end5end	FALSE	canonical	NA	NA	NA	NA	NA	NA	NA	FALSE	NA	NA	NA	C	coding	328	987	230	1216	102338265	102343432	FALSE	0	CGTGTTCTTTTGTGCTCTTT	NA	NA
ENST00000528020.1	8.11269439332149	-2.75349705226402	0.381894947998417	-7.2100902792656	5.59147933208669e-13	2.50417917979861e-11	DOWN	CTSC	transcript:ENST00000528020.1	chr11	-	401	2	full-splice_match	ENSG00000109861.15	ENST00000528020.1	401	2	0	0	0	0	reference_match	FALSE	canonical	NA	NA	NA	NA	NA	NA	NA	FALSE	NA	NA	NA	C	non_coding	NA	NA	NA	NA	NA	NA	NA	0	CGTTGTTCTTTTTCTCTTTT	NA	NA
ENST00000522547.1	8.55745644149114	-2.75310748892533	0.326494349657026	-8.43232813008064	3.38855249501964e-17	4.43741980403733e-15	DOWN	NA	transcript:ENST00000522547.1	chr8	+	508	2	full-splice_match	ENSG00000253430.1	ENST00000522547.1	508	2	0	0	0	0	reference_match	FALSE	canonical	NA	NA	NA	NA	NA	NA	NA	FALSE	NA	NA	NA	A	non_coding	NA	NA	NA	NA	NA	NA	NA	30	CTTTACAGGCAATATTTATT	NA	NA
ENST00000435572.6	2.69980958662613	-2.75295730394947	0.420039867181616	-6.55403812600282	5.60016591182359e-11	1.47212672348979e-09	DOWN	NFE2	transcript:ENST00000435572.6	chr12	-	1762	3	full-splice_match	ENSG00000123405.13	ENST00000435572.6	1762	3	0	0	0	0	reference_match	FALSE	canonical	NA	NA	NA	NA	NA	NA	NA	FALSE	NA	NA	NA	A	coding	373	1122	378	1499	54295248	54292374	FALSE	5	TGGCTTTTCACTGTGTCTTC	NA	NA
ENST00000463167.1	13.7427370061284	-2.75023924384872	0.359664513746381	-7.64667944357743	2.0623559226515e-14	1.30171602577186e-12	DOWN	NA	transcript:ENST00000463167.1	chr3	-	451	2	full-splice_match	ENSG00000241985.1	ENST00000463167.1	451	2	0	0	0	0	reference_match	FALSE	canonical	NA	NA	NA	NA	NA	NA	NA	FALSE	NA	NA	NA	A	non_coding	NA	NA	NA	NA	NA	NA	NA	85	ATAAAAAAAATTAAAAAAAA	NA	NA
ENST00000618249.1	9.17259137896347	-2.74880074563255	0.338263356530802	-8.1262149522313	4.42903319925534e-16	4.16568097341473e-14	DOWN	NA	transcript:ENST00000618249.1	chr11	+	95	1	full-splice_match	ENSG00000251562.8	ENST00000534336.1	8708	1	5152	3461	185	-601	mono-exon	FALSE	NA	NA	NA	NA	NA	NA	NA	NA	NA	NA	NA	NA	C	non_coding	NA	NA	NA	NA	NA	NA	NA	35	TACACTACATTAATCCTGGA	NA	NA
ENSG00000121903.14_33472651_33482172_1	7.21500360053817	-2.74468103922882	0.299742660735709	-9.1567914706972	5.34632511518595e-20	1.66417098555675e-17	DOWN	ZSCAN20	transcript:ENSG00000121903.14_33472651_33482172_1	chr1	+	3035	2	incomplete-splice_match	ENSG00000121903.14	ENST00000480917.1	877	4	-9	7073	0	-7073	5prime_fragment	FALSE	canonical	NA	NA	NA	NA	NA	NA	NA	FALSE	NA	NA	NA	C	coding	174	525	152	676	33479289	33479813	FALSE	35	AGTGACATACAGAGTAGCTT	NA	NA
ENSG00000120278.16_150809136_150810567_1	24.6155410364379	-2.73747158193746	0.239301257322631	-11.4394366856449	2.65604428456765e-30	2.08342769725771e-26	DOWN	PLEKHG1	transcript:ENSG00000120278.16_150809136_150810567_1	chr6	+	1168	3	incomplete-splice_match	ENSG00000120278.16	ENST00000475490.1	1476	15	40450	31489	40450	-31489	internal_fragment	FALSE	canonical	NA	NA	NA	NA	NA	NA	NA	FALSE	NA	NA	NA	C	coding	60	183	165	347	150809393	150809746	FALSE	45	TTGAGAGATAGAATATATAG	NA	NA
ENST00000327857.6	96.1705971202339	-2.73590262229861	0.464084616263338	-5.89526678200891	3.74076506008351e-09	6.06955809761847e-08	DOWN	DEFA3	transcript:ENST00000327857.6	chr8	-	498	3	full-splice_match	ENSG00000239839.6	ENST00000327857.6	498	3	0	0	0	0	reference_match	FALSE	canonical	NA	NA	NA	NA	NA	NA	NA	FALSE	NA	NA	NA	C	coding	94	285	93	377	7016850	7015990	FALSE	5	TTTCTGTGTTTCCACCTCTT	NA	NA
ENSG00000182973.18_32764248_32766649_1	9.69142365081447	-2.73334584165484	0.295216687795561	-9.25877822851159	2.06784736724696e-20	7.44055116212012e-18	DOWN	CNOT10	transcript:ENSG00000182973.18_32764248_32766649_1	chr3	+	1087	2	novel_not_in_catalog	ENSG00000182973.18	novel	811	2	NA	NA	0	1345	intron_retention	TRUE	canonical	NA	NA	NA	NA	NA	NA	NA	FALSE	NA	NA	NA	C	non_coding	NA	NA	NA	NA	NA	NA	NA	35	GTGAATTATAAATCCACCTT	NA	NA
ENSG00000198805.11_20469406_20477089_2	103.869682000177	-2.72911564045442	0.2960672146536	-9.21789210482997	3.02997830722706e-20	1.02006235363604e-17	DOWN	PNP	transcript:ENSG00000198805.11_20469406_20477089_2	chr14	+	1787	4	novel_in_catalog	ENSG00000198805.11	novel	1635	5	NA	NA	0	2	intron_retention	FALSE	canonical	NA	NA	NA	NA	NA	NA	NA	FALSE	NA	NA	NA	C	coding	128	387	913	1299	20475084	20476601	FALSE	15	TTTCATTTTTTTGTGTAACT	NA	NA
ENSG00000245532.8_65440182_65440864_10	910.411049379216	-2.72779435532296	0.277058433637149	-9.84555611433012	7.16419159207432e-23	5.46094430506141e-20	DOWN	NA	transcript:ENSG00000245532.8_65440182_65440864_10	chr11	+	661	2	genic	ENSG00000245532.8	novel	22743	1	NA	NA	14631	-4676	multi-exon	FALSE	non_canonical	NA	NA	NA	NA	NA	NA	NA	FALSE	NA	NA	NA	C	non_coding	NA	NA	NA	NA	NA	NA	NA	60	CCAAGAAGAAAAGGAATGAA	NA	NA
ENST00000361505.9	104.591805159016	-2.72731511648789	0.295328156216586	-9.23486318211987	2.58616312840964e-20	8.89742201559563e-18	DOWN	PNP	transcript:ENST00000361505.9	chr14	+	1509	6	full-splice_match	ENSG00000198805.11	ENST00000361505.9	1509	6	0	0	0	0	reference_match	FALSE	canonical	NA	NA	NA	NA	NA	NA	NA	FALSE	NA	NA	NA	C	coding	289	870	147	1016	20469525	20476601	FALSE	15	TTTTTTTGTGTAACTTGGTA	NA	NA
ENST00000626977.1	17.2153459281438	-2.72227070763102	0.245203120523658	-11.1021046625235	1.22524124946339e-28	6.86493920351129e-25	DOWN	NA	transcript:ENST00000626977.1	chr8	-	2031	1	full-splice_match	ENSG00000280543.1	ENST00000626977.1	2031	1	0	0	0	0	mono-exon	FALSE	NA	NA	NA	NA	NA	NA	NA	NA	NA	NA	NA	NA	A	non_coding	NA	NA	NA	NA	NA	NA	NA	100	AAAAAAAAAAAAAAAAAAAA	NA	NA
ENSG00000008394.12_16347654_16364410_1	14.0276159703172	-2.71386470664614	0.318119553513706	-8.53095849239968	1.45140109050775e-17	2.1894106334715e-15	DOWN	MGST1	transcript:ENSG00000008394.12_16347654_16364410_1	chr12	+	768	3	novel_in_catalog	ENSG00000008394.12	novel	914	4	NA	NA	0	1	combination_of_known_junctions	FALSE	canonical	NA	NA	NA	NA	NA	NA	NA	FALSE	NA	NA	NA	C	coding	12	39	361	399	16364003	16364041	FALSE	5	TTTTGTTTGGTTTTATTTTT	NA	NA
ENST00000489551.5	2.93348736085957	-2.70839699084561	0.410200954265949	-6.60261016625925	4.03980855693098e-11	1.09915582037538e-09	DOWN	CSF3R	transcript:ENST00000489551.5	chr1	-	787	3	full-splice_match	ENSG00000119535.17	ENST00000489551.5	787	3	0	0	0	0	reference_match	FALSE	canonical	NA	NA	NA	NA	NA	NA	NA	FALSE	NA	NA	NA	C	coding	118	357	275	631	36479426	36479070	FALSE	20	TTGCAGGCCACATACTGTCT	NA	NA
ENST00000382689.7	109.008186872951	-2.70334848735769	0.463663380890981	-5.83041188666422	5.52907287278772e-09	8.52409601443281e-08	DOWN	DEFA1B	transcript:ENST00000382689.7	chr8	-	491	3	full-splice_match	ENSG00000240247.7	ENST00000382689.7	491	3	0	0	0	0	reference_match	FALSE	canonical	NA	NA	NA	NA	NA	NA	NA	FALSE	NA	NA	NA	A	coding	94	285	86	370	6997751	6996887	FALSE	5	TTTCTGTGTTTCCACCTCTT	NA	NA
ENST00000469988.3	2.41300410086174	-2.69651778127471	0.378965577661632	-7.1154688980284	1.11532996211554e-12	4.60897340430853e-11	DOWN	NA	transcript:ENST00000469988.3	chr18	+	277	1	full-splice_match	ENSG00000242971.3	ENST00000469988.3	277	1	0	0	0	0	mono-exon	FALSE	NA	NA	NA	NA	NA	NA	NA	NA	NA	NA	NA	NA	A	non_coding	NA	NA	NA	NA	NA	NA	NA	75	TAAAAAAAATTGCAAAAAAA	NA	NA
ENST00000556212.1	2.96941480990808	-2.69431243171887	0.384395885647408	-7.00921246121314	2.39663285497541e-12	9.07308290430144e-11	DOWN	NA	transcript:ENST00000556212.1	chr14	+	552	2	full-splice_match	ENSG00000258521.1	ENST00000556212.1	552	2	0	0	0	0	reference_match	FALSE	canonical	NA	NA	NA	NA	NA	NA	NA	FALSE	NA	NA	NA	A	non_coding	NA	NA	NA	NA	NA	NA	NA	35	ACAATAGTAGCTCACTGCAG	NA	NA
ENST00000396209.5	84.5357436232679	-2.69252947107976	0.310069689370257	-8.68362682127431	3.8334506638475e-18	6.83408417097413e-16	DOWN	MGST1	transcript:ENST00000396209.5	chr12	+	979	4	full-splice_match	ENSG00000008394.12	ENST00000396209.5	979	4	0	0	0	0	reference_match	FALSE	canonical	NA	NA	NA	NA	NA	NA	NA	FALSE	NA	NA	NA	C	coding	155	468	144	611	16354253	16364041	FALSE	10	ATTTTGTTTGGTTTTATTTT	NA	NA
ENSG00000013588.8_12891559_12913636_1	6.12951795585367	-2.6893683586321	0.372127641639499	-7.22700508562986	4.93761618662524e-13	2.22977289173904e-11	DOWN	GPRC5A	transcript:ENSG00000013588.8_12891559_12913636_1	chr12	+	2284	4	full-splice_match	ENSG00000013588.8	ENST00000014914.5	7362	4	777	4301	0	225	alternative_3end5end	FALSE	canonical	NA	NA	NA	NA	NA	NA	NA	FALSE	NA	NA	NA	C	coding	357	1074	114	1187	12908250	12912539	FALSE	15	TTTCATGGTGGTGGCAGCAG	NA	NA
ENST00000010404.6	81.6751642353668	-2.68824659663902	0.311190370367023	-8.63859184803329	5.69100960541964e-18	9.70453227084178e-16	DOWN	MGST1	transcript:ENST00000010404.6	chr12	+	901	4	full-splice_match	ENSG00000008394.12	ENST00000010404.6	901	4	0	0	0	0	reference_match	FALSE	canonical	NA	NA	NA	NA	NA	NA	NA	FALSE	NA	NA	NA	C	coding	155	468	66	533	16354253	16364041	FALSE	10	ATTTTGTTTGGTTTTATTTT	NA	NA
ENST00000255409.7	3.43059892801625	-2.68724594344138	0.462415391536775	-5.81132460688794	6.19804483366451e-09	9.45693123511919e-08	DOWN	CHI3L1	transcript:ENST00000255409.7	chr1	-	1792	10	full-splice_match	ENSG00000133048.12	ENST00000255409.7	1792	10	0	0	0	0	reference_match	FALSE	canonical	NA	NA	NA	NA	NA	NA	NA	FALSE	NA	NA	NA	C	coding	383	1152	127	1278	203186623	203179445	FALSE	0	TGTTGGCGCTTTGCTTTGGT	NA	NA
ENST00000364072.1	4.12649860455774	-2.68437074475951	0.377965584425181	-7.102156533225	1.22824997104851e-12	5.03107864120187e-11	DOWN	NA	transcript:ENST00000364072.1	chr1	+	100	1	intergenic	novelGene_86	novel	NA	NA	NA	NA	NA	NA	mono-exon	FALSE	NA	NA	NA	NA	NA	NA	NA	NA	NA	NA	NA	NA	A	non_coding	NA	NA	NA	NA	NA	NA	NA	60	AATATATATATTAAATTAAA	NA	NA
ENST00000564201.1	34.6105951721038	-2.68303771924925	0.446121693818149	-6.01413864518978	1.80845684669141e-09	3.19426173184689e-08	DOWN	NR4A1	transcript:ENST00000564201.1	chr12	+	752	2	full-splice_match	ENSG00000123358.19	ENST00000564201.1	752	2	0	0	0	0	reference_match	FALSE	canonical	NA	NA	NA	NA	NA	NA	NA	FALSE	NA	NA	NA	C	non_coding	NA	NA	NA	NA	NA	NA	NA	15	AGAGGATCCCCCTCTCGGCT	NA	NA
ENSG00000115602.16_102343594_102344951_1	26.7258322193016	-2.68101159136784	0.312545216978479	-8.57799590499714	9.65403849541465e-18	1.52368698917268e-15	DOWN	IL1RL1	transcript:ENSG00000115602.16_102343594_102344951_1	chr2	+	1238	2	novel_not_in_catalog	ENSG00000115602.16	novel	2693	8	NA	NA	6306	0	at_least_one_novel_splicesite	FALSE	non_canonical	NA	NA	NA	NA	NA	NA	NA	FALSE	NA	NA	NA	C	non_coding	NA	NA	NA	NA	NA	NA	NA	25	TGAATCTTTATTGGGTTAAT	NA	NA
ENST00000642074.1	2.98125202216903	-2.67898013076978	0.427146369958796	-6.27180825867303	3.56878903135415e-10	7.61325483841313e-09	DOWN	AL732372.2	transcript:ENST00000642074.1	chr1	-	574	3	full-splice_match	ENSG00000237094.12	ENST00000642074.1	574	3	0	0	0	0	reference_match	FALSE	canonical	NA	NA	NA	NA	NA	NA	NA	FALSE	NA	NA	NA	C	coding	142	426	148	573	494994	494476	FALSE	25	TTCAGCAGCTTCTACACACC	NA	NA
ENST00000497848.2	2.42036531829402	-2.67690689926649	0.420731263345958	-6.36251006872605	1.9848302269443e-10	4.50237327448634e-09	DOWN	NA	transcript:ENST00000497848.2	chr17	-	106	1	intergenic	novelGene_500	novel	NA	NA	NA	NA	NA	NA	mono-exon	FALSE	NA	NA	NA	NA	NA	NA	NA	NA	NA	NA	NA	NA	A	non_coding	NA	NA	NA	NA	NA	NA	NA	35	AATATATTAGGTTGTTGCAA	NA	NA
ENST00000396207.1	81.6818034338224	-2.67542099070016	0.309726851070762	-8.63800145660899	5.72048887625118e-18	9.7125728991779e-16	DOWN	MGST1	transcript:ENST00000396207.1	chr12	+	909	4	full-splice_match	ENSG00000008394.12	ENST00000396207.1	909	4	0	0	0	0	reference_match	FALSE	canonical	NA	NA	NA	NA	NA	NA	NA	FALSE	NA	NA	NA	C	coding	155	468	74	541	16354253	16364041	FALSE	10	ATTTTGTTTGGTTTTATTTT	NA	NA
ENST00000649378.1	22.9081459853028	-2.66943826431011	0.284624278890387	-9.37881432573838	6.6718752656491e-21	2.64317458440799e-18	DOWN	MED13L	transcript:ENST00000649378.1	chr12	-	2978	1	full-splice_match	ENSG00000123066.8	ENST00000649378.1	2978	1	0	0	0	0	mono-exon	FALSE	NA	NA	NA	NA	NA	NA	NA	NA	NA	NA	NA	NA	C	non_coding	NA	NA	NA	NA	NA	NA	NA	50	GAAAAAAAATTGTACAGTTC	NA	NA
ENST00000515917.1	1.46297517507258	-2.66322602165206	0.436410753177642	-6.10256736860924	1.04378091727471e-09	1.96720852791795e-08	DOWN	NA	transcript:ENST00000515917.1	chr14	-	61	1	intergenic	novelGene_308	novel	NA	NA	NA	NA	NA	NA	mono-exon	FALSE	NA	NA	NA	NA	NA	NA	NA	NA	NA	NA	NA	NA	A	non_coding	NA	NA	NA	NA	NA	NA	NA	50	CTTCCCCTCCAAAAAAAAAA	NA	NA
ENST00000563815.5	50.0455862434148	-2.66084971939996	0.273717146338078	-9.7211656448933	2.44961007007563e-22	1.53726899762888e-19	DOWN	CARHSP1	transcript:ENST00000563815.5	chr16	-	1913	2	full-splice_match	ENSG00000153048.10	ENST00000563815.5	1913	2	0	0	0	0	reference_match	FALSE	canonical	NA	NA	NA	NA	NA	NA	NA	FALSE	NA	NA	NA	C	coding	154	465	2	466	8869005	8858911	FALSE	85	AAAAAAAAAAAAAAAAAGCG	NA	NA
ENST00000447478.1	8.81672789857413	-2.65922935668442	0.325436913011861	-8.17125916071943	3.05187247097233e-16	2.98121953294571e-14	DOWN	NA	transcript:ENST00000447478.1	chr1	+	517	2	full-splice_match	ENSG00000228634.1	ENST00000447478.1	517	2	0	0	0	0	reference_match	FALSE	canonical	NA	NA	NA	NA	NA	NA	NA	FALSE	NA	NA	NA	A	non_coding	NA	NA	NA	NA	NA	NA	NA	5	TGGGCCGCGCGGTGGCTCAT	NA	NA
ENSG00000267206.5_136744017_136746216_1	16.7127647406181	-2.65882057675085	0.364369313131872	-7.29704857386982	2.94148625621909e-13	1.41815072786774e-11	DOWN	LCN6	transcript:ENSG00000267206.5_136744017_136746216_1	chr9	-	593	6	novel_not_in_catalog	ENSG00000267206.5	novel	717	7	NA	NA	-194	0	at_least_one_novel_splicesite	FALSE	canonical	NA	NA	NA	NA	NA	NA	NA	TRUE	NA	NA	NA	C	coding	78	237	183	419	136745889	136744662	TRUE	20	CCAAGGATGCTTTTGACTGG	NA	NA
ENSG00000006576.16_77897987_77902728_1	11.3034436161932	-2.65587569559312	0.300794423987381	-8.82953766358563	1.05109288048745e-18	2.175968851956e-16	DOWN	PHTF2	transcript:ENSG00000006576.16_77897987_77902728_1	chr7	+	3761	2	incomplete-splice_match	ENSG00000006576.16	ENST00000450574.5	2516	9	57857	21423	-8274	-20158	internal_fragment	FALSE	canonical	NA	NA	NA	NA	NA	NA	NA	FALSE	NA	NA	NA	C	non_coding	NA	NA	NA	NA	NA	NA	NA	40	ACCATGATTACAATCCTGAA	NA	NA
ENST00000590776.1	25.1022346756863	-2.65316294134383	0.340737465765313	-7.78653129729865	6.88738657452793e-15	4.87593402791106e-13	DOWN	STAT3	transcript:ENST00000590776.1	chr17	-	1483	1	full-splice_match	ENSG00000168610.14	ENST00000590776.1	1483	1	0	0	0	0	mono-exon	FALSE	NA	NA	NA	NA	NA	NA	NA	NA	NA	NA	NA	NA	C	non_coding	NA	NA	NA	NA	NA	NA	NA	20	GTCAGCACATTTATTTCCTT	NA	NA
ENST00000312584.3	21.8023769115448	-2.65054950447592	0.32192518638813	-8.23343315946793	1.81922905477416e-16	1.89511482450916e-14	DOWN	TNFRSF10D	transcript:ENST00000312584.3	chr8	-	3538	9	full-splice_match	ENSG00000173530.5	ENST00000312584.3	3538	9	0	0	0	0	reference_match	FALSE	canonical	NA	NA	NA	NA	NA	NA	NA	FALSE	NA	NA	NA	A	coding	386	1161	96	1256	23163935	23137870	FALSE	5	GGTGTGGTGTTCGTTTATTT	NA	NA
ENST00000629902.1	5.23139128949779	-2.6499093481662	0.327366325095034	-8.09463022012707	5.74385676287953e-16	5.23291368567983e-14	DOWN	NA	transcript:ENST00000629902.1	chr9	+	528	2	full-splice_match	ENSG00000280474.1	ENST00000629902.1	528	2	0	0	0	0	reference_match	FALSE	canonical	NA	NA	NA	NA	NA	NA	NA	FALSE	NA	NA	NA	A	non_coding	NA	NA	NA	NA	NA	NA	NA	45	AAAATGAGGAGGGAGAACTT	NA	NA
ENSG00000165219.21_125323117_125326850_1	7.05967649962656	-2.64254374622435	0.299579589448078	-8.82084040202062	1.13603840049168e-18	2.33889732737449e-16	DOWN	GAPVD1	transcript:ENSG00000165219.21_125323117_125326850_1	chr9	+	1242	2	incomplete-splice_match	ENSG00000165219.21	ENST00000436712.2	2490	16	20810	15384	-13592	-10558	internal_fragment	FALSE	canonical	NA	NA	NA	NA	NA	NA	NA	FALSE	NA	NA	NA	C	coding	189	570	615	1184	125323731	125326792	FALSE	30	AACCAGTGTTTTGAATTAGC	NA	NA
ENST00000623801.1	29.6319347606017	-2.64087919613708	0.312763589260434	-8.44369129533826	3.07470539390119e-17	4.087846878017e-15	DOWN	NA	transcript:ENST00000623801.1	chr3	+	2270	1	full-splice_match	ENSG00000279891.1	ENST00000623801.1	2270	1	0	0	0	0	mono-exon	FALSE	NA	NA	NA	NA	NA	NA	NA	NA	NA	NA	NA	NA	A	coding	124	375	642	1016	188179184	188179558	NA	25	ATGTAATTTTGAATGGCTGT	NA	NA
ENST00000366987.6	75.2242213342001	-2.63935313751429	0.385148233754558	-6.85282420169753	7.24060467989894e-12	2.41274541926913e-10	DOWN	ATF3	transcript:ENST00000366987.6	chr1	+	1917	4	full-splice_match	ENSG00000162772.16	ENST00000366987.6	1917	4	0	0	0	0	reference_match	FALSE	canonical	NA	NA	NA	NA	NA	NA	NA	FALSE	NA	NA	NA	C	coding	181	546	155	700	212615022	212619555	FALSE	20	AAACATGTGTTGTGCTGGTT	NA	NA
ENST00000395762.6	44.5575783034814	-2.63594154537329	0.255506286353812	-10.3165428255772	5.93207863415019e-25	9.123885885125e-22	DOWN	IL4R	transcript:ENST00000395762.6	chr16	+	3685	11	full-splice_match	ENSG00000077238.13	ENST00000395762.6	3685	11	0	0	0	0	reference_match	FALSE	canonical	NA	NA	NA	NA	NA	NA	NA	FALSE	NA	NA	NA	C	coding	825	2478	260	2737	27340204	27363830	FALSE	35	TTTTTTATGTATTAACCAAA	NA	NA
ENSG00000112541.14_165922808_165987914_1	2.33410534242976	-2.626675875779	0.418806211839325	-6.27181689651424	3.56859100586304e-10	7.61325483841313e-09	DOWN	PDE10A	transcript:ENSG00000112541.14_165922808_165987914_1	chr6	-	2238	2	novel_not_in_catalog	ENSG00000112541.14	novel	1579	3	NA	NA	0	-14006	at_least_one_novel_splicesite	FALSE	canonical	NA	NA	NA	NA	NA	NA	NA	FALSE	NA	NA	NA	C	non_coding	NA	NA	NA	NA	NA	NA	NA	40	TGTTTCCAAGATTGAGAAAA	NA	NA
ENST00000396210.7	82.1043295031848	-2.62365112881599	0.318922461952072	-8.22661129842362	1.9258413561866e-16	1.99557360397137e-14	DOWN	MGST1	transcript:ENST00000396210.7	chr12	+	914	4	full-splice_match	ENSG00000008394.12	ENST00000396210.7	914	4	0	0	0	0	reference_match	FALSE	canonical	NA	NA	NA	NA	NA	NA	NA	FALSE	NA	NA	NA	C	coding	155	468	85	552	16354253	16364041	FALSE	20	AGAATGATTTTGTTTGGTTT	NA	NA
ENSG00000267206.5_136744017_136746034_2	30.285378362856	-2.61970470458406	0.353340328195936	-7.41411182233172	1.22442578829432e-13	6.4895394094321e-12	DOWN	LCN6	transcript:ENSG00000267206.5_136744017_136746034_2	chr9	-	556	5	incomplete-splice_match	ENSG00000267206.5	ENST00000341206.8	717	7	2494	6	-12	0	3prime_fragment	FALSE	canonical	NA	NA	NA	NA	NA	NA	NA	FALSE	NA	NA	NA	C	non_coding	NA	NA	NA	NA	NA	NA	NA	20	CCAAGGATGCTTTTGACTGG	NA	NA
ENSG00000245532.8_65429121_65440864_1	1395.00354535187	-2.61920970093751	0.282808741526347	-9.26141705097721	2.01736804815413e-20	7.29236714586443e-18	DOWN	NA	transcript:ENSG00000245532.8_65429121_65440864_1	chr11	+	681	2	genic	ENSG00000245532.8	novel	22743	1	NA	NA	3570	-4676	multi-exon	TRUE	non_canonical	NA	NA	NA	NA	NA	NA	NA	FALSE	NA	NA	NA	C	non_coding	NA	NA	NA	NA	NA	NA	NA	60	CCAAGAAGAAAAGGAATGAA	NA	NA
ENSG00000123358.19_52051442_52054479_1	24.0246316799658	-2.61682966249089	0.416695290258745	-6.27995977796145	3.38660632337867e-10	7.24628441386105e-09	DOWN	NR4A1	transcript:ENSG00000123358.19_52051442_52054479_1	chr12	+	430	3	incomplete-splice_match	ENSG00000123358.19	ENST00000394824.2	2639	8	0	5028	0	40	5prime_fragment	TRUE	canonical	NA	NA	NA	NA	NA	NA	NA	FALSE	NA	NA	NA	C	coding	18	57	302	358	52054351	52054407	FALSE	20	CCAGCTTCAGCACCTTCATG	NA	NA
ENST00000613908.1	3.25039425590559	-2.6142350867387	0.395645996744788	-6.607510522658	3.90836412642515e-11	1.06560997720165e-09	DOWN	NA	transcript:ENST00000613908.1	chr16	+	644	1	full-splice_match	ENSG00000260276.2	ENST00000613908.1	644	1	0	0	0	0	mono-exon	FALSE	NA	NA	NA	NA	NA	NA	NA	NA	NA	NA	NA	NA	A	non_coding	NA	NA	NA	NA	NA	NA	NA	25	TATGAAGGTGTCGGCTCTAA	NA	NA
ENSG00000267206.5_136744017_136746034_4	21.754445690059	-2.61410452154833	0.359420487499333	-7.27310938710245	3.51305615132452e-13	1.65506088628256e-11	DOWN	LCN6	transcript:ENSG00000267206.5_136744017_136746034_4	chr9	-	682	6	novel_not_in_catalog	ENSG00000267206.5	novel	594	5	NA	NA	-12	0	at_least_one_novel_splicesite	FALSE	canonical	NA	NA	NA	NA	NA	NA	NA	TRUE	NA	NA	NA	C	non_coding	NA	NA	NA	NA	NA	NA	NA	20	CCAAGGATGCTTTTGACTGG	NA	NA
ENST00000606154.1	14.0965143834481	-2.61212847764473	0.3234974085248	-8.07465039536624	6.76702474853369e-16	6.08729573738224e-14	DOWN	NA	transcript:ENST00000606154.1	chr1	+	2045	1	full-splice_match	ENSG00000271811.1	ENST00000606154.1	2045	1	0	0	0	0	mono-exon	FALSE	NA	NA	NA	NA	NA	NA	NA	NA	NA	NA	NA	NA	A	coding	121	366	55	420	170667435	170667800	NA	100	AAAAAAAAAAAAAAAAAAAA	NA	NA
ENSG00000267206.5_136744017_136746034_1	16.5481525417112	-2.61070992686258	0.359072279547816	-7.27070864437177	3.57606499607003e-13	1.68070769536686e-11	DOWN	LCN6	transcript:ENSG00000267206.5_136744017_136746034_1	chr9	-	643	6	novel_not_in_catalog	ENSG00000267206.5	novel	543	5	NA	NA	-12	0	at_least_one_novel_splicesite	FALSE	canonical	NA	NA	NA	NA	NA	NA	NA	TRUE	NA	NA	NA	C	non_coding	NA	NA	NA	NA	NA	NA	NA	20	CCAAGGATGCTTTTGACTGG	NA	NA
ENSG00000222009.8_44808482_44811239_1	9.39056965530477	-2.60369300885689	0.28928287450723	-9.00050863118696	2.2467434839325e-19	5.9139867658775e-17	DOWN	BTBD19	transcript:ENSG00000222009.8_44808482_44811239_1	chr1	+	1452	2	incomplete-splice_match	ENSG00000222009.8	ENST00000439563.2	941	7	-85	2037	0	-2037	intron_retention	FALSE	canonical	NA	NA	NA	NA	NA	NA	NA	FALSE	NA	NA	NA	A	coding	265	798	340	1137	44808821	44810924	FALSE	40	GAAAGTGTGATAGAGAAGCG	NA	NA
ENST00000620284.4	2.25646364588636	-2.59980904799735	0.40533206909145	-6.41402259097044	1.4172919186303e-10	3.34457868198795e-09	DOWN	RDM1	transcript:ENST00000620284.4	chr17	-	1177	7	full-splice_match	ENSG00000278023.5	ENST00000620284.4	1177	7	0	0	0	0	reference_match	FALSE	canonical	NA	NA	NA	NA	NA	NA	NA	FALSE	NA	NA	NA	C	coding	284	855	47	901	35930727	35918342	FALSE	10	CGGACGAGGCGGGGCCGCGG	NA	NA
ENSG00000000938.12_27612300_27613712_1	4.83881655755433	-2.59621996763886	0.337704231750601	-7.68785144971532	1.49626389980789e-14	9.76442899873796e-13	DOWN	FGR	transcript:ENSG00000000938.12_27612300_27613712_1	chr1	-	1317	2	incomplete-splice_match	ENSG00000000938.12	ENST00000374004.5	2350	11	10350	0	10350	0	3prime_fragment	FALSE	canonical	NA	NA	NA	NA	NA	NA	NA	FALSE	NA	NA	NA	C	non_coding	NA	NA	NA	NA	NA	NA	NA	45	AAACCATGAAATACCCTTGA	NA	NA
ENST00000647543.1	86.8783581255909	-2.59587008148153	0.464664155768404	-5.58655116659213	2.31623327062671e-08	3.02560622783064e-07	DOWN	AC104389.6	transcript:ENST00000647543.1	chr11	-	651	4	full-splice_match	ENSG00000284931.1	ENST00000647543.1	651	4	0	0	0	0	reference_match	FALSE	canonical	NA	NA	NA	NA	NA	NA	NA	FALSE	NA	NA	NA	C	coding	168	507	56	562	5254728	5248359	FALSE	15	ATGATTTTCTTCAGCTCTTT	NA	NA
ENST00000354982.2	79.6756632882292	-2.59455630348446	0.361986045306963	-7.16755890764873	7.63468203144259e-13	3.32521984024646e-11	DOWN	FCN3	transcript:ENST00000354982.2	chr1	-	997	7	full-splice_match	ENSG00000142748.12	ENST00000354982.2	997	7	0	0	0	0	reference_match	FALSE	canonical	NA	NA	NA	NA	NA	NA	NA	FALSE	NA	NA	NA	C	coding	288	867	7	873	27374818	27369236	FALSE	25	AAGACTCTTCCAGTTACTGG	NA	NA
ENST00000341491.8	73.5907326785859	-2.59170293466577	0.381375552682421	-6.7956713964409	1.07809258874037e-11	3.40719825758999e-10	DOWN	ATF3	transcript:ENST00000341491.8	chr1	+	2033	4	full-splice_match	ENSG00000162772.16	ENST00000341491.8	2033	4	0	0	0	0	reference_match	FALSE	canonical	NA	NA	NA	NA	NA	NA	NA	FALSE	NA	NA	NA	C	coding	181	546	266	811	212615022	212619555	FALSE	0	TGTGTTGTGCTGGTTTCTGT	NA	NA
ENSG00000110395.6_119283749_119285572_1	3.54491882533425	-2.5907429708223	0.348144027057301	-7.44158385459215	9.94852004629345e-14	5.35969684719303e-12	DOWN	CBL	transcript:ENSG00000110395.6_119283749_119285572_1	chr11	+	1736	2	incomplete-splice_match	ENSG00000110395.6	ENST00000634586.1	3457	18	77451	22575	-14623	-16315	internal_fragment	FALSE	canonical	NA	NA	NA	NA	NA	NA	NA	FALSE	NA	NA	NA	C	coding	163	489	1248	1736	119284996	119285572	FALSE	35	CTTAATTTTGAAACTATCTA	NA	NA
ENST00000499732.3	224.418964747595	-2.58898996858596	0.284485575827128	-9.1006018883685	8.98325958342602e-20	2.65907873578687e-17	DOWN	NA	transcript:ENST00000499732.3	chr11	+	3441	2	full-splice_match	ENSG00000245532.8	ENST00000499732.3	3441	2	0	0	0	0	reference_match	FALSE	canonical	NA	NA	NA	NA	NA	NA	NA	FALSE	NA	NA	NA	C	non_coding	NA	NA	NA	NA	NA	NA	NA	40	TCATGTACATAATTACTAAT	NA	NA
ENSG00000116584.17_155957338_155958779_1	3.72984126886682	-2.5879552322969	0.340961413908642	-7.59017040265539	3.19485056692871e-14	1.92923228114284e-12	DOWN	ARHGEF2	transcript:ENSG00000116584.17_155957338_155958779_1	chr1	-	1005	2	incomplete-splice_match	ENSG00000116584.17	ENST00000470975.2	638	5	3178	4535	3178	-4535	internal_fragment	FALSE	canonical	NA	NA	NA	NA	NA	NA	NA	FALSE	NA	NA	NA	C	non_coding	NA	NA	NA	NA	NA	NA	NA	55	TGAATGAAAAAGAGGATAAT	NA	NA
ENST00000582017.1	25.9173657643211	-2.58727089460199	0.424860737816186	-6.0896916667347	1.13128353250647e-09	2.11132551923245e-08	DOWN	CCL2	transcript:ENST00000582017.1	chr17	+	996	1	full-splice_match	ENSG00000108691.9	ENST00000582017.1	996	1	0	0	0	0	mono-exon	FALSE	NA	NA	NA	NA	NA	NA	NA	NA	NA	NA	NA	NA	C	non_coding	NA	NA	NA	NA	NA	NA	NA	10	CCTGACTTCCAGTGTTTTCT	NA	NA
ENSG00000134470.20_5952386_5957051_1	14.6589807546834	-2.58696512200584	0.246280661926884	-10.5041341929391	8.26779746490458e-26	1.81813435271894e-22	DOWN	IL15RA	transcript:ENSG00000134470.20_5952386_5957051_1	chr10	-	1614	2	incomplete-splice_match	ENSG00000134470.20	ENST00000447291.5	906	5	6781	-435	3516	0	3prime_fragment	FALSE	canonical	NA	NA	NA	NA	NA	NA	NA	FALSE	NA	NA	NA	C	non_coding	NA	NA	NA	NA	NA	NA	NA	40	TATTTTTAAAATGCATTAAG	NA	NA
ENST00000646243.1	157.555210293725	-2.58542616085998	0.261530752882764	-9.88574434310961	4.80001175291201e-23	4.0925839338062e-20	DOWN	NA	transcript:ENST00000646243.1	chr11	+	2994	3	full-splice_match	ENSG00000245532.8	ENST00000646243.1	2994	3	0	0	0	0	reference_match	FALSE	canonical	NA	NA	NA	NA	NA	NA	NA	FALSE	NA	NA	NA	C	non_coding	NA	NA	NA	NA	NA	NA	NA	40	AGTTCTAAACTCATTAGAAT	NA	NA
ENSG00000152952.11_146099552_146161184_1	15.0784215843569	-2.58432886742034	0.341859460895123	-7.55962365544469	4.04237237511597e-14	2.3787526742421e-12	DOWN	PLOD2	transcript:ENSG00000152952.11_146099552_146161184_1	chr3	-	4175	7	incomplete-splice_match	ENSG00000152952.11	ENST00000360060.7	3665	19	-17	30108	-17	3208	5prime_fragment	FALSE	canonical	NA	NA	NA	NA	NA	NA	NA	FALSE	NA	NA	NA	C	coding	272	819	196	1014	146160989	146102713	FALSE	20	TTAGGCAGCTGCTTGTAATC	NA	NA
ENST00000270879.8	81.7733842739498	-2.58425597381814	0.362389511543472	-7.13115554258565	9.95297659613011e-13	4.19400483566935e-11	DOWN	FCN3	transcript:ENST00000270879.8	chr1	-	1030	8	full-splice_match	ENSG00000142748.12	ENST00000270879.8	1030	8	0	0	0	0	reference_match	TRUE	canonical	NA	NA	NA	NA	NA	NA	NA	FALSE	NA	NA	NA	C	coding	299	900	7	906	27374818	27369236	FALSE	25	AAGACTCTTCCAGTTACTGG	NA	NA
ENST00000336906.5	91.3808972187265	-2.58397276364611	0.464746761157735	-5.55995862608952	2.69838611068765e-08	3.44974090673356e-07	DOWN	HBG2	transcript:ENST00000336906.5	chr11	-	614	3	full-splice_match	ENSG00000196565.14	ENST00000336906.5	614	3	0	0	0	0	reference_match	FALSE	canonical	NA	NA	NA	NA	NA	NA	NA	FALSE	NA	NA	NA	A	coding	147	444	84	527	5254728	5253277	FALSE	10	CATGGTTGTCTTCAGTTCTT	NA	NA
ENST00000438354.6	25.556720141212	-2.57759103756767	0.303573080617054	-8.49084191631339	2.05145463652857e-17	2.92047464871031e-15	DOWN	LYVE1	transcript:ENST00000438354.6	chr11	-	1823	5	full-splice_match	ENSG00000133800.8	ENST00000438354.6	1823	5	0	0	0	0	reference_match	FALSE	canonical	NA	NA	NA	NA	NA	NA	NA	FALSE	NA	NA	NA	A	coding	111	336	740	1075	10560564	10559111	FALSE	70	CAAGTAACAAAAATAAAAAC	NA	NA
ENST00000452148.2	1.753715181787	-2.57690124193846	0.423813858705652	-6.08026658167441	1.19982898844762e-09	2.22443360157929e-08	DOWN	NA	transcript:ENST00000452148.2	chr9	+	1164	3	full-splice_match	ENSG00000231806.3	ENST00000452148.2	1164	3	0	0	0	0	reference_match	FALSE	canonical	NA	NA	NA	NA	NA	NA	NA	FALSE	NA	NA	NA	C	non_coding	NA	NA	NA	NA	NA	NA	NA	70	AAAAAAAAAAAAAATGTGTG	NA	NA
ENSG00000245532.8_65440182_65481429_1	1670.54419409546	-2.57675298199234	0.275959109454524	-9.33744491017418	9.86868277925328e-21	3.73965867578457e-18	DOWN	NA	transcript:ENSG00000245532.8_65440182_65481429_1	chr11	+	951	2	genic	ENSG00000245532.8	novel	22743	1	NA	NA	14631	35889	multi-exon	FALSE	canonical	NA	NA	NA	NA	NA	NA	NA	FALSE	NA	NA	NA	C	non_coding	NA	NA	NA	NA	NA	NA	NA	60	TATGAAATAAAATAAGAATC	NA	NA
ENST00000585360.1	22.8874246026295	-2.576418570277	0.29066222699353	-8.86396074552319	7.7220953938063e-19	1.70627854869172e-16	DOWN	STAT3	transcript:ENST00000585360.1	chr17	-	517	3	full-splice_match	ENSG00000168610.14	ENST00000585360.1	517	3	0	0	0	0	reference_match	FALSE	canonical	NA	NA	NA	NA	NA	NA	NA	FALSE	NA	NA	NA	C	coding	144	435	1	435	42348516	42345496	FALSE	65	TAAAAAAAAAGAAAGTTCCA	NA	NA
ENSG00000163638.13_64681201_64687667_1	8.27708821298434	-2.57516819652197	0.37950269760613	-6.78563871288902	1.1557404454051e-11	3.61905933245596e-10	DOWN	ADAMTS9	transcript:ENSG00000163638.13_64681201_64687667_1	chr3	-	689	3	incomplete-splice_match	ENSG00000163638.13	ENST00000459780.1	2871	9	323	31259	0	-26811	5prime_fragment	FALSE	canonical	NA	NA	NA	NA	NA	NA	NA	FALSE	NA	NA	NA	C	coding	226	678	11	688	64687657	64681202	FALSE	15	GTATTTGCTTCTTGCTTAAG	NA	NA
ENST00000464454.1	30.3629044366993	-2.57246279511621	0.271921958304392	-9.46029813538106	3.07066432851714e-21	1.34655043413929e-18	DOWN	CLK1	transcript:ENST00000464454.1	chr2	-	484	2	full-splice_match	ENSG00000013441.15	ENST00000464454.1	484	2	0	0	0	0	reference_match	FALSE	canonical	NA	NA	NA	NA	NA	NA	NA	FALSE	NA	NA	NA	C	non_coding	NA	NA	NA	NA	NA	NA	NA	30	ATATGTATCTGAACAGTTTG	NA	NA
ENST00000290271.6	314.920301760289	-2.57234480876358	0.377911223067175	-6.8067436258868	9.98326046287273e-12	3.18473496575155e-10	DOWN	STC1	transcript:ENST00000290271.6	chr8	-	3883	4	full-splice_match	ENSG00000159167.11	ENST00000290271.6	3883	4	0	0	0	0	reference_match	FALSE	canonical	NA	NA	NA	NA	NA	NA	NA	FALSE	NA	NA	NA	C	coding	247	744	285	1028	23854523	23844770	FALSE	10	TGTCTTTCATTGTTATTCTT	NA	NA
ENSG00000256006.1_18405609_18406731_1	8.41433605937726	-2.57206822517755	0.302309118966743	-8.50807357041882	1.76846973686461e-17	2.55941945810696e-15	DOWN	NA	transcript:ENSG00000256006.1_18405609_18406731_1	chr11	+	1100	2	novel_not_in_catalog	ENSG00000256006.1	novel	270	2	NA	NA	0	0	at_least_one_novel_splicesite	FALSE	non_canonical	NA	NA	NA	NA	NA	NA	NA	FALSE	NA	NA	NA	A	non_coding	NA	NA	NA	NA	NA	NA	NA	0	GCGGCTGGGCTCTGTGGCTC	NA	NA
ENSG00000129467.13_24318365_24319209_1	11.1801269753562	-2.56946574341612	0.312321731729655	-8.22698353132931	1.91986842891524e-16	1.99201586550979e-14	DOWN	ADCY4	transcript:ENSG00000129467.13_24318365_24319209_1	chr14	-	760	2	incomplete-splice_match	ENSG00000129467.13	ENST00000545213.5	3010	16	11399	0	0	0	intron_retention	FALSE	canonical	NA	NA	NA	NA	NA	NA	NA	FALSE	NA	NA	NA	C	non_coding	NA	NA	NA	NA	NA	NA	NA	25	AGCCCATTGATGTCTGAAGC	NA	NA
ENST00000625131.1	7.28198378476933	-2.56666377608679	0.292329832114496	-8.78002685364493	1.63435631895314e-18	3.22923284672552e-16	DOWN	AL353662.2	transcript:ENST00000625131.1	chr9	-	237	3	full-splice_match	ENSG00000279336.1	ENST00000625131.1	237	3	0	0	0	0	reference_match	TRUE	non_canonical	NA	NA	NA	NA	NA	NA	NA	FALSE	NA	NA	NA	A	non_coding	NA	NA	NA	NA	NA	NA	NA	25	GCCCAGCCAAATCTACTTTT	NA	NA
ENSG00000196586.13_75879894_75881818_1	41.9759518786878	-2.56566524017223	0.198541733962326	-12.9225487708245	3.35829655939377e-38	2.63428140415407e-33	DOWN	MYO6	transcript:ENSG00000196586.13_75879894_75881818_1	chr6	+	1833	2	incomplete-splice_match	ENSG00000196586.13	ENST00000462633.1	611	7	12834	0	-10316	0	intron_retention	FALSE	canonical	NA	NA	NA	NA	NA	NA	NA	FALSE	NA	NA	NA	B	non_coding	NA	NA	NA	NA	NA	NA	NA	15	GTAGGTGTTTTCCTTTACAC	NA	NA
ENSG00000156500.15_134807239_134833196_1	6.460120901302	-2.56461364098902	0.329466853422915	-7.78413249874637	7.01931650636607e-15	4.94256917482819e-13	DOWN	FAM122C	transcript:ENSG00000156500.15_134807239_134833196_1	chrX	+	660	5	novel_in_catalog	ENSG00000156500.15	novel	1459	11	NA	NA	0	10206	combination_of_known_junctions	FALSE	canonical	NA	NA	NA	NA	NA	NA	NA	FALSE	NA	NA	NA	C	non_coding	NA	NA	NA	NA	NA	NA	NA	40	CATGGAATATAGAATCTTCA	NA	NA
ENST00000645023.1	160.749139915347	-2.56411899176073	0.25991599527787	-9.86518351446395	5.89265959903994e-23	4.71659297559481e-20	DOWN	NA	transcript:ENST00000645023.1	chr11	+	3300	2	full-splice_match	ENSG00000245532.8	ENST00000645023.1	3300	2	0	0	0	0	reference_match	FALSE	canonical	NA	NA	NA	NA	NA	NA	NA	FALSE	NA	NA	NA	C	non_coding	NA	NA	NA	NA	NA	NA	NA	40	ACAAATAAAGTTTGAGTTCT	NA	NA
ENST00000555212.1	11.5694347608149	-2.56259524942471	0.265004973182723	-9.66998927849469	4.04420446017729e-22	2.38519881248697e-19	DOWN	NA	transcript:ENST00000555212.1	chr14	+	533	2	full-splice_match	ENSG00000258904.1	ENST00000555212.1	533	2	0	0	0	0	reference_match	FALSE	canonical	NA	NA	NA	NA	NA	NA	NA	FALSE	NA	NA	NA	C	coding	115	348	104	451	100263884	100265323	FALSE	70	AGAAAAAAACTACAAAAGAT	NA	NA
ENST00000239223.3	488.588852857942	-2.56020487680999	0.298233732120159	-8.58455835498339	9.11860532901838e-18	1.45380593620636e-15	DOWN	DUSP1	transcript:ENST00000239223.3	chr5	-	2019	4	full-splice_match	ENSG00000120129.5	ENST00000239223.3	2019	4	0	0	0	0	reference_match	FALSE	canonical	NA	NA	NA	NA	NA	NA	NA	FALSE	NA	NA	NA	A	coding	367	1104	244	1347	172770952	172768762	FALSE	15	CGCTTTTATTTCTTTGGCAA	NA	NA
ENST00000543915.6	35.7783697352039	-2.55743189126124	0.266663190787063	-9.59049459999679	8.76637575099827e-22	4.52396894923721e-19	DOWN	IL4R	transcript:ENST00000543915.6	chr16	+	3539	10	full-splice_match	ENSG00000077238.13	ENST00000543915.6	3539	10	0	0	0	0	reference_match	FALSE	canonical	NA	NA	NA	NA	NA	NA	NA	FALSE	NA	NA	NA	C	coding	825	2478	114	2591	27340204	27363830	FALSE	35	TTTTTTATGTATTAACCAAA	NA	NA
ENST00000615609.1	6.00077487631356	-2.55539119644265	0.321327392220014	-7.95260926492369	1.8262363760013e-15	1.5031669209855e-13	DOWN	NA	transcript:ENST00000615609.1	chr10	-	282	1	full-splice_match	ENSG00000274742.1	ENST00000615609.1	282	1	0	0	0	0	mono-exon	FALSE	NA	NA	NA	NA	NA	NA	NA	NA	NA	NA	NA	NA	A	non_coding	NA	NA	NA	NA	NA	NA	NA	50	AAAAGAATTTAAATATTTCC	NA	NA
ENST00000364992.2	13.5942923608849	-2.55476968684249	0.325772791321761	-7.84218251155045	4.427821621544e-15	3.31731380912639e-13	DOWN	NA	transcript:ENST00000364992.2	chr7	-	102	1	intergenic	novelGene_982	novel	NA	NA	NA	NA	NA	NA	mono-exon	FALSE	NA	NA	NA	NA	NA	NA	NA	NA	NA	NA	NA	NA	A	non_coding	NA	NA	NA	NA	NA	NA	NA	60	ACAAATTAAATAAATAGGCA	NA	NA
ENSG00000139668.8_51584455_51662382_1	6.48628559393077	-2.55290255863853	0.329143246254373	-7.75620520150536	8.75083906127228e-15	6.02907039512399e-13	DOWN	WDFY2	transcript:ENSG00000139668.8_51584455_51662382_1	chr13	+	2157	2	incomplete-splice_match	ENSG00000139668.8	ENST00000298125.6	9321	12	-53	105325	0	69796	5prime_fragment	FALSE	canonical	NA	NA	NA	NA	NA	NA	NA	FALSE	NA	NA	NA	C	coding	114	345	98	442	51584552	51660667	FALSE	30	AGTTGGCCTCAGAGATCAAT	NA	NA
ENSG00000156500.15_134807239_134833203_1	6.75019177479764	-2.55120634667869	0.326441328709107	-7.81520635505097	5.48730581061442e-15	4.03024115253189e-13	DOWN	FAM122C	transcript:ENSG00000156500.15_134807239_134833203_1	chrX	+	700	6	novel_in_catalog	ENSG00000156500.15	novel	2392	11	NA	NA	0	10213	combination_of_known_splicesites	FALSE	canonical	NA	NA	NA	NA	NA	NA	NA	FALSE	NA	NA	NA	C	non_coding	NA	NA	NA	NA	NA	NA	NA	30	TATAGAATCTTCATGTACCT	NA	NA
ENST00000395761.3	20.8015108853709	-2.55001321813751	0.357280936264281	-7.13727758553359	9.51974794961313e-13	4.02554658035353e-11	DOWN	CXCL1	transcript:ENST00000395761.3	chr4	+	1097	4	full-splice_match	ENSG00000163739.4	ENST00000395761.3	1097	4	0	0	0	0	reference_match	FALSE	canonical	NA	NA	NA	NA	NA	NA	NA	FALSE	NA	NA	NA	A	coding	107	324	68	391	73869471	73870536	FALSE	5	CTCGTTTGATTTTTGGGGGG	NA	NA
ENST00000601801.3	189.397216683804	-2.54694764365165	0.292870167894921	-8.69650760935634	3.42254723848676e-18	6.18589926115529e-16	DOWN	NA	transcript:ENST00000601801.3	chr11	+	3524	2	full-splice_match	ENSG00000245532.8	ENST00000601801.3	3524	2	0	0	0	0	reference_match	FALSE	canonical	NA	NA	NA	NA	NA	NA	NA	FALSE	NA	NA	NA	C	non_coding	NA	NA	NA	NA	NA	NA	NA	25	GGTTGAAAGTACTGGTATGT	NA	NA
ENST00000517552.1	3.63469405510488	-2.54446682618483	0.422515932228979	-6.02217959630899	1.7208379110639e-09	3.05325144948571e-08	DOWN	SLC39A14	transcript:ENST00000517552.1	chr8	+	576	2	full-splice_match	ENSG00000104635.13	ENST00000517552.1	576	2	0	0	0	0	reference_match	FALSE	canonical	NA	NA	NA	NA	NA	NA	NA	FALSE	NA	NA	NA	C	coding	127	381	195	575	22404711	22408420	FALSE	20	GGGCCTGCACCTCGGAGAAC	NA	NA
ENST00000642908.1	94.0633858046939	-2.54298962716477	0.464465498841092	-5.47508831874464	4.37293456815948e-08	5.26746560904481e-07	DOWN	AC104389.6	transcript:ENST00000642908.1	chr11	-	588	3	full-splice_match	ENSG00000284931.1	ENST00000642908.1	588	3	0	0	0	0	reference_match	FALSE	canonical	NA	NA	NA	NA	NA	NA	NA	FALSE	NA	NA	NA	C	coding	147	444	56	499	5254728	5248359	FALSE	15	ATGATTTTCTTCAGCTCTTT	NA	NA
ENST00000534517.1	2.90162268820597	-2.54238401364335	0.382148330950639	-6.65287221670932	2.87427733462762e-11	8.05466642359328e-10	DOWN	NA	transcript:ENST00000534517.1	chr11	+	664	2	full-splice_match	ENSG00000255031.5	ENST00000534517.1	664	2	0	0	0	0	reference_match	FALSE	canonical	NA	NA	NA	NA	NA	NA	NA	FALSE	NA	NA	NA	A	non_coding	NA	NA	NA	NA	NA	NA	NA	5	TTTCTGCTTCCCGATCTCGT	NA	NA
ENST00000358394.7	6.8755657506495	-2.53533300282353	0.345197668199269	-7.34458322400944	2.06401233108976e-13	1.0312305175988e-11	DOWN	CEACAM1	transcript:ENST00000358394.7	chr19	-	1484	9	full-splice_match	ENSG00000079385.21	ENST00000358394.7	1484	9	0	0	0	0	reference_match	FALSE	canonical	NA	NA	NA	NA	NA	NA	NA	FALSE	NA	NA	NA	C	coding	461	1386	93	1478	42528374	42509109	FALSE	10	CTGTCCTGCTCACTGCAGTG	NA	NA
ENST00000650438.1	9.40300330723288	-2.53416556793577	0.272065895363046	-9.31452861651096	1.22495252945998e-20	4.57554768397003e-18	DOWN	NA	transcript:ENST00000650438.1	chrX	+	1327	2	full-splice_match	ENSG00000203930.11	ENST00000650438.1	1327	2	0	0	0	0	reference_match	FALSE	canonical	NA	NA	NA	NA	NA	NA	NA	FALSE	NA	NA	NA	C	non_coding	NA	NA	NA	NA	NA	NA	NA	60	GAAAGAAGAGAAGAGAAGAG	NA	NA
ENST00000502475.1	2.33383371109476	-2.5339647060153	0.447011933887999	-5.66867350492303	1.43907294435986e-08	1.99122104125122e-07	DOWN	FAM153B	transcript:ENST00000502475.1	chr5	+	587	4	full-splice_match	ENSG00000182230.12	ENST00000502475.1	587	4	0	0	0	0	reference_match	FALSE	canonical	NA	NA	NA	NA	NA	NA	NA	FALSE	NA	NA	NA	A	coding	53	162	228	389	176113800	176114049	FALSE	15	CCGAGGCGGGTGGATCACCT	NA	NA
ENST00000613954.4	66.790648123903	-2.53300969222169	0.388646920464792	-6.5175087176618	7.14846678290814e-11	1.82174425899317e-09	DOWN	ATF3	transcript:ENST00000613954.4	chr1	+	2031	5	full-splice_match	ENSG00000162772.16	ENST00000613954.4	2031	5	0	0	0	0	reference_match	FALSE	non_canonical	NA	NA	NA	NA	NA	NA	NA	FALSE	NA	NA	NA	C	coding	168	507	308	814	212615022	212619555	FALSE	20	AAACATGTGTTGTGCTGGTT	NA	NA
ENSG00000267206.5_136744017_136746034_3	22.8382913159792	-2.53271992249029	0.385617914376285	-6.56795192356875	5.10120042423595e-11	1.35687779748217e-09	DOWN	LCN6	transcript:ENSG00000267206.5_136744017_136746034_3	chr9	-	538	5	novel_not_in_catalog	ENSG00000267206.5	novel	717	7	NA	NA	-12	0	at_least_one_novel_splicesite	FALSE	canonical	NA	NA	NA	NA	NA	NA	NA	TRUE	NA	NA	NA	C	non_coding	NA	NA	NA	NA	NA	NA	NA	20	CCAAGGATGCTTTTGACTGG	NA	NA
ENSG00000213398.7_67941809_67943302_1	3.0664191573128	-2.53263478526809	0.390975036166764	-6.47774039513827	9.31063634219097e-11	2.29737535488456e-09	DOWN	LCAT	transcript:ENSG00000213398.7_67941809_67943302_1	chr16	-	918	5	novel_in_catalog	ENSG00000213398.7	novel	573	3	NA	NA	-158	0	combination_of_known_junctions	FALSE	canonical	NA	NA	NA	NA	NA	NA	NA	FALSE	NA	NA	NA	C	coding	187	564	153	716	67943150	67942011	FALSE	0	TCTTGTTTCCCCCTTTCTGG	NA	NA
ENST00000225831.4	146.628997960746	-2.5238896994679	0.409604950126044	-6.16176561999861	7.19382757396466e-10	1.4178166550989e-08	DOWN	CCL2	transcript:ENST00000225831.4	chr17	+	741	3	full-splice_match	ENSG00000108691.9	ENST00000225831.4	741	3	0	0	0	0	reference_match	FALSE	canonical	NA	NA	NA	NA	NA	NA	NA	FALSE	NA	NA	NA	C	coding	99	300	66	365	34255350	34256827	FALSE	10	CCTGACTTCCAGTGTTTTCT	NA	NA
ENST00000472679.1	22.1890859657795	-2.52257602724495	0.285213270553097	-8.84452544004376	9.1918109310196e-19	1.9486887601084e-16	DOWN	CLK1	transcript:ENST00000472679.1	chr2	-	461	2	full-splice_match	ENSG00000013441.15	ENST00000472679.1	461	2	0	0	0	0	reference_match	FALSE	canonical	NA	NA	NA	NA	NA	NA	NA	FALSE	NA	NA	NA	C	non_coding	NA	NA	NA	NA	NA	NA	NA	35	AGTTGATATGTATCTGAACA	NA	NA
ENST00000361632.8	5.87125945436947	-2.52224056676118	0.359774287778599	-7.01061930338206	2.37265523268229e-12	8.99533345127265e-11	DOWN	CSF3R	transcript:ENST00000361632.8	chr1	-	2847	15	full-splice_match	ENSG00000119535.17	ENST00000361632.8	2847	15	0	0	0	0	reference_match	FALSE	canonical	NA	NA	NA	NA	NA	NA	NA	FALSE	NA	NA	NA	C	coding	836	2511	24	2534	36479496	36466357	FALSE	20	ACCTGAGTCTCTGTTATTTA	NA	NA
ENSG00000099139.13_76169764_76175777_1	99.9771440635871	-2.51901305972057	0.334511234705645	-7.53042887165563	5.0573934733848e-14	2.91856193463636e-12	DOWN	PCSK5	transcript:ENSG00000099139.13_76169764_76175777_1	chr9	+	869	2	incomplete-splice_match	ENSG00000099139.13	ENST00000424854.6	4731	31	73787	183193	-18875	215	internal_fragment	FALSE	canonical	NA	NA	NA	NA	NA	NA	NA	FALSE	NA	NA	NA	C	coding	42	129	266	394	76175174	76175302	FALSE	40	GAAAGAGGTGAACGTTTTAA	NA	NA
ENSG00000116786.12_15719733_15723464_1	11.2828046335446	-2.5188441481106	0.314484830274302	-8.00942972643099	1.15241565930553e-15	9.90105550181657e-14	DOWN	PLEKHM2	transcript:ENSG00000116786.12_15719733_15723464_1	chr1	+	503	3	novel_not_in_catalog	ENSG00000116786.12	novel	4122	20	NA	NA	-10112	3595	at_least_one_novel_splicesite	FALSE	canonical	NA	NA	NA	NA	NA	NA	NA	TRUE	NA	NA	NA	C	coding	115	348	32	379	15719764	15723340	FALSE	20	GGGCCAGGCTCACACCTGTA	NA	NA
ENST00000632192.1	8.62088264482118	-2.51864327320522	0.289372628595029	-8.70380618040418	3.20934958550065e-18	5.82742108417261e-16	DOWN	NA	transcript:ENST00000632192.1	chr10	+	1199	1	full-splice_match	ENSG00000281974.1	ENST00000632192.1	1199	1	0	0	0	0	mono-exon	FALSE	NA	NA	NA	NA	NA	NA	NA	NA	NA	NA	NA	NA	A	non_coding	NA	NA	NA	NA	NA	NA	NA	65	AATAATAATAATAATAATGA	NA	NA
ENST00000469563.1	12.8039509452799	-2.51674440902194	0.298873263285774	-8.42077468339983	3.74002941830936e-17	4.83314081715987e-15	DOWN	NOC2L	transcript:ENST00000469563.1	chr1	-	878	2	full-splice_match	ENSG00000188976.10	ENST00000469563.1	878	2	0	0	0	0	reference_match	FALSE	canonical	NA	NA	NA	NA	NA	NA	NA	FALSE	NA	NA	NA	C	coding	158	477	17	493	959240	958631	FALSE	40	GATACAAAAATTAGCCTGGC	NA	NA
ENST00000466825.1	9.97932505506248	-2.51507118441494	0.288067974594339	-8.7308253822963	2.52820752707637e-18	4.77867775015415e-16	DOWN	NCOR1	transcript:ENST00000466825.1	chr17	-	589	2	full-splice_match	ENSG00000141027.20	ENST00000466825.1	589	2	0	0	0	0	reference_match	FALSE	canonical	NA	NA	NA	NA	NA	NA	NA	FALSE	NA	NA	NA	C	coding	53	162	162	323	16198598	16198437	FALSE	25	TTAGCCAGGATGATCTCGAT	NA	NA
ENST00000584258.1	8.86494252504616	-2.51464281260242	0.284799816951174	-8.82950993270311	1.05135349484494e-18	2.175968851956e-16	DOWN	NA	transcript:ENST00000584258.1	chr17	+	893	2	full-splice_match	ENSG00000263477.1	ENST00000584258.1	893	2	0	0	0	0	reference_match	TRUE	canonical	NA	NA	NA	NA	NA	NA	NA	FALSE	NA	NA	NA	A	non_coding	NA	NA	NA	NA	NA	NA	NA	60	ACTCCATCTCAAAAAAAAAA	NA	NA
ENSG00000005483.20_105077116_105090132_1	39.2545279853178	-2.51458390266859	0.258308146246257	-9.73482230123444	2.14191726867995e-22	1.40011777060437e-19	DOWN	KMT2E	transcript:ENSG00000005483.20_105077116_105090132_1	chr7	+	2082	3	novel_in_catalog	ENSG00000005483.20	novel	1500	10	NA	NA	0	0	intron_retention	FALSE	canonical	NA	NA	NA	NA	NA	NA	NA	FALSE	NA	NA	NA	C	coding	102	306	1777	2082	105078892	105090132	FALSE	55	GACAAAGATATTTCAAAAGA	NA	NA
ENST00000597889.1	19.2847316645569	-2.51341139009329	0.292656396238791	-8.58826740982108	8.82905880221211e-18	1.41627853068368e-15	DOWN	NMRK2	transcript:ENST00000597889.1	chr19	+	484	7	full-splice_match	ENSG00000077009.13	ENST00000597889.1	484	7	0	0	0	0	reference_match	FALSE	canonical	NA	NA	NA	NA	NA	NA	NA	FALSE	NA	NA	NA	C	non_coding	NA	NA	NA	NA	NA	NA	NA	0	GCCCCCTCCCCGGCTCGCCC	NA	NA
ENST00000264832.7	44.1790337426228	-2.51324516463571	0.322755815030993	-7.78683155373785	6.87104580663678e-15	4.87316188172148e-13	DOWN	ICAM1	transcript:ENST00000264832.7	chr19	+	3252	7	full-splice_match	ENSG00000090339.8	ENST00000264832.7	3252	7	0	0	0	0	reference_match	FALSE	canonical	NA	NA	NA	NA	NA	NA	NA	FALSE	NA	NA	NA	C	coding	532	1599	326	1924	10271160	10285287	FALSE	15	TCAGCCTTGTGTGAGTTGAG	NA	NA
ENST00000460168.1	14.0033068752904	-2.50929423306344	0.323727307761873	-7.75125907793119	9.09858369920497e-15	6.2332052746667e-13	DOWN	HERC4	transcript:ENST00000460168.1	chr10	-	2215	3	full-splice_match	ENSG00000148634.15	ENST00000460168.1	2215	3	0	0	0	0	reference_match	FALSE	canonical	NA	NA	NA	NA	NA	NA	NA	FALSE	NA	NA	NA	C	coding	43	132	217	348	67966790	67966659	FALSE	90	AAAAAAAAAAAAGAAAGAAA	NA	NA
ENSG00000260293.2_2478886_2482173_1	8.74258056304778	-2.50749434295805	0.289602950626465	-8.65838672407817	4.78487804995043e-18	8.39665814577544e-16	DOWN	NA	transcript:ENSG00000260293.2_2478886_2482173_1	chr16	+	2259	2	genic	ENSG00000260293.2	novel	5616	1	NA	NA	2328	0	multi-exon	FALSE	canonical	NA	NA	NA	NA	NA	NA	NA	TRUE	NA	NA	NA	A	non_coding	NA	NA	NA	NA	NA	NA	NA	10	GTGGTTTGCGATTTCTCTGA	NA	NA
ENSG00000117000.8_40161373_40191553_1	18.6589638976588	-2.50711446290687	0.234645686867876	-10.6846816422352	1.20060264618376e-26	3.92401967372085e-23	DOWN	RLF	transcript:ENSG00000117000.8_40161373_40191553_1	chr1	+	2763	2	incomplete-splice_match	ENSG00000117000.8	ENST00000372771.4	6246	8	0	49368	0	-49368	intron_retention	FALSE	canonical	NA	NA	NA	NA	NA	NA	NA	FALSE	NA	NA	NA	C	coding	131	396	28	423	40161400	40189213	FALSE	55	GACATAATAAATAATAGACC	NA	NA
ENST00000587470.1	58.306466328478	-2.5041471337202	0.312984333411333	-8.00087054334818	1.23542623374177e-15	1.0517306716272e-13	DOWN	VMP1	transcript:ENST00000587470.1	chr17	+	995	2	full-splice_match	ENSG00000062716.12	ENST00000587470.1	995	2	0	0	0	0	reference_match	FALSE	canonical	NA	NA	NA	NA	NA	NA	NA	FALSE	NA	NA	NA	C	non_coding	NA	NA	NA	NA	NA	NA	NA	45	ATGTATATAAATTATCTAGA	NA	NA
ENSG00000101596.15_2796099_2796983_1	24.0005415330925	-2.5018798111041	0.279126833745655	-8.96323645251484	3.15285527223717e-19	7.9013776488676e-17	DOWN	SMCHD1	transcript:ENSG00000101596.15_2796099_2796983_1	chr18	+	586	2	incomplete-splice_match	ENSG00000101596.15	ENST00000583800.1	865	3	0	4280	0	-4280	5prime_fragment	FALSE	canonical	NA	NA	NA	NA	NA	NA	NA	FALSE	NA	NA	NA	C	non_coding	NA	NA	NA	NA	NA	NA	NA	35	AAACTTAAGCATTATGTTTT	NA	NA
ENSG00000069399.14_44758528_44760044_2	32.9707979465168	-2.50186624335525	0.322734691802329	-7.7520833889392	9.03969931826742e-15	6.20370126180415e-13	DOWN	BCL3	transcript:ENSG00000069399.14_44758528_44760044_2	chr19	+	741	3	novel_not_in_catalog	ENSG00000069399.14	novel	445	2	NA	NA	0	0	at_least_one_novel_splicesite	FALSE	canonical	NA	NA	NA	NA	NA	NA	NA	FALSE	NA	NA	NA	C	coding	39	120	193	312	44759496	44759615	FALSE	5	TCCCTTGGGTGCATGGGCCT	NA	NA
ENSG00000155850.7_149983743_149984678_1	11.7058657513258	-2.50161830169838	0.301604117505659	-8.29437715369203	1.09155616092983e-16	1.21796240141532e-14	DOWN	SLC26A2	transcript:ENSG00000155850.7_149983743_149984678_1	chr5	+	369	2	novel_not_in_catalog	ENSG00000155850.7	novel	8080	3	NA	NA	5763	-2727	at_least_one_novel_splicesite	FALSE	non_canonical	NA	NA	NA	NA	NA	NA	NA	FALSE	NA	NA	NA	C	non_coding	NA	NA	NA	NA	NA	NA	NA	5	CTGTTTTCATTTGCTCTCTT	NA	NA
ENSG00000197616.11_23381990_23384531_1	416.421598560699	-2.49990155595892	0.364306440205868	-6.8620844433775	6.78629255649335e-12	2.28367041794893e-10	DOWN	MYH6	transcript:ENSG00000197616.11_23381990_23384531_1	chr14	-	619	4	novel_not_in_catalog	ENSG00000197616.11	novel	5941	39	NA	NA	23061	0	at_least_one_novel_splicesite	FALSE	canonical	NA	NA	NA	NA	NA	NA	NA	FALSE	NA	NA	NA	C	non_coding	NA	NA	NA	NA	NA	NA	NA	25	AAACTCTGCCTGAGCCCATC	NA	NA
ENST00000567244.1	13.5987983852778	-2.49923670513623	0.276585826185566	-9.03602595839259	1.62471120282017e-19	4.47171829685673e-17	DOWN	COG4	transcript:ENST00000567244.1	chr16	-	723	2	full-splice_match	ENSG00000103051.18	ENST00000567244.1	723	2	0	0	0	0	reference_match	FALSE	canonical	NA	NA	NA	NA	NA	NA	NA	FALSE	NA	NA	NA	C	non_coding	NA	NA	NA	NA	NA	NA	NA	30	ATGGAGGAGTACTTCATGAG	NA	NA
ENST00000581978.2	8.34317761425151	-2.49910321309713	0.286277263164423	-8.72966013951926	2.55439037932188e-18	4.81470112965326e-16	DOWN	NA	transcript:ENST00000581978.2	chr10	-	300	1	full-splice_match	ENSG00000266467.2	ENST00000581978.2	300	1	0	0	0	0	mono-exon	FALSE	NA	NA	NA	NA	NA	NA	NA	NA	NA	NA	NA	NA	A	non_coding	NA	NA	NA	NA	NA	NA	NA	70	TAAAAAAAAAAAAAAGTGTT	NA	NA
ENST00000263671.9	9.08189182062918	-2.49892604896591	0.381018312799132	-6.55854578381724	5.43350257950317e-11	1.43073979034165e-09	DOWN	CHRDL2	transcript:ENST00000263671.9	chr11	-	1712	12	full-splice_match	ENSG00000054938.15	ENST00000263671.9	1712	12	0	0	0	0	reference_match	FALSE	canonical	NA	NA	NA	NA	NA	NA	NA	FALSE	NA	NA	NA	C	coding	451	1356	288	1643	74730888	74696498	FALSE	5	GCCCTGCCTTCTGGGTTCAT	NA	NA
ENST00000557178.1	9.14824010245949	-2.49517089888136	0.31457786957027	-7.93180684416834	2.15980181697512e-15	1.73583006480887e-13	DOWN	ERO1A	transcript:ENST00000557178.1	chr14	-	571	2	full-splice_match	ENSG00000197930.12	ENST00000557178.1	571	2	0	0	0	0	reference_match	FALSE	canonical	NA	NA	NA	NA	NA	NA	NA	FALSE	NA	NA	NA	C	non_coding	NA	NA	NA	NA	NA	NA	NA	25	GTTTTTAATTATTTTAATCT	NA	NA
ENSG00000132031.12_19992111_19999650_1	6.62244572089981	-2.49450495934029	0.277927960086659	-8.97536526574186	2.82413167363133e-19	7.19245820166607e-17	DOWN	MATN3	transcript:ENSG00000132031.12_19992111_19999650_1	chr2	-	3684	3	incomplete-splice_match	ENSG00000132031.12	ENST00000407540.7	2524	8	13044	0	-1797	0	3prime_fragment	FALSE	canonical	NA	NA	NA	NA	NA	NA	NA	FALSE	NA	NA	NA	A	non_coding	NA	NA	NA	NA	NA	NA	NA	25	ATCATGTCTATTTTTGATGA	NA	NA
ENSG00000070193.4_44303544_44389706_1	1.5495898063096	-2.49416493025274	0.441612586293065	-5.64785743809745	1.62459807609543e-08	2.2166480724822e-07	DOWN	FGF10	transcript:ENSG00000070193.4_44303544_44389706_1	chr5	-	3011	4	novel_in_catalog	ENSG00000070193.4	novel	2193	3	NA	NA	0	0	combination_of_known_junctions	FALSE	canonical	NA	NA	NA	NA	NA	NA	NA	FALSE	NA	NA	NA	C	coding	208	627	934	1560	44388682	44304995	FALSE	15	TTATTTGCAGTGTCTGTAGT	NA	NA
ENSG00000123358.19_52056689_52059506_1	132.989801725888	-2.49343904934754	0.321373932542467	-7.75868481186804	8.5814623791536e-15	5.93698557129727e-13	DOWN	NR4A1	transcript:ENSG00000123358.19_52056689_52059506_1	chr12	+	1569	3	full-splice_match	ENSG00000123358.19	ENST00000550557.1	4837	3	3271	-3	0	0	alternative_5end	FALSE	canonical	NA	NA	NA	NA	NA	NA	NA	FALSE	NA	NA	NA	C	coding	136	411	406	816	52057094	52058753	FALSE	20	AGATTCAGTCTGTCTCTGAT	NA	NA
ENSG00000177464.4_45592233_45602212_1	24.4260515488785	-2.49010266945931	0.346083246188497	-7.19509741336354	6.24161869933097e-13	2.77236020608279e-11	DOWN	GPR4	transcript:ENSG00000177464.4_45592233_45602212_1	chr19	-	583	2	full-splice_match	ENSG00000177464.4	ENST00000323040.4	3048	2	-4	2469	-4	0	alternative_3end	FALSE	canonical	NA	NA	NA	NA	NA	NA	NA	FALSE	NA	NA	NA	A	non_coding	NA	NA	NA	NA	NA	NA	NA	10	CAGCGATGCTTTCGTCTCCT	NA	NA
ENST00000581957.1	2.62942844449195	-2.48774714731387	0.384512874863382	-6.46986696660748	9.80892368319518e-11	2.40369191700566e-09	DOWN	NA	transcript:ENST00000581957.1	chr2	-	66	1	intergenic	novelGene_612	novel	NA	NA	NA	NA	NA	NA	mono-exon	FALSE	NA	NA	NA	NA	NA	NA	NA	NA	NA	NA	NA	NA	A	non_coding	NA	NA	NA	NA	NA	NA	NA	30	AACTTGCCAATTTTTCAAGT	NA	NA
ENSG00000172183.14_88639043_88655650_1	24.7696986152648	-2.48760859781441	0.326715478733456	-7.61399064243256	2.65760047707358e-14	1.62990491807763e-12	DOWN	ISG20	transcript:ENSG00000172183.14_88639043_88655650_1	chr15	+	825	4	novel_in_catalog	ENSG00000172183.14	novel	2698	4	NA	NA	0	0	combination_of_known_junctions	FALSE	canonical	NA	NA	NA	NA	NA	NA	NA	FALSE	NA	NA	NA	A	coding	181	546	161	706	88639367	88655531	FALSE	10	TCACTGGGTCCTCTTCTTAT	NA	NA
ENSG00000186567.12_44682567_44684355_1	5.16722657884959	-2.48750170112835	0.349185600023867	-7.12372360417593	1.05049604206221e-12	4.39477120188811e-11	DOWN	CEACAM19	transcript:ENSG00000186567.12_44682567_44684355_1	chr19	+	973	2	incomplete-splice_match	ENSG00000186567.12	ENST00000480278.5	1962	8	10089	0	4982	0	3prime_fragment	FALSE	canonical	NA	NA	NA	NA	NA	NA	NA	FALSE	NA	NA	NA	C	non_coding	NA	NA	NA	NA	NA	NA	NA	15	CATGCGTTGTCTGTCAGATG	NA	NA
ENST00000601711.5	6.96650063245052	-2.48472181613689	0.291918644264737	-8.51169277794923	1.71412251618424e-17	2.48995341281496e-15	DOWN	ZNF766	transcript:ENST00000601711.5	chr19	+	588	4	full-splice_match	ENSG00000196214.10	ENST00000601711.5	588	4	0	0	0	0	reference_match	FALSE	canonical	NA	NA	NA	NA	NA	NA	NA	FALSE	NA	NA	NA	C	non_coding	NA	NA	NA	NA	NA	NA	NA	45	GATGAAGCAAAGGACAGAGC	NA	NA
ENSG00000170345.9_75280193_75289496_2	153.834821262473	-2.48121628666293	0.409728601856929	-6.05575562803725	1.39760036707144e-09	2.53829984703521e-08	DOWN	FOS	transcript:ENSG00000170345.9_75280193_75289496_2	chr14	+	2130	3	novel_not_in_catalog	ENSG00000170345.9	novel	1280	2	NA	NA	0	7266	intron_retention	FALSE	non_canonical	NA	NA	NA	NA	NA	NA	NA	FALSE	NA	NA	NA	C	coding	165	498	735	1232	75280927	75281424	TRUE	30	GAAGAAATGTTAGCTGCTTT	NA	NA
ENST00000366471.7	9.70975403715615	-2.48063421499551	0.320927325037347	-7.729582436481	1.07899918425044e-14	7.25881432348105e-13	DOWN	ZNF692	transcript:ENST00000366471.7	chr1	-	1710	11	full-splice_match	ENSG00000171163.15	ENST00000366471.7	1710	11	0	0	0	0	reference_match	FALSE	canonical	NA	NA	NA	NA	NA	NA	NA	FALSE	NA	NA	NA	C	coding	474	1425	84	1508	248858309	248850210	FALSE	25	GGCATGTGTGGGCAGAGCAA	NA	NA
ENST00000647333.1	3.29208941240251	-2.47997873554945	0.338582868992362	-7.32458420867536	2.39640547124233e-13	1.17779725294311e-11	DOWN	CHD4	transcript:ENST00000647333.1	chr12	-	753	2	full-splice_match	ENSG00000111642.15	ENST00000647333.1	753	2	0	0	0	0	reference_match	FALSE	canonical	NA	NA	NA	NA	NA	NA	NA	FALSE	NA	NA	NA	C	non_coding	NA	NA	NA	NA	NA	NA	NA	10	GGTGTTCGGGAGGCTGAGGC	NA	NA
ENSG00000069399.14_44758528_44760044_1	33.4532835098238	-2.47965174144866	0.324791459012739	-7.63459651613376	2.26528734576399e-14	1.42039492157533e-12	DOWN	BCL3	transcript:ENSG00000069399.14_44758528_44760044_1	chr19	+	859	3	novel_not_in_catalog	ENSG00000069399.14	novel	445	2	NA	NA	0	0	at_least_one_novel_splicesite	FALSE	canonical	NA	NA	NA	NA	NA	NA	NA	FALSE	NA	NA	NA	C	non_coding	NA	NA	NA	NA	NA	NA	NA	5	TCCCTTGGGTGCATGGGCCT	NA	NA
ENST00000602342.1	20.203067898419	-2.47944401001928	0.317296259374197	-7.81428692197471	5.52750539374636e-15	4.05217804290522e-13	DOWN	NA	transcript:ENST00000602342.1	chr3	-	3143	1	full-splice_match	ENSG00000269984.1	ENST00000602342.1	3143	1	0	0	0	0	mono-exon	FALSE	NA	NA	NA	NA	NA	NA	NA	NA	NA	NA	NA	NA	A	coding	155	468	2012	2479	169778323	169777856	NA	20	AAGTGCCACCTGTATGTTTC	NA	NA
ENST00000502711.1	1.80855262299755	-2.47738213522727	0.414840708886364	-5.97188772017525	2.34523921700077e-09	4.01052778331715e-08	DOWN	ENPEP	transcript:ENST00000502711.1	chr4	+	579	3	full-splice_match	ENSG00000138792.9	ENST00000502711.1	579	3	0	0	0	0	reference_match	FALSE	canonical	NA	NA	NA	NA	NA	NA	NA	FALSE	NA	NA	NA	C	coding	147	441	138	578	110549565	110553516	FALSE	5	TTTTTCTTTGGGCCACTGTC	NA	NA
ENSG00000159167.11_23843914_23854807_1	49.9034376462139	-2.47671820392531	0.380256074498437	-6.51329030625515	7.35222184916362e-11	1.86398071774481e-09	DOWN	STC1	transcript:ENSG00000159167.11_23843914_23854807_1	chr8	-	1884	4	full-splice_match	ENSG00000159167.11	ENST00000290271.6	3883	4	0	1999	0	0	alternative_3end	FALSE	canonical	NA	NA	NA	NA	NA	NA	NA	FALSE	NA	NA	NA	C	coding	247	744	285	1028	23854523	23844770	FALSE	35	CCTGGGAATGGAATAACTAT	NA	NA
ENSG00000109861.15_88326086_88337736_1	30.7656740235488	-2.47423372338	0.335007193111689	-7.38561372488234	1.51751763900795e-13	7.87272494189304e-12	DOWN	CTSC	transcript:ENSG00000109861.15_88326086_88337736_1	chr11	-	825	4	full-splice_match	ENSG00000109861.15	ENST00000524463.5	6125	4	25	5275	0	0	alternative_3end	FALSE	canonical	NA	NA	NA	NA	NA	NA	NA	FALSE	NA	NA	NA	C	coding	137	414	65	478	88337672	88326433	FALSE	0	CGTTGTTCTTTTTCTCTTTT	NA	NA
ENSG00000160111.12_16957547_16971250_1	2.97158324462648	-2.474210468106	0.380099823315127	-6.50937021366285	7.54665250488788e-11	1.90526864865114e-09	DOWN	CPAMD8	transcript:ENSG00000160111.12_16957547_16971250_1	chr19	-	729	2	incomplete-splice_match	ENSG00000160111.12	ENST00000602159.1	510	3	-125	5558	-125	0	5prime_fragment	FALSE	canonical	NA	NA	NA	NA	NA	NA	NA	FALSE	NA	NA	NA	B	non_coding	NA	NA	NA	NA	NA	NA	NA	30	CATGAACTTGACTCCACCTA	NA	NA
ENSG00000170345.9_75280193_75289496_1	153.01967680906	-2.47180617558713	0.410359638472687	-6.02351192428894	1.70672529236811e-09	3.03164036817589e-08	DOWN	FOS	transcript:ENSG00000170345.9_75280193_75289496_1	chr14	+	2084	2	novel_not_in_catalog	ENSG00000170345.9	novel	1280	2	NA	NA	0	7266	intron_retention	FALSE	non_canonical	NA	NA	NA	NA	NA	NA	NA	FALSE	NA	NA	NA	C	coding	165	498	735	1232	75280927	75281424	TRUE	30	GAAGAAATGTTAGCTGCTTT	NA	NA
ENSG00000259146.3_71292729_71321814_5	2.0457272807106	-2.46941661575956	0.40520166508322	-6.09429039550565	1.09923956786017e-09	2.05936114025603e-08	DOWN	NA	transcript:ENSG00000259146.3_71292729_71321814_5	chr14	-	1435	6	novel_not_in_catalog	ENSG00000259146.3	novel	509	3	NA	NA	0	0	at_least_one_novel_splicesite	FALSE	non_canonical	NA	NA	NA	NA	NA	NA	NA	FALSE	NA	NA	NA	C	coding	7	24	490	513	71295324	71295301	TRUE	30	GCAAAGTTGATATACTTTCT	NA	NA
ENSG00000197561.6_855642_856243_1	1.84099921561207	-2.46932511163897	0.4436099589291	-5.56643299352445	2.60006696276387e-08	3.34237713251657e-07	DOWN	ELANE	transcript:ENSG00000197561.6_855642_856243_1	chr19	+	439	2	incomplete-splice_match	ENSG00000197561.6	ENST00000263621.1	920	5	3351	-1	3351	1	3prime_fragment	FALSE	canonical	NA	NA	NA	NA	NA	NA	NA	FALSE	NA	NA	NA	A	coding	114	345	16	360	855657	856164	FALSE	15	GAATGTGTTTGATGCTCCTT	NA	NA
ENSG00000102755.11_28311539_28312524_1	14.7875263850921	-2.4691683051985	0.286314125320768	-8.62398354406093	6.46644157381839e-18	1.07618480016938e-15	DOWN	FLT1	transcript:ENSG00000102755.11_28311539_28312524_1	chr13	-	726	2	incomplete-splice_match	ENSG00000102755.11	ENST00000543394.2	1275	10	10109	8405	-4090	-8395	internal_fragment	FALSE	canonical	NA	NA	NA	NA	NA	NA	NA	FALSE	NA	NA	NA	C	non_coding	NA	NA	NA	NA	NA	NA	NA	60	GAAGGAAAGAAAGACGAAAG	NA	NA
ENST00000648791.1	2.87080148905184	-2.46855758522282	0.403335371974788	-6.12035977190993	9.33643151140944e-10	1.78669104146674e-08	DOWN	GPRC5A	transcript:ENST00000648791.1	chr12	+	2110	3	full-splice_match	ENSG00000013588.8	ENST00000648791.1	2110	3	0	0	0	0	reference_match	FALSE	canonical	NA	NA	NA	NA	NA	NA	NA	FALSE	NA	NA	NA	C	coding	339	1020	7	1026	12908250	12912181	TRUE	25	TCACTAGCACAAGCCCGGTT	NA	NA
ENST00000596192.1	2.8089461663721	-2.46720759423244	0.374398177169723	-6.58979595702999	4.40431445498468e-11	1.18843766826093e-09	DOWN	NA	transcript:ENST00000596192.1	chr19	-	460	2	full-splice_match	ENSG00000269161.1	ENST00000596192.1	460	2	0	0	0	0	reference_match	FALSE	canonical	NA	NA	NA	NA	NA	NA	NA	FALSE	NA	NA	NA	A	non_coding	NA	NA	NA	NA	NA	NA	NA	20	AGGAGCTTTTCTATCTTTTA	NA	NA
ENST00000461981.5	47.0368001776479	-2.46392989398053	0.230533834864849	-10.687931753814	1.15927280473946e-26	3.92401967372085e-23	DOWN	CLK1	transcript:ENST00000461981.5	chr2	-	3173	8	full-splice_match	ENSG00000013441.15	ENST00000461981.5	3173	8	0	0	0	0	reference_match	FALSE	canonical	NA	NA	NA	NA	NA	NA	NA	FALSE	NA	NA	NA	C	coding	134	405	1210	1614	200859774	200857692	TRUE	25	TATGTATCTGAACAGTTTGT	NA	NA
ENSG00000006704.10_74589569_74595425_1	10.1651786129985	-2.46241186738058	0.29159357741895	-8.44467113842732	3.0490257915078e-17	4.07230538298443e-15	DOWN	GTF2IRD1	transcript:ENSG00000006704.10_74589569_74595425_1	chr7	+	965	3	incomplete-splice_match	ENSG00000006704.10	ENST00000470715.1	824	10	43807	5681	-11391	-5681	internal_fragment	FALSE	canonical	NA	NA	NA	NA	NA	NA	NA	FALSE	NA	NA	NA	C	coding	131	396	258	653	74589826	74595113	FALSE	65	GAAAGAAAAAAGCAGAGACA	NA	NA
ENSG00000172175.13_58696338_58702238_1	10.1063589577824	-2.46191053610334	0.279151439293842	-8.8192650639063	1.1521341153842e-18	2.36582597237833e-16	DOWN	MALT1	transcript:ENSG00000172175.13_58696338_58702238_1	chr18	+	1948	2	incomplete-splice_match	ENSG00000172175.13	ENST00000591792.1	565	4	24131	-1652	-12984	1652	3prime_fragment	FALSE	canonical	NA	NA	NA	NA	NA	NA	NA	FALSE	NA	NA	NA	C	coding	56	171	139	309	58696476	58700599	FALSE	15	TGGGGCCTGATGGTGCACAC	NA	NA
ENST00000594678.1	3.43791137785091	-2.46133491848025	0.368203269861979	-6.68471770878862	2.31370203212135e-11	6.65661802210448e-10	DOWN	NA	transcript:ENST00000594678.1	chr19	-	125	2	antisense	novelGene_ENSG00000099331.13_AS	novel	NA	NA	NA	NA	NA	NA	multi-exon	FALSE	canonical	NA	NA	NA	NA	NA	NA	NA	TRUE	NA	NA	NA	A	non_coding	NA	NA	NA	NA	NA	NA	NA	10	AGCCAGGCGTGGTGGCGTGT	NA	NA
ENST00000624910.1	11.8313567270627	-2.46011348833099	0.280367488214117	-8.77460330369046	1.71507371336633e-18	3.37173175814958e-16	DOWN	NA	transcript:ENST00000624910.1	chr16	-	970	1	full-splice_match	ENSG00000279591.1	ENST00000624910.1	970	1	0	0	0	0	mono-exon	FALSE	NA	NA	NA	NA	NA	NA	NA	NA	NA	NA	NA	NA	A	coding	140	423	2	424	73016015	73015593	NA	50	AAAAAAGACACAGCTCTTGA	NA	NA
ENSG00000069399.14_44758447_44760044_1	32.6332763165341	-2.46010107808576	0.320230959914833	-7.68227119182992	1.56292532939953e-14	1.01656240268183e-12	DOWN	BCL3	transcript:ENSG00000069399.14_44758447_44760044_1	chr19	+	762	3	incomplete-splice_match	ENSG00000069399.14	ENST00000444487.1	923	8	7126	-581	-81	0	3prime_fragment	FALSE	canonical	NA	NA	NA	NA	NA	NA	NA	FALSE	NA	NA	NA	C	coding	39	120	214	333	44759496	44759615	FALSE	5	TCCCTTGGGTGCATGGGCCT	NA	NA
ENSG00000231551.8_148402516_148422503_1	15.6073509345488	-2.45879703588231	0.273311629011919	-8.99631327350175	2.33424558715597e-19	6.1175596010319e-17	DOWN	PDE4DIPP6	transcript:ENSG00000231551.8_148402516_148422503_1	chr1	+	2070	3	novel_in_catalog	ENSG00000231551.8	novel	1082	4	NA	NA	0	-2716	combination_of_known_splicesites	FALSE	canonical	NA	NA	NA	NA	NA	NA	NA	FALSE	NA	NA	NA	C	coding	28	87	335	421	148420556	148420854	FALSE	10	GCTGGCTTTTTAATTTTTTT	NA	NA
ENSG00000245532.8_65440182_65440864_7	265.791096746988	-2.45767456511886	0.293527852083453	-8.37288368948414	5.62250937423742e-17	6.85051887533086e-15	DOWN	NA	transcript:ENSG00000245532.8_65440182_65440864_7	chr11	+	512	2	genic	ENSG00000245532.8	novel	22743	1	NA	NA	14631	-4676	multi-exon	FALSE	non_canonical	NA	NA	NA	NA	NA	NA	NA	TRUE	NA	NA	NA	C	non_coding	NA	NA	NA	NA	NA	NA	NA	60	CCAAGAAGAAAAGGAATGAA	NA	NA
ENSG00000206047.2_6977649_6980088_1	77.0375884788554	-2.45682795643251	0.459902807191041	-5.34205905686493	9.18967035754521e-08	1.01944128484826e-06	DOWN	DEFA1	transcript:ENSG00000206047.2_6977649_6980088_1	chr8	-	538	4	novel_not_in_catalog	ENSG00000206047.2	novel	485	3	NA	NA	-8	0	at_least_one_novel_splicesite	FALSE	canonical	NA	NA	NA	NA	NA	NA	NA	TRUE	NA	NA	NA	C	coding	99	300	118	417	6979119	6977770	FALSE	5	TTTCTGTGTTTCCACCTCTT	NA	NA
ENST00000530193.5	2.75299296667504	-2.4552261982395	0.402093586581702	-6.10610633984987	1.02091001938463e-09	1.93479591279415e-08	DOWN	PLPP5	transcript:ENST00000530193.5	chr8	-	496	3	full-splice_match	ENSG00000147535.16	ENST00000530193.5	496	3	0	0	0	0	reference_match	FALSE	canonical	NA	NA	NA	NA	NA	NA	NA	FALSE	NA	NA	NA	C	non_coding	NA	NA	NA	NA	NA	NA	NA	50	AAATAAAATGGTAAATGTGT	NA	NA
ENST00000444465.1	4.10865903455146	-2.45464391111601	0.387615798451662	-6.33267250953425	2.40950643240154e-10	5.33457787366665e-09	DOWN	PDE10A	transcript:ENST00000444465.1	chr6	-	798	3	full-splice_match	ENSG00000112541.14	ENST00000444465.1	798	3	0	0	0	0	reference_match	FALSE	canonical	NA	NA	NA	NA	NA	NA	NA	FALSE	NA	NA	NA	C	non_coding	NA	NA	NA	NA	NA	NA	NA	40	GGAAAACACACCGCTTGACA	NA	NA
ENSG00000125730.16_6712280_6720650_1	62.8867150298934	-2.45093988894381	0.276347428984634	-8.86905261955625	7.37708145225463e-19	1.63464871806866e-16	DOWN	C3	transcript:ENSG00000125730.16_6712280_6720650_1	chr19	-	1307	11	incomplete-splice_match	ENSG00000125730.16	ENST00000245907.10	5263	41	32	34576	0	0	5prime_fragment	FALSE	canonical	NA	NA	NA	NA	NA	NA	NA	FALSE	NA	NA	NA	C	coding	415	1245	62	1306	6720589	6712281	FALSE	25	GCCAGAAGCCCTTGAGCATC	NA	NA
ENST00000624056.1	12.5402303105884	-2.45047647760199	0.269554410533142	-9.0908417070798	9.82752621692831e-20	2.87642158202266e-17	DOWN	MGST1	transcript:ENST00000624056.1	chr12	+	1842	1	full-splice_match	ENSG00000008394.12	ENST00000624056.1	1842	1	0	0	0	0	mono-exon	FALSE	NA	NA	NA	NA	NA	NA	NA	NA	NA	NA	NA	NA	C	non_coding	NA	NA	NA	NA	NA	NA	NA	10	ATTTTGTTTGGTTTTATTTT	NA	NA
ENST00000623200.1	6.818853513923	-2.4486617819267	0.322825417364848	-7.58509599992025	3.32240978042388e-14	1.99703559836192e-12	DOWN	NA	transcript:ENST00000623200.1	chr17	+	1200	1	full-splice_match	ENSG00000279361.1	ENST00000623200.1	1200	1	0	0	0	0	mono-exon	FALSE	NA	NA	NA	NA	NA	NA	NA	NA	NA	NA	NA	NA	A	non_coding	NA	NA	NA	NA	NA	NA	NA	20	TTCTCTGGGCATAGTAGCAT	NA	NA
ENSG00000170919.15_45341491_45345206_1	21.316054264147	-2.44840875940924	0.22364765420766	-10.9476165447989	6.82190676191451e-28	3.56744792207557e-24	DOWN	NA	transcript:ENSG00000170919.15_45341491_45345206_1	chr13	+	1002	2	incomplete-splice_match	ENSG00000170919.15	ENST00000522859.5	769	3	-22	25301	0	-15280	5prime_fragment	FALSE	canonical	NA	NA	NA	NA	NA	NA	NA	FALSE	NA	NA	NA	C	non_coding	NA	NA	NA	NA	NA	NA	NA	0	GCCGGCTGGGCGTGGTGGCT	NA	NA
ENST00000481220.6	14.6300043185391	-2.44778530855594	0.301084853622579	-8.12988524366067	4.29697027264591e-16	4.05118563890166e-14	DOWN	NA	transcript:ENST00000481220.6	chr1	-	754	5	full-splice_match	ENSG00000197989.14	ENST00000481220.6	754	5	0	0	0	0	reference_match	FALSE	canonical	NA	NA	NA	NA	NA	NA	NA	FALSE	NA	NA	NA	C	non_coding	NA	NA	NA	NA	NA	NA	NA	10	TATTTGTGTTTGTATTTTTT	NA	NA
ENST00000632133.1	24.33449890569	-2.44444060434453	0.271947471605202	-8.98864986651992	2.50286009679988e-19	6.45812002806183e-17	DOWN	B2M	transcript:ENST00000632133.1	chr15	+	2403	1	full-splice_match	ENSG00000166710.18	ENST00000632133.1	2403	1	0	0	0	0	mono-exon	FALSE	NA	NA	NA	NA	NA	NA	NA	NA	NA	NA	NA	NA	C	non_coding	NA	NA	NA	NA	NA	NA	NA	75	AAAAAAAACAAAAAAGGCAT	NA	NA
ENSG00000245532.8_65440182_65447651_1	486.427348403117	-2.44266599385698	0.294611267662879	-8.29114925995329	1.12159432129681e-16	1.24616119202328e-14	DOWN	NA	transcript:ENSG00000245532.8_65440182_65447651_1	chr11	+	669	2	genic	ENSG00000245532.8	novel	22743	1	NA	NA	14631	2111	multi-exon	TRUE	canonical	NA	NA	NA	NA	NA	NA	NA	FALSE	NA	NA	NA	C	non_coding	NA	NA	NA	NA	NA	NA	NA	40	CAATACCTGATACTGAAATT	NA	NA
ENSG00000245532.8_65440182_65464560_1	494.93932846032	-2.44263266164968	0.290959636692245	-8.39509111785601	4.65533085717437e-17	5.77798746467745e-15	DOWN	NA	transcript:ENSG00000245532.8_65440182_65464560_1	chr11	+	666	2	genic	ENSG00000245532.8	novel	22743	1	NA	NA	14631	19020	multi-exon	TRUE	non_canonical	NA	NA	NA	NA	NA	NA	NA	FALSE	NA	NA	NA	C	non_coding	NA	NA	NA	NA	NA	NA	NA	50	GGAAAAGAGAAAGAACTTCT	NA	NA
ENSG00000245532.8_65440182_65440864_11	218.423429531279	-2.4405275826798	0.291568082398409	-8.37035234654036	5.74462025891112e-17	6.97544516608742e-15	DOWN	NA	transcript:ENSG00000245532.8_65440182_65440864_11	chr11	+	447	2	genic	ENSG00000245532.8	novel	22743	1	NA	NA	14631	-4676	multi-exon	FALSE	non_canonical	NA	NA	NA	NA	NA	NA	NA	FALSE	NA	NA	NA	C	non_coding	NA	NA	NA	NA	NA	NA	NA	60	CCAAGAAGAAAAGGAATGAA	NA	NA
ENST00000620626.1	2.35451040296155	-2.44041506398155	0.394386069719176	-6.18788352671598	6.09773545517337e-10	1.22738636602323e-08	DOWN	NA	transcript:ENST00000620626.1	chr1	-	117	1	intergenic	novelGene_68	novel	NA	NA	NA	NA	NA	NA	mono-exon	FALSE	NA	NA	NA	NA	NA	NA	NA	NA	NA	NA	NA	NA	A	non_coding	NA	NA	NA	NA	NA	NA	NA	30	GAGGCCGAGACAGGCCAATC	NA	NA
ENST00000502664.5	1.31787566326231	-2.43851982173755	0.447459695115717	-5.44969714223517	5.04556663552897e-08	5.97763619479728e-07	DOWN	GYPB	transcript:ENST00000502664.5	chr4	-	521	5	full-splice_match	ENSG00000250361.8	ENST00000502664.5	521	5	0	0	0	0	reference_match	FALSE	canonical	NA	NA	NA	NA	NA	NA	NA	FALSE	NA	NA	NA	A	non_coding	NA	NA	NA	NA	NA	NA	NA	25	TTTTCATGTATTATAGTCAT	NA	NA
ENST00000623147.1	10.8762901135045	-2.43811927471374	0.260764062946788	-9.34990522528892	8.77262984314168e-21	3.37320518395038e-18	DOWN	NA	transcript:ENST00000623147.1	chr16	-	2121	1	full-splice_match	ENSG00000280214.1	ENST00000623147.1	2121	1	0	0	0	0	mono-exon	FALSE	NA	NA	NA	NA	NA	NA	NA	NA	NA	NA	NA	NA	A	non_coding	NA	NA	NA	NA	NA	NA	NA	80	AAAAAATAAATAAATAAATA	NA	NA
ENST00000592937.1	83.8715692126687	-2.43650063456185	0.340868619875668	-7.14791709325007	8.81044935040536e-13	3.76621502722151e-11	DOWN	GADD45B	transcript:ENST00000592937.1	chr19	+	2007	2	full-splice_match	ENSG00000099860.8	ENST00000592937.1	2007	2	0	0	0	0	reference_match	FALSE	canonical	NA	NA	NA	NA	NA	NA	NA	FALSE	NA	NA	NA	C	non_coding	NA	NA	NA	NA	NA	NA	NA	5	GTTGCTTGTATGTTTTCGGC	NA	NA
ENST00000306601.8	10.5621446146259	-2.43448929610019	0.304899602353992	-7.98456041695235	1.41023939269669e-15	1.18437460602271e-13	DOWN	ZNF692	transcript:ENST00000306601.8	chr1	-	1931	12	full-splice_match	ENSG00000171163.15	ENST00000306601.8	1931	12	0	0	0	0	reference_match	FALSE	canonical	NA	NA	NA	NA	NA	NA	NA	FALSE	NA	NA	NA	C	coding	519	1560	168	1727	248858309	248850210	FALSE	25	CATGTGTGGGCAGAGCAAGT	NA	NA
ENSG00000245532.8_65440182_65440864_6	284.833265971565	-2.43302344367483	0.290914103986804	-8.36337396616974	6.09496321586911e-17	7.37800940765414e-15	DOWN	NA	transcript:ENSG00000245532.8_65440182_65440864_6	chr11	+	543	2	genic	ENSG00000245532.8	novel	22743	1	NA	NA	14631	-4676	multi-exon	FALSE	canonical	NA	NA	NA	NA	NA	NA	NA	TRUE	NA	NA	NA	C	non_coding	NA	NA	NA	NA	NA	NA	NA	60	CCAAGAAGAAAAGGAATGAA	NA	NA
ENST00000370012.1	15.0523189095002	-2.43177969265067	0.34071530565387	-7.13727752260446	9.51975230626306e-13	4.02554658035353e-11	DOWN	PPRC1	transcript:ENST00000370012.1	chr10	+	2163	10	full-splice_match	ENSG00000148840.10	ENST00000370012.1	2163	10	0	0	0	0	reference_match	FALSE	canonical	NA	NA	NA	NA	NA	NA	NA	FALSE	NA	NA	NA	C	coding	649	1950	63	2012	102141554	102150029	FALSE	25	TTTTTTAAAAGGGGTATTTG	NA	NA
ENSG00000259146.3_71292729_71321814_8	1.96638849473363	-2.43166576915914	0.405367322139213	-5.99867240488629	1.98937233379891e-09	3.47580599677089e-08	DOWN	NA	transcript:ENSG00000259146.3_71292729_71321814_8	chr14	-	1341	5	novel_not_in_catalog	ENSG00000259146.3	novel	509	3	NA	NA	0	0	at_least_one_novel_splicesite	FALSE	canonical	NA	NA	NA	NA	NA	NA	NA	FALSE	NA	NA	NA	C	non_coding	NA	NA	NA	NA	NA	NA	NA	30	GCAAAGTTGATATACTTTCT	NA	NA
ENST00000473668.3	3.59855329978753	-2.42905761436344	0.365048244188846	-6.65407286031717	2.85091426366611e-11	8.01248891996537e-10	DOWN	NA	transcript:ENST00000473668.3	chr19	-	272	1	full-splice_match	ENSG00000243560.3	ENST00000473668.3	272	1	0	0	0	0	mono-exon	FALSE	NA	NA	NA	NA	NA	NA	NA	NA	NA	NA	NA	NA	A	non_coding	NA	NA	NA	NA	NA	NA	NA	85	AAAAAGAAAGAAAGAAAAAA	NA	NA
ENST00000599389.1	7.9163033490036	-2.42817365456083	0.33045378731602	-7.34799765583778	2.01198027061894e-13	1.00828847829464e-11	DOWN	CEACAM1	transcript:ENST00000599389.1	chr19	-	1342	8	full-splice_match	ENSG00000079385.21	ENST00000599389.1	1342	8	0	0	0	0	reference_match	FALSE	canonical	NA	NA	NA	NA	NA	NA	NA	FALSE	NA	NA	NA	C	coding	399	1200	108	1307	42528374	42510902	FALSE	25	CCCTGAACTTTGAAGCCCAG	NA	NA
ENSG00000245532.8_65440182_65440864_12	325.074648324795	-2.42760167087897	0.295108648599777	-8.22612852045301	1.93361540739932e-16	1.99993227736488e-14	DOWN	NA	transcript:ENSG00000245532.8_65440182_65440864_12	chr11	+	622	2	genic	ENSG00000245532.8	novel	22743	1	NA	NA	14631	-4676	multi-exon	TRUE	canonical	NA	NA	NA	NA	NA	NA	NA	TRUE	NA	NA	NA	C	non_coding	NA	NA	NA	NA	NA	NA	NA	60	CCAAGAAGAAAAGGAATGAA	NA	NA
ENST00000556237.1	4.02401660260119	-2.42703937040723	0.399743370355033	-6.07149373922486	1.26725903137409e-09	2.32962422498277e-08	DOWN	HIF1A	transcript:ENST00000556237.1	chr14	+	595	2	full-splice_match	ENSG00000100644.16	ENST00000556237.1	595	2	0	0	0	0	reference_match	FALSE	canonical	NA	NA	NA	NA	NA	NA	NA	FALSE	NA	NA	NA	C	coding	107	321	273	593	61726693	61727647	FALSE	45	TGAAAGGTAAATTAGATCTA	NA	NA
ENSG00000261326.3_23284356_23287464_1	21.1492612506845	-2.424978600641	0.269156158416835	-9.00956015609905	2.06884557602048e-19	5.51980666083749e-17	DOWN	NA	transcript:ENSG00000261326.3_23284356_23287464_1	chr1	-	2410	2	full-splice_match	ENSG00000261326.3	ENST00000604481.1	400	2	-2010	0	-712	0	alternative_5end	FALSE	canonical	NA	NA	NA	NA	NA	NA	NA	FALSE	NA	NA	NA	C	coding	102	309	1	309	23287464	23287156	TRUE	30	TAGAAGTTGTGGAGAGGGAG	NA	NA
ENST00000358171.7	170.131740521912	-2.42491000419767	0.318321222474949	-7.61780815411545	2.5801939150142e-14	1.59113986546878e-12	DOWN	SERPINH1	transcript:ENST00000358171.7	chr11	+	2225	5	full-splice_match	ENSG00000149257.14	ENST00000358171.7	2225	5	0	0	0	0	reference_match	FALSE	canonical	NA	NA	NA	NA	NA	NA	NA	FALSE	NA	NA	NA	C	coding	418	1257	269	1525	75566350	75572083	FALSE	20	TTTTGTTGGAGCGTGGAAGA	NA	NA
ENST00000368737.4	9.14807830343901	-2.42473878468633	0.464921328426283	-5.21537437934682	1.83446347141245e-07	1.85985716894228e-06	DOWN	S100A12	transcript:ENST00000368737.4	chr1	-	518	3	full-splice_match	ENSG00000163221.8	ENST00000368737.4	518	3	0	0	0	0	reference_match	FALSE	canonical	NA	NA	NA	NA	NA	NA	NA	FALSE	NA	NA	NA	A	non_coding	NA	NA	NA	NA	NA	NA	NA	25	GAATAGTGTCTGTGAACTTT	NA	NA
ENST00000533603.5	170.199705633984	-2.42468567046796	0.318443193611517	-7.61418588656016	2.65358672925481e-14	1.62871671854051e-12	DOWN	SERPINH1	transcript:ENST00000533603.5	chr11	+	2299	6	full-splice_match	ENSG00000149257.14	ENST00000533603.5	2299	6	0	0	0	0	reference_match	FALSE	canonical	NA	NA	NA	NA	NA	NA	NA	FALSE	NA	NA	NA	C	coding	418	1257	343	1599	75566350	75572083	FALSE	20	TTTTGTTGGAGCGTGGAAGA	NA	NA
ENSG00000245532.8_65432687_65454026_1	197.853824358977	-2.42444990323041	0.293891971544542	-8.24945945440009	1.591125801473e-16	1.69578123632261e-14	DOWN	NA	transcript:ENSG00000245532.8_65432687_65454026_1	chr11	+	521	2	genic	ENSG00000245532.8	novel	22743	1	NA	NA	7136	8486	multi-exon	FALSE	non_canonical	NA	NA	NA	NA	NA	NA	NA	FALSE	NA	NA	NA	C	non_coding	NA	NA	NA	NA	NA	NA	NA	20	TAGCCAGGAGTGGTGGCGCA	NA	NA
ENSG00000145012.13_188880018_188881158_2	31.6956161862176	-2.42407193813429	0.335257268474203	-7.2304828741418	4.8127968319127e-13	2.18093932000037e-11	DOWN	LPP	transcript:ENSG00000145012.13_188880018_188881158_2	chr3	+	152	2	novel_not_in_catalog	ENSG00000145012.13	novel	18277	11	NA	NA	121279	-9513	at_least_one_novel_splicesite	FALSE	canonical	NA	NA	NA	NA	NA	NA	NA	FALSE	NA	NA	NA	C	non_coding	NA	NA	NA	NA	NA	NA	NA	25	TAGGATCATGGCCCTTTTAA	NA	NA
ENSG00000258904.1_100263781_100265414_1	14.3476993986589	-2.42406810543891	0.262869191911506	-9.22157552131465	2.92766365228233e-20	9.94150928782158e-18	DOWN	NA	transcript:ENSG00000258904.1_100263781_100265414_1	chr14	+	665	2	novel_not_in_catalog	ENSG00000258904.1	novel	533	2	NA	NA	0	9	at_least_one_novel_splicesite	FALSE	non_canonical	NA	NA	NA	NA	NA	NA	NA	FALSE	NA	NA	NA	C	coding	156	471	104	574	100263884	100265323	FALSE	60	CTACAAAAGATAATGGAAAA	NA	NA
ENSG00000239839.6_7015869_7018301_1	37.1066268456507	-2.42325866614628	0.461981273854222	-5.24536123711139	1.55976416261954e-07	1.613470403271e-06	DOWN	DEFA3	transcript:ENSG00000239839.6_7015869_7018301_1	chr8	-	542	4	novel_not_in_catalog	ENSG00000239839.6	novel	498	3	NA	NA	0	0	at_least_one_novel_splicesite	FALSE	canonical	NA	NA	NA	NA	NA	NA	NA	TRUE	NA	NA	NA	C	coding	99	300	122	421	7017335	7015990	FALSE	5	TTTCTGTGTTTCCACCTCTT	NA	NA
ENSG00000186638.16_34268501_34329212_2	7.61335716265409	-2.42170411841522	0.285821910166187	-8.47277284308666	2.39619573528409e-17	3.35642838698963e-15	DOWN	KIF24	transcript:ENSG00000186638.16_34268501_34329212_2	chr9	-	2233	7	novel_not_in_catalog	ENSG00000186638.16	novel	6131	12	NA	NA	-17841	-16120	at_least_one_novel_splicesite	FALSE	canonical	NA	NA	NA	NA	NA	NA	NA	FALSE	NA	NA	NA	C	coding	294	885	133	1017	34311346	34290318	TRUE	20	TCCTAGTCATCATGTCATTT	NA	NA
ENST00000530685.5	14.0783438927541	-2.42091946562479	0.251328456924666	-9.63249245727252	5.82979380391596e-22	3.24322592746789e-19	DOWN	IL15RA	transcript:ENST00000530685.5	chr10	-	660	6	full-splice_match	ENSG00000134470.20	ENST00000530685.5	660	6	0	0	0	0	reference_match	FALSE	canonical	NA	NA	NA	NA	NA	NA	NA	FALSE	NA	NA	NA	C	coding	219	660	1	660	5977492	5953260	FALSE	15	TTTGAGGGCAACCCCCTCCT	NA	NA
ENSG00000121060.17_56895197_56896513_1	18.9658260610332	-2.42086253237134	0.323893965478812	-7.47424401313739	7.76489403599126e-14	4.27428809176976e-12	DOWN	TRIM25	transcript:ENSG00000121060.17_56895197_56896513_1	chr17	-	1238	2	incomplete-splice_match	ENSG00000121060.17	ENST00000574234.1	471	3	-739	3085	-739	573	5prime_fragment	FALSE	canonical	NA	NA	NA	NA	NA	NA	NA	FALSE	NA	NA	NA	A	non_coding	NA	NA	NA	NA	NA	NA	NA	15	CAGTCATCAGTGCCTTTCTT	NA	NA
ENST00000579810.2	13.7964359800697	-2.4203113020802	0.238772087460334	-10.1364917810264	3.80520460315135e-24	4.52248567084538e-21	DOWN	ZNF207	transcript:ENST00000579810.2	chr17	+	979	4	full-splice_match	ENSG00000010244.18	ENST00000579810.2	979	4	0	0	0	0	reference_match	FALSE	canonical	NA	NA	NA	NA	NA	NA	NA	FALSE	NA	NA	NA	C	non_coding	NA	NA	NA	NA	NA	NA	NA	55	ATAACTCACACAAGGAAGAA	NA	NA
ENST00000363002.1	6.15725714773316	-2.42028140023927	0.306716415270476	-7.89094185945333	2.9991436189453e-15	2.3431855041204e-13	DOWN	NA	transcript:ENST00000363002.1	chr2	+	107	1	intergenic	novelGene_562	novel	NA	NA	NA	NA	NA	NA	mono-exon	FALSE	NA	NA	NA	NA	NA	NA	NA	NA	NA	NA	NA	NA	A	non_coding	NA	NA	NA	NA	NA	NA	NA	65	TATTTAAAAAAAAAAAACCT	NA	NA
ENST00000624939.1	8.26049982821395	-2.42026369517475	0.309045330528154	-7.83141971774353	4.82391339531111e-15	3.58665962693458e-13	DOWN	AC005086.3	transcript:ENST00000624939.1	chr7	-	228	2	full-splice_match	ENSG00000279724.1	ENST00000624939.1	228	2	0	0	0	0	reference_match	TRUE	non_canonical	NA	NA	NA	NA	NA	NA	NA	FALSE	NA	NA	NA	A	non_coding	NA	NA	NA	NA	NA	NA	NA	15	CCGACCCCAGGTGACCCTCT	NA	NA
ENSG00000116584.17_155968220_155983202_1	4.25512110998772	-2.41749800943384	0.390563923984884	-6.18976270201394	6.02548545679163e-10	1.21565098949638e-08	DOWN	ARHGEF2	transcript:ENSG00000116584.17_155968220_155983202_1	chr1	-	1177	2	incomplete-splice_match	ENSG00000116584.17	ENST00000495070.2	571	5	6297	-1028	-4089	0	3prime_fragment	FALSE	canonical	NA	NA	NA	NA	NA	NA	NA	FALSE	NA	NA	NA	C	non_coding	NA	NA	NA	NA	NA	NA	NA	95	AAAAAAAAAAAAAAAAAGAA	NA	NA
ENST00000005180.8	6.89065052221675	-2.41700084220554	0.464596550411512	-5.20236501985369	1.96768266661159e-07	1.9780468544365e-06	DOWN	CCL26	transcript:ENST00000005180.8	chr7	-	526	3	full-splice_match	ENSG00000006606.8	ENST00000005180.8	526	3	0	0	0	0	reference_match	FALSE	canonical	NA	NA	NA	NA	NA	NA	NA	FALSE	NA	NA	NA	A	coding	94	285	82	366	75772176	75769693	FALSE	20	CTTGTTCATAACATTTTTTG	NA	NA
ENST00000636907.1	6.02665695743197	-2.41594518851439	0.321075995166946	-7.52452760368523	5.29112745681323e-14	3.04117673006606e-12	DOWN	CLN3	transcript:ENST00000636907.1	chr16	-	1679	7	full-splice_match	ENSG00000188603.19	ENST00000636907.1	1679	7	0	0	0	0	reference_match	FALSE	canonical	NA	NA	NA	NA	NA	NA	NA	FALSE	NA	NA	NA	C	coding	115	348	1121	1468	28482191	28477516	FALSE	35	GAATAAATGCCGATTTTATC	NA	NA
ENST00000488733.1	8.8600141461091	-2.41592081617265	0.305848680107725	-7.89907223180338	2.80987021405504e-15	2.21072246199289e-13	DOWN	ATP1A1	transcript:ENST00000488733.1	chr1	+	1728	3	full-splice_match	ENSG00000163399.15	ENST00000488733.1	1728	3	0	0	0	0	reference_match	FALSE	canonical	NA	NA	NA	NA	NA	NA	NA	FALSE	NA	NA	NA	C	coding	105	318	244	561	116373512	116384977	FALSE	80	AAAAAAAAAAAAAGGAGAGA	NA	NA
ENST00000258743.9	12.1187920917596	-2.41454492445868	0.42513718622809	-5.67944889949772	1.35129411966449e-08	1.88271513393609e-07	DOWN	IL6	transcript:ENST00000258743.9	chr7	+	1182	5	full-splice_match	ENSG00000136244.11	ENST00000258743.9	1182	5	0	0	0	0	reference_match	FALSE	canonical	NA	NA	NA	NA	NA	NA	NA	FALSE	NA	NA	NA	C	coding	212	639	117	755	22727263	22731573	FALSE	20	AACTTTGAGTGTGTCACGTG	NA	NA
ENSG00000116584.17_155968220_155978160_1	3.23175907717456	-2.4107933255811	0.398693717967979	-6.04673015132565	1.47815023263974e-09	2.66791491943153e-08	DOWN	ARHGEF2	transcript:ENSG00000116584.17_155968220_155978160_1	chr1	-	1175	2	incomplete-splice_match	ENSG00000116584.17	ENST00000497907.5	764	7	9	3232	0	0	5prime_fragment	FALSE	canonical	NA	NA	NA	NA	NA	NA	NA	FALSE	NA	NA	NA	C	non_coding	NA	NA	NA	NA	NA	NA	NA	95	AAAAAAAAAAAAAAAAAGAA	NA	NA
ENST00000581102.1	4.72690090835188	-2.41060347298343	0.3699507356655	-6.5160121080636	7.22011495791643e-11	1.83761530633979e-09	DOWN	NA	transcript:ENST00000581102.1	chr2	+	68	1	intergenic	novelGene_604	novel	NA	NA	NA	NA	NA	NA	mono-exon	FALSE	NA	NA	NA	NA	NA	NA	NA	NA	NA	NA	NA	NA	A	non_coding	NA	NA	NA	NA	NA	NA	NA	5	CGGTGTCCCCAGTCCTGTGT	NA	NA
ENSG00000120278.16_150683612_150809477_1	14.7799470293412	-2.4090240450376	0.288404951974182	-8.35292191950038	6.65946748102536e-17	7.97519524700932e-15	DOWN	PLEKHG1	transcript:ENSG00000120278.16_150683612_150809477_1	chr6	+	1524	9	novel_not_in_catalog	ENSG00000120278.16	novel	6981	16	NA	NA	0	-32579	at_least_one_novel_splicesite	FALSE	canonical	NA	NA	NA	NA	NA	NA	NA	TRUE	NA	NA	NA	C	coding	490	1470	54	1523	150683665	150809476	FALSE	10	TAGCAGCCGGGCCCTGGCCT	NA	NA
ENSG00000117868.15_158788002_158790524_1	10.9202208344662	-2.40688182367201	0.271985989396462	-8.84928605702406	8.80809404919717e-19	1.8826041016705e-16	DOWN	ESYT2	transcript:ENSG00000117868.15_158788002_158790524_1	chr7	-	2272	2	incomplete-splice_match	ENSG00000117868.15	ENST00000483958.5	546	7	37117	14635	37117	5672	internal_fragment	FALSE	canonical	NA	NA	NA	NA	NA	NA	NA	FALSE	NA	NA	NA	B	non_coding	NA	NA	NA	NA	NA	NA	NA	35	AAGTCAATATTTATTTCATT	NA	NA
ENST00000432087.5	7.73613606402913	-2.40551009353695	0.325537840912203	-7.38934093436381	1.47558371906141e-13	7.69078156191999e-12	DOWN	HJURP	transcript:ENST00000432087.5	chr2	-	3027	7	full-splice_match	ENSG00000123485.11	ENST00000432087.5	3027	7	0	0	0	0	reference_match	FALSE	canonical	NA	NA	NA	NA	NA	NA	NA	FALSE	NA	NA	NA	C	coding	687	2064	88	2151	233854479	233837577	FALSE	10	ATGAGTTTGGGTTTTTTTTT	NA	NA
ENST00000391265.1	2.34529100926986	-2.40072221652028	0.394259859606201	-6.08918751941472	1.13485133848661e-09	2.11697678578425e-08	DOWN	NA	transcript:ENST00000391265.1	chr5	-	128	1	intergenic	novelGene_844	novel	NA	NA	NA	NA	NA	NA	mono-exon	FALSE	NA	NA	NA	NA	NA	NA	NA	NA	NA	NA	NA	NA	A	non_coding	NA	NA	NA	NA	NA	NA	NA	30	ATACTGAACTTTCCTGAGCA	NA	NA
ENSG00000119535.17_36466083_36471573_1	3.51564559503399	-2.40044920204443	0.379501618554231	-6.32526736299388	2.52794493041542e-10	5.57163608560596e-09	DOWN	CSF3R	transcript:ENSG00000119535.17_36466083_36471573_1	chr1	-	1641	8	incomplete-splice_match	ENSG00000119535.17	ENST00000361632.8	2847	15	7946	39	-99	0	3prime_fragment	FALSE	canonical	NA	NA	NA	NA	NA	NA	NA	FALSE	NA	NA	NA	C	coding	399	1200	168	1367	36469814	36466357	FALSE	5	TTGCAGTTTTTGTTGTTGTT	NA	NA
ENST00000578507.2	15.9647923466429	-2.39851511603603	0.28103566469331	-8.53455777099855	1.4069252221571e-17	2.12640888923363e-15	DOWN	STRADA	transcript:ENST00000578507.2	chr17	-	2788	2	full-splice_match	ENSG00000266173.6	ENST00000578507.2	2788	2	0	0	0	0	reference_match	FALSE	canonical	NA	NA	NA	NA	NA	NA	NA	FALSE	NA	NA	NA	C	non_coding	NA	NA	NA	NA	NA	NA	NA	30	AGCTAGACTCCGTCTCAAAG	NA	NA
ENSG00000120278.16_150683612_150809476_1	14.6642633146112	-2.39773270025817	0.289012253542738	-8.29630118054357	1.07403034562042e-16	1.20011416439902e-14	DOWN	PLEKHG1	transcript:ENSG00000120278.16_150683612_150809476_1	chr6	+	1560	9	incomplete-splice_match	ENSG00000120278.16	ENST00000644968.1	6981	16	0	33874	0	-32580	5prime_fragment	FALSE	canonical	NA	NA	NA	NA	NA	NA	NA	FALSE	NA	NA	NA	C	coding	397	1191	370	1560	150733682	150809476	FALSE	10	GTAGCAGCCGGGCCCTGGCC	NA	NA
ENST00000466822.1	1.84159661383193	-2.39740276636851	0.414852155151391	-5.77893289597021	7.51759003023927e-09	1.11937600524297e-07	DOWN	ABCD4	transcript:ENST00000466822.1	chr14	-	520	3	full-splice_match	ENSG00000119688.20	ENST00000466822.1	520	3	0	0	0	0	reference_match	FALSE	canonical	NA	NA	NA	NA	NA	NA	NA	FALSE	NA	NA	NA	C	coding	100	300	221	520	74290107	74289301	FALSE	20	CTTTCTGTCCTTAAGGAGAG	NA	NA
ENST00000543475.1	7.5723084842148	-2.39644552024695	0.331928407058545	-7.21976627876946	5.20770008053239e-13	2.3423004702812e-11	DOWN	NA	transcript:ENST00000543475.1	chr17	-	2844	1	full-splice_match	ENSG00000226746.2	ENST00000543475.1	2844	1	0	0	0	0	mono-exon	FALSE	NA	NA	NA	NA	NA	NA	NA	NA	NA	NA	NA	NA	A	coding	140	423	453	875	17779077	17778655	NA	100	AAAAAAAAAAAAAAAAAAAA	NA	NA
ENSG00000170074.19_177722295_177724954_1	2.24181058978057	-2.39636369035257	0.447068779821565	-5.36016782766403	8.31446740704153e-08	9.32639979802294e-07	DOWN	FAM153A	transcript:ENSG00000170074.19_177722295_177724954_1	chr5	-	620	4	incomplete-splice_match	ENSG00000170074.19	ENST00000510276.5	1641	23	58444	0	-1798	0	3prime_fragment	FALSE	canonical	NA	NA	NA	NA	NA	NA	NA	FALSE	NA	NA	NA	C	coding	53	162	172	333	177724362	177724113	FALSE	15	AGCTAGGCGTGGTGGCGCAC	NA	NA
ENSG00000196365.11_5714903_5717763_1	17.6636035357961	-2.39473863309989	0.277606429227613	-8.62638030308876	6.33242094956766e-18	1.05685411001072e-15	DOWN	LONP1	transcript:ENSG00000196365.11_5714903_5717763_1	chr19	-	1133	2	novel_not_in_catalog	ENSG00000196365.11	novel	591	2	NA	NA	2041	0	at_least_one_novel_splicesite	FALSE	non_canonical	NA	NA	NA	NA	NA	NA	NA	FALSE	NA	NA	NA	C	coding	93	282	17	298	5717747	5717466	TRUE	25	TTTACGCCTATAATCCCAGC	NA	NA
ENSG00000159788.19_3418951_3419670_1	6.24692794548014	-2.39471089683742	0.296000364944639	-8.09022954172812	5.95523945391947e-16	5.40665437505668e-14	DOWN	RGS12	transcript:ENSG00000159788.19_3418951_3419670_1	chr4	+	699	2	novel_not_in_catalog	ENSG00000159788.19	novel	3814	5	NA	NA	-1437	160	at_least_one_novel_splicesite	FALSE	non_canonical	NA	NA	NA	NA	NA	NA	NA	FALSE	NA	NA	NA	B	non_coding	NA	NA	NA	NA	NA	NA	NA	15	TTAGCCAAGTGTGGTGGCGC	NA	NA
ENST00000384354.1	1.20535506529143	-2.39311396134605	0.429529694246423	-5.57147501884493	2.52591587992837e-08	3.25987771532512e-07	DOWN	NA	transcript:ENST00000384354.1	chr1	+	107	1	intergenic	novelGene_78	novel	NA	NA	NA	NA	NA	NA	mono-exon	FALSE	NA	NA	NA	NA	NA	NA	NA	NA	NA	NA	NA	NA	A	non_coding	NA	NA	NA	NA	NA	NA	NA	35	TTATTTATTAAAACAGGGTC	NA	NA
ENSG00000245532.8_65440182_65463238_1	491.89222500554	-2.39210566922825	0.290039377037145	-8.24752036659457	1.61714944250452e-16	1.71651988389035e-14	DOWN	NA	transcript:ENSG00000245532.8_65440182_65463238_1	chr11	+	674	2	genic	ENSG00000245532.8	novel	22743	1	NA	NA	14631	17698	multi-exon	TRUE	non_canonical	NA	NA	NA	NA	NA	NA	NA	FALSE	NA	NA	NA	C	non_coding	NA	NA	NA	NA	NA	NA	NA	30	TTACAGAAATTGGCTGGGCA	NA	NA
ENSG00000143376.13_151675856_151676452_1	4.33324395819411	-2.39140018062806	0.346598476525731	-6.89962692450127	5.21392856626791e-12	1.8040836818113e-10	DOWN	SNX27	transcript:ENSG00000143376.13_151675856_151676452_1	chr1	+	565	2	novel_not_in_catalog	ENSG00000143376.13	novel	5143	6	NA	NA	0	7089	at_least_one_novel_splicesite	FALSE	non_canonical	NA	NA	NA	NA	NA	NA	NA	FALSE	NA	NA	NA	C	non_coding	NA	NA	NA	NA	NA	NA	NA	35	GCACTACCACACCCAGCTAA	NA	NA
ENST00000623261.1	2.21484966282151	-2.39124750262525	0.428374698698736	-5.58213991136517	2.37577132019009e-08	3.09051207507514e-07	DOWN	NA	transcript:ENST00000623261.1	chr11	+	1654	1	full-splice_match	ENSG00000280321.1	ENST00000623261.1	1654	1	0	0	0	0	mono-exon	FALSE	NA	NA	NA	NA	NA	NA	NA	NA	NA	NA	NA	NA	A	non_coding	NA	NA	NA	NA	NA	NA	NA	15	TTAACTGGGCGTGGTGGCAC	NA	NA
ENSG00000187922.13_136738167_136741988_1	15.821175783252	-2.38887345843363	0.39178273100835	-6.09744450013219	1.07777520190017e-09	2.02204651069723e-08	DOWN	LCN10	transcript:ENSG00000187922.13_136738167_136741988_1	chr9	-	1594	3	incomplete-splice_match	ENSG00000187922.13	ENST00000341040.11	1780	4	952	0	0	0	3prime_fragment	FALSE	canonical	NA	NA	NA	NA	NA	NA	NA	FALSE	NA	NA	NA	A	coding	99	300	736	1035	136739025	136738726	FALSE	20	GTTTGGAGCCCGGGCAACAT	NA	NA
ENST00000394824.2	226.015131941139	-2.3887164981918	0.356470164774306	-6.70102783974694	2.06958603679141e-11	6.05973864546304e-10	DOWN	NR4A1	transcript:ENST00000394824.2	chr12	+	2639	8	full-splice_match	ENSG00000123358.19	ENST00000394824.2	2639	8	0	0	0	0	reference_match	FALSE	canonical	NA	NA	NA	NA	NA	NA	NA	FALSE	NA	NA	NA	C	coding	564	1695	382	2076	52054431	52058944	FALSE	15	GATTCAGTCTGTCTCTGATG	NA	NA
ENSG00000090975.12_123005333_123105499_1	11.9928490419408	-2.38757291888694	0.305635960038847	-7.81181938991561	5.63682972181327e-15	4.11693259039809e-13	DOWN	PITPNM2	transcript:ENSG00000090975.12_123005333_123105499_1	chr12	-	1099	6	incomplete-splice_match	ENSG00000090975.12	ENST00000451868.2	1639	10	0	5029	0	-5029	5prime_fragment	FALSE	canonical	NA	NA	NA	NA	NA	NA	NA	FALSE	NA	NA	NA	C	coding	286	858	241	1098	123034590	123005334	FALSE	30	CCAGCAGCAGCAATGGGGAG	NA	NA
ENSG00000245532.8_65440182_65440864_1	264.474138771534	-2.38646670744949	0.293311110640464	-8.13629835650781	4.0754674272419e-16	3.87495442982159e-14	DOWN	NA	transcript:ENSG00000245532.8_65440182_65440864_1	chr11	+	516	2	genic	ENSG00000245532.8	novel	22743	1	NA	NA	14631	-4676	multi-exon	FALSE	canonical	NA	NA	NA	NA	NA	NA	NA	FALSE	NA	NA	NA	C	non_coding	NA	NA	NA	NA	NA	NA	NA	60	CCAAGAAGAAAAGGAATGAA	NA	NA
ENST00000418385.2	7.69089321367353	-2.38409262188778	0.306263560049943	-7.78444755719226	7.00184794880478e-15	4.93787717542998e-13	DOWN	EIF4E	transcript:ENST00000418385.2	chr4	-	574	2	full-splice_match	ENSG00000151247.12	ENST00000418385.2	574	2	0	0	0	0	reference_match	FALSE	canonical	NA	NA	NA	NA	NA	NA	NA	FALSE	NA	NA	NA	C	non_coding	NA	NA	NA	NA	NA	NA	NA	20	GCTGGTCTCAAACTCCTGGA	NA	NA
ENST00000471509.5	10.1918516873163	-2.38398828353085	0.375820659553545	-6.3434199875092	2.24719708144961e-10	5.02916936564876e-09	DOWN	LCN6	transcript:ENST00000471509.5	chr9	-	594	5	full-splice_match	ENSG00000267206.5	ENST00000471509.5	594	5	0	0	0	0	reference_match	FALSE	canonical	NA	NA	NA	NA	NA	NA	NA	FALSE	NA	NA	NA	C	non_coding	NA	NA	NA	NA	NA	NA	NA	10	CGGCTCCCGGGGCCCAGCAC	NA	NA
ENSG00000267107.6_41454169_41479141_1	28.9901212187443	-2.38342036601063	0.292513947948897	-8.14805715325075	3.69817573527427e-16	3.54605930322977e-14	DOWN	NA	transcript:ENSG00000267107.6_41454169_41479141_1	chr19	-	747	3	novel_in_catalog	ENSG00000267107.6	novel	711	4	NA	NA	0	0	combination_of_known_junctions	FALSE	canonical	NA	NA	NA	NA	NA	NA	NA	FALSE	NA	NA	NA	C	non_coding	NA	NA	NA	NA	NA	NA	NA	10	TTTGATTTGTCAGCCTCTTC	NA	NA
ENSG00000132635.16_2835314_2840671_1	8.66670380304458	-2.38286888613879	0.282652065135392	-8.43039616567946	3.44496944267395e-17	4.50378080087978e-15	DOWN	PCED1A	transcript:ENSG00000132635.16_2835314_2840671_1	chr20	-	1748	7	novel_in_catalog	ENSG00000132635.16	novel	2016	8	NA	NA	0	0	combination_of_known_splicesites	FALSE	canonical	NA	NA	NA	NA	NA	NA	NA	FALSE	NA	NA	NA	C	coding	190	573	534	1106	2839861	2836285	TRUE	10	TTCCTGTGTGCAGTGGGTAT	NA	NA
ENSG00000258904.1_100263781_100265414_2	13.5202757536044	-2.38163541415251	0.262990959776288	-9.05595924733853	1.35372625296279e-19	3.81969931685806e-17	DOWN	NA	transcript:ENSG00000258904.1_100263781_100265414_2	chr14	+	672	2	novel_not_in_catalog	ENSG00000258904.1	novel	533	2	NA	NA	0	9	at_least_one_novel_splicesite	FALSE	non_canonical	NA	NA	NA	NA	NA	NA	NA	FALSE	NA	NA	NA	C	coding	141	426	104	529	100263884	100265271	FALSE	60	CTACAAAAGATAATGGAAAA	NA	NA
ENST00000608055.1	4.77008985667788	-2.38002931012787	0.367429140522606	-6.47751919388505	9.32429151667169e-11	2.30002122911712e-09	DOWN	FLI1	transcript:ENST00000608055.1	chr11	+	620	2	full-splice_match	ENSG00000151702.16	ENST00000608055.1	620	2	0	0	0	0	reference_match	FALSE	canonical	NA	NA	NA	NA	NA	NA	NA	FALSE	NA	NA	NA	C	coding	146	441	91	531	128758196	128768427	FALSE	90	AAAAAAAAAAAAAAATACAA	NA	NA
ENST00000458331.1	2.27094260454475	-2.37996305048613	0.389697087659722	-6.10721282208883	1.01386009743687e-09	1.92329383078708e-08	DOWN	NA	transcript:ENST00000458331.1	chrX	-	482	2	full-splice_match	ENSG00000237331.1	ENST00000458331.1	482	2	0	0	0	0	reference_match	FALSE	canonical	NA	NA	NA	NA	NA	NA	NA	FALSE	NA	NA	NA	A	non_coding	NA	NA	NA	NA	NA	NA	NA	30	ACCTCCATCTCCCAAATTCA	NA	NA
ENSG00000162769.12_212885547_212895414_1	14.7380893276872	-2.37991181435548	0.264269497302845	-9.0056243291225	2.14442160471427e-19	5.70205339306414e-17	DOWN	FLVCR1	transcript:ENSG00000162769.12_212885547_212895414_1	chr1	+	2715	5	novel_not_in_catalog	ENSG00000162769.12	novel	590	4	NA	NA	2138	20	intron_retention	FALSE	non_canonical	NA	NA	NA	NA	NA	NA	NA	FALSE	NA	NA	NA	B	coding	117	354	2238	2591	212888496	212895290	FALSE	40	CCATATGAACTCTAAATGCA	NA	NA
ENST00000624725.1	6.36585102251205	-2.37962778119818	0.318406645945061	-7.47354934798932	7.80601466449188e-14	4.29391021246429e-12	DOWN	NA	transcript:ENST00000624725.1	chr18	+	3548	1	full-splice_match	ENSG00000278983.1	ENST00000624725.1	3548	1	0	0	0	0	mono-exon	FALSE	NA	NA	NA	NA	NA	NA	NA	NA	NA	NA	NA	NA	A	non_coding	NA	NA	NA	NA	NA	NA	NA	20	CCAGCAGCCCCATGAGGTGG	NA	NA
ENST00000422086.5	6.22054406191026	-2.37932556104191	0.314340782969591	-7.56925505677094	3.75370514062511e-14	2.23070533793223e-12	DOWN	NA	transcript:ENST00000422086.5	chr22	-	1974	3	full-splice_match	ENSG00000161149.12	ENST00000422086.5	1974	3	0	0	0	0	reference_match	FALSE	canonical	NA	NA	NA	NA	NA	NA	NA	FALSE	NA	NA	NA	A	coding	119	360	702	1061	21011395	21009106	FALSE	35	CAAAGGCTGAGATAGCTTTA	NA	NA
ENST00000403660.3	7.21988938695691	-2.37888454294431	0.336368356478158	-7.07226020857517	1.52430242448799e-12	6.08178059406217e-11	DOWN	CEACAM19	transcript:ENST00000403660.3	chr19	+	1982	8	full-splice_match	ENSG00000186567.12	ENST00000403660.3	1982	8	0	0	0	0	reference_match	FALSE	canonical	NA	NA	NA	NA	NA	NA	NA	FALSE	NA	NA	NA	C	coding	300	903	211	1113	44671932	44683490	FALSE	15	CGTTGTCTGTCAGATGGGGA	NA	NA
ENSG00000245532.8_65440182_65440864_4	302.160815929421	-2.37624610988756	0.28273251136908	-8.40457327804655	4.29420104736012e-17	5.40110211763844e-15	DOWN	NA	transcript:ENSG00000245532.8_65440182_65440864_4	chr11	+	546	2	genic	ENSG00000245532.8	novel	22743	1	NA	NA	14631	-4676	multi-exon	FALSE	non_canonical	NA	NA	NA	NA	NA	NA	NA	TRUE	NA	NA	NA	C	non_coding	NA	NA	NA	NA	NA	NA	NA	60	CCAAGAAGAAAAGGAATGAA	NA	NA
ENST00000564972.1	2.14163499402896	-2.37475130754389	0.389876919891128	-6.09102818450252	1.12187795646206e-09	2.09576634395905e-08	DOWN	COX6CP1	transcript:ENST00000564972.1	chr16	-	215	1	full-splice_match	ENSG00000260318.1	ENST00000564972.1	215	1	0	0	0	0	mono-exon	FALSE	NA	NA	NA	NA	NA	NA	NA	NA	NA	NA	NA	NA	A	non_coding	NA	NA	NA	NA	NA	NA	NA	40	TCTTGGAATATAAAGAATTT	NA	NA
ENST00000458793.1	3.49830049746367	-2.36935246901444	0.381093558003589	-6.21724618339553	5.05955637525868e-10	1.03812885595518e-08	DOWN	NA	transcript:ENST00000458793.1	chr15	+	62	1	intergenic	novelGene_403	novel	NA	NA	NA	NA	NA	NA	mono-exon	FALSE	NA	NA	NA	NA	NA	NA	NA	NA	NA	NA	NA	NA	A	non_coding	NA	NA	NA	NA	NA	NA	NA	60	CACGTGAAAAAAAAAATTAT	NA	NA
ENST00000409599.5	11.6239277419295	-2.36905695576575	0.323305342271133	-7.3276146293277	2.34285256316836e-13	1.15509552424569e-11	DOWN	IL18R1	transcript:ENST00000409599.5	chr2	+	3854	12	full-splice_match	ENSG00000115604.10	ENST00000409599.5	3854	12	0	0	0	0	reference_match	FALSE	canonical	NA	NA	NA	NA	NA	NA	NA	FALSE	NA	NA	NA	C	coding	541	1626	357	1982	102362661	102396886	FALSE	40	TACATTAATGAACCATTAGT	NA	NA
ENSG00000123485.11_233836701_233854535_1	7.85231618480511	-2.36901007445016	0.314031691068204	-7.54385669290822	4.56272524414268e-14	2.65507960590353e-12	DOWN	HJURP	transcript:ENSG00000123485.11_233836701_233854535_1	chr2	-	3093	8	novel_in_catalog	ENSG00000123485.11	novel	3187	9	NA	NA	0	0	combination_of_known_junctions	FALSE	canonical	NA	NA	NA	NA	NA	NA	NA	FALSE	NA	NA	NA	C	coding	524	1575	643	2217	233842107	233837577	FALSE	10	ATGAGTTTGGGTTTTTTTTT	NA	NA
ENSG00000243970.3_39548369_39556755_1	9.09170871506863	-2.36880981969252	0.292824795366228	-8.08951242236817	5.99040448952152e-16	5.42601984483323e-14	DOWN	PPIEL	transcript:ENSG00000243970.3_39548369_39556755_1	chr1	-	811	4	incomplete-splice_match	ENSG00000243970.3	ENST00000644305.1	2339	11	-32	25897	-15	-16531	5prime_fragment	FALSE	canonical	NA	NA	NA	NA	NA	NA	NA	FALSE	NA	NA	NA	C	non_coding	NA	NA	NA	NA	NA	NA	NA	15	TTATGCCATGTCAGCCCCTT	NA	NA
ENST00000380107.5	7.95491073496718	-2.36675938853635	0.308311879689235	-7.67651052214382	1.6348063222287e-14	1.05717924750158e-12	DOWN	TRIM6	transcript:ENST00000380107.5	chr11	+	2590	9	full-splice_match	ENSG00000121236.20	ENST00000380107.5	2590	9	0	0	0	0	reference_match	FALSE	canonical	NA	NA	NA	NA	NA	NA	NA	FALSE	NA	NA	NA	C	coding	462	1389	121	1509	5603313	5611342	FALSE	30	TACGTCTTTCAAATTAATTG	NA	NA
ENST00000469929.1	16.2431349287704	-2.36644839296911	0.247974944495424	-9.54309475815924	1.38632279219167e-21	6.65036635886585e-19	DOWN	AC145285.1	transcript:ENST00000469929.1	chr16	-	694	1	full-splice_match	ENSG00000240634.1	ENST00000469929.1	694	1	0	0	0	0	mono-exon	FALSE	NA	NA	NA	NA	NA	NA	NA	NA	NA	NA	NA	NA	A	non_coding	NA	NA	NA	NA	NA	NA	NA	45	AGATGTAACACATATTTACA	NA	NA
ENST00000623023.1	2.82853589199532	-2.36533446963579	0.418019778199843	-5.65842716778103	1.5276651969078e-08	2.09569055107809e-07	DOWN	NA	transcript:ENST00000623023.1	chr19	-	402	1	full-splice_match	ENSG00000280103.1	ENST00000623023.1	402	1	0	0	0	0	mono-exon	FALSE	NA	NA	NA	NA	NA	NA	NA	NA	NA	NA	NA	NA	A	non_coding	NA	NA	NA	NA	NA	NA	NA	45	TAGAATGAAGTTCCAATAAG	NA	NA
ENSG00000284716.1_7993773_7999934_1	5.15855430214201	-2.35877190772559	0.383762243707656	-6.14644078827741	7.92408838280454e-10	1.54697216733592e-08	DOWN	NA	transcript:ENSG00000284716.1_7993773_7999934_1	chr1	-	586	2	novel_not_in_catalog	ENSG00000284716.1	novel	1043	2	NA	NA	0	4414	at_least_one_novel_splicesite	TRUE	non_canonical	NA	NA	NA	NA	NA	NA	NA	TRUE	NA	NA	NA	A	non_coding	NA	NA	NA	NA	NA	NA	NA	45	GGAAGGAAATTCTAACACAT	NA	NA
ENST00000467969.3	2.57643976675243	-2.35867527889876	0.410481059112982	-5.74612452032665	9.13120736276502e-09	1.33059824771067e-07	DOWN	NA	transcript:ENST00000467969.3	chr22	-	290	1	full-splice_match	ENSG00000240160.3	ENST00000467969.3	290	1	0	0	0	0	mono-exon	FALSE	NA	NA	NA	NA	NA	NA	NA	NA	NA	NA	NA	NA	A	non_coding	NA	NA	NA	NA	NA	NA	NA	50	TTTTAAAAATAACTATCTAA	NA	NA
ENST00000532431.1	3.62420731008348	-2.35806945594834	0.338748505001421	-6.96112136624321	3.37574787842405e-12	1.2293270163949e-10	DOWN	NA	transcript:ENST00000532431.1	chr22	-	109	1	intergenic	novelGene_676	novel	NA	NA	NA	NA	NA	NA	mono-exon	FALSE	NA	NA	NA	NA	NA	NA	NA	NA	NA	NA	NA	NA	A	non_coding	NA	NA	NA	NA	NA	NA	NA	90	TTAAAAAAAAAAAAAAAAAA	NA	NA
ENST00000463026.5	2.92134539432485	-2.35796260363562	0.402191834059311	-5.86278090193123	4.55178664865621e-09	7.18403815909943e-08	DOWN	EIF3B	transcript:ENST00000463026.5	chr7	+	633	2	full-splice_match	ENSG00000106263.17	ENST00000463026.5	633	2	0	0	0	0	reference_match	FALSE	canonical	NA	NA	NA	NA	NA	NA	NA	FALSE	NA	NA	NA	C	non_coding	NA	NA	NA	NA	NA	NA	NA	15	CTGGGCAGAGCTCTTCAGTC	NA	NA
ENST00000584630.1	1.77465532175666	-2.35739109539741	0.405834432839091	-5.80875082211688	6.29406823184051e-09	9.58107910292647e-08	DOWN	KCTD1	transcript:ENST00000584630.1	chr18	-	603	2	full-splice_match	ENSG00000134504.13	ENST00000584630.1	603	2	0	0	0	0	reference_match	FALSE	canonical	NA	NA	NA	NA	NA	NA	NA	FALSE	NA	NA	NA	C	non_coding	NA	NA	NA	NA	NA	NA	NA	25	TGTTTGTTTTACTTAACATA	NA	NA
ENST00000463777.5	5.89028993930829	-2.35539921681709	0.334014949036926	-7.05177784290337	1.76646077267856e-12	6.88340533878186e-11	DOWN	PLSCR1	transcript:ENST00000463777.5	chr3	-	701	6	full-splice_match	ENSG00000188313.12	ENST00000463777.5	701	6	0	0	0	0	reference_match	FALSE	canonical	NA	NA	NA	NA	NA	NA	NA	FALSE	NA	NA	NA	C	non_coding	NA	NA	NA	NA	NA	NA	NA	40	GAAAAACTGCTTTGAATTAT	NA	NA
ENSG00000138286.14_73192223_73194830_1	18.0192686797513	-2.35456012717043	0.254817979697923	-9.24016480297692	2.46117865919037e-20	8.58032512024674e-18	DOWN	FAM149B1	transcript:ENSG00000138286.14_73192223_73194830_1	chr10	+	1830	2	incomplete-splice_match	ENSG00000138286.14	ENST00000372955.7	1534	10	14351	40622	14351	-36476	internal_fragment	FALSE	canonical	NA	NA	NA	NA	NA	NA	NA	FALSE	NA	NA	NA	C	non_coding	NA	NA	NA	NA	NA	NA	NA	25	CCAGCACCATGCCCGGCTAA	NA	NA
ENSG00000071282.11_8561382_8568125_1	75.3875903449018	-2.35338688216316	0.320278757696863	-7.34793309143091	2.01295210031669e-13	1.00828847829464e-11	DOWN	LMCD1	transcript:ENSG00000071282.11_8561382_8568125_1	chr3	+	4952	2	incomplete-splice_match	ENSG00000071282.11	ENST00000397386.7	1501	5	59575	0	59494	0	3prime_fragment	FALSE	canonical	NA	NA	NA	NA	NA	NA	NA	FALSE	NA	NA	NA	C	coding	143	432	3994	4425	8565375	8567598	FALSE	30	ACCCTTATCTAATTATTTAC	NA	NA
ENST00000419772.1	13.0113884423908	-2.35303047170496	0.304977432082197	-7.71542489435996	1.20579850267118e-14	7.99139192039607e-13	DOWN	RASGRP3	transcript:ENST00000419772.1	chr2	+	548	4	full-splice_match	ENSG00000152689.17	ENST00000419772.1	548	4	0	0	0	0	reference_match	FALSE	canonical	NA	NA	NA	NA	NA	NA	NA	FALSE	NA	NA	NA	C	coding	100	303	115	417	33527317	33539222	TRUE	90	AAAAAAAAAAAGAAAAGAAA	NA	NA
ENST00000377066.9	15.3662234686602	-2.35262344031267	0.280021319824587	-8.4015868569808	4.40485186863022e-17	5.51070152196528e-15	DOWN	CEMIP2	transcript:ENST00000377066.9	chr9	-	5217	23	full-splice_match	ENSG00000135048.13	ENST00000377066.9	5217	23	0	0	0	0	reference_match	FALSE	canonical	NA	NA	NA	NA	NA	NA	NA	FALSE	NA	NA	NA	C	coding	1320	3963	43	4005	71750373	71685197	FALSE	20	CAACTGGCTCCACAGCCTGG	NA	NA
ENSG00000187922.13_136738167_136741988_2	16.521742992003	-2.35254912850042	0.392146314988552	-5.99916163580192	1.98338855997071e-09	3.46793999350713e-08	DOWN	AL355987.1	transcript:ENSG00000187922.13_136738167_136741988_2	chr9	-	1702	4	incomplete-splice_match	ENSG00000204003.8	ENST00000435202.5	2420	11	6465	0	3865	0	3prime_fragment	FALSE	canonical	NA	NA	NA	NA	NA	NA	NA	FALSE	NA	NA	NA	A	coding	99	300	844	1143	136739025	136738726	FALSE	20	GTTTGGAGCCCGGGCAACAT	NA	NA
ENST00000379253.7	211.67565392642	-2.35222257745111	0.290446968627963	-8.09863015118638	5.55814791478516e-16	5.10523045179933e-14	DOWN	SAT1	transcript:ENST00000379253.7	chrX	+	909	3	full-splice_match	ENSG00000130066.16	ENST00000379253.7	909	3	0	0	0	0	reference_match	FALSE	canonical	NA	NA	NA	NA	NA	NA	NA	FALSE	NA	NA	NA	C	coding	120	363	180	542	23783352	23784044	FALSE	40	CTATTATCACACACTTCAAA	NA	NA
ENSG00000179532.12_6571307_6572022_1	4.33327825643333	-2.35169033578296	0.407632273593418	-5.76914657677127	7.96739833517506e-09	1.17985783048795e-07	DOWN	DNHD1	transcript:ENSG00000179532.12_6571307_6572022_1	chr11	+	504	2	incomplete-splice_match	ENSG00000179532.12	ENST00000532467.1	2831	6	3958	5	2602	0	3prime_fragment	FALSE	canonical	NA	NA	NA	NA	NA	NA	NA	FALSE	NA	NA	NA	C	coding	125	378	91	468	6571397	6571986	FALSE	35	AAAGATTTCTGAGATATGGG	NA	NA
ENST00000360284.7	171.849375025081	-2.34511449719796	0.317493098041016	-7.38634796053108	1.50916536113984e-13	7.83457578379681e-12	DOWN	NR4A1	transcript:ENST00000360284.7	chr12	+	2589	8	full-splice_match	ENSG00000123358.19	ENST00000360284.7	2589	8	0	0	0	0	reference_match	FALSE	canonical	NA	NA	NA	NA	NA	NA	NA	FALSE	NA	NA	NA	C	coding	611	1836	192	2027	52041893	52058944	FALSE	20	AGATTCAGTCTGTCTCTGAT	NA	NA
ENSG00000197616.11_23381990_23384531_2	597.745599026854	-2.34366816369961	0.359871835738039	-6.51250787351314	7.39063389623918e-11	1.87129991431536e-09	DOWN	MYH6	transcript:ENSG00000197616.11_23381990_23384531_2	chr14	-	395	4	incomplete-splice_match	ENSG00000197616.11	ENST00000356287.3	5871	38	23061	-29	23061	0	3prime_fragment	FALSE	canonical	NA	NA	NA	NA	NA	NA	NA	FALSE	NA	NA	NA	C	coding	98	297	49	345	23384483	23382040	FALSE	25	AAACTCTGCCTGAGCCCATC	NA	NA
ENST00000379251.7	213.689050044032	-2.34192943650472	0.288626630828554	-8.11404488138116	4.89620432978016e-16	4.56132023553784e-14	DOWN	SAT1	transcript:ENST00000379251.7	chrX	+	801	2	full-splice_match	ENSG00000130066.16	ENST00000379251.7	801	2	0	0	0	0	reference_match	FALSE	canonical	NA	NA	NA	NA	NA	NA	NA	FALSE	NA	NA	NA	C	coding	150	453	180	632	23783352	23784044	FALSE	15	GTTCTTGTTTGACCCTAACG	NA	NA
ENST00000360652.6	10.3572723988594	-2.34153659480557	0.274515758473534	-8.52969828699767	1.46729893421679e-17	2.19326047548729e-15	DOWN	PCED1A	transcript:ENST00000360652.6	chr20	-	2016	8	full-splice_match	ENSG00000132635.16	ENST00000360652.6	2016	8	0	0	0	0	reference_match	FALSE	canonical	NA	NA	NA	NA	NA	NA	NA	FALSE	NA	NA	NA	C	coding	437	1314	555	1868	2839861	2835462	FALSE	10	TTCCTGTGTGCAGTGGGTAT	NA	NA
ENST00000637950.1	2.54713763826739	-2.34117395279276	0.419160527847621	-5.58538745242694	2.3317975933285e-08	3.04239080203395e-07	DOWN	AC112487.2	transcript:ENST00000637950.1	chr3	+	304	1	full-splice_match	ENSG00000283669.1	ENST00000637950.1	304	1	0	0	0	0	mono-exon	FALSE	NA	NA	NA	NA	NA	NA	NA	NA	NA	NA	NA	NA	A	non_coding	NA	NA	NA	NA	NA	NA	NA	40	GTGGAAGTGATACATCAATA	NA	NA
ENST00000372764.3	24.197066732146	-2.33903675734433	0.330429952567102	-7.0787673428889	1.45442323483899e-12	5.83263869959127e-11	DOWN	PLAU	transcript:ENST00000372764.3	chr10	+	2321	11	full-splice_match	ENSG00000122861.15	ENST00000372764.3	2321	11	0	0	0	0	reference_match	FALSE	canonical	NA	NA	NA	NA	NA	NA	NA	FALSE	NA	NA	NA	A	coding	431	1296	94	1389	73911556	73916565	FALSE	15	CAAATCTCCCTGGTGCTTGT	NA	NA
ENST00000335661.6	3.04450384230224	-2.33900621143464	0.432294953930452	-5.41067201957427	6.27886764456017e-08	7.24934731979606e-07	DOWN	BCL2A1	transcript:ENST00000335661.6	chr15	-	809	3	full-splice_match	ENSG00000140379.7	ENST00000335661.6	809	3	0	0	0	0	reference_match	FALSE	canonical	NA	NA	NA	NA	NA	NA	NA	FALSE	NA	NA	NA	A	coding	163	492	51	542	79971119	79961159	FALSE	20	TATGCCATTTTGTCTTAATT	NA	NA
ENST00000531041.1	9.68136392201117	-2.33788031827915	0.30526835130576	-7.65844316411793	1.88200494310499e-14	1.19815229165823e-12	DOWN	SF3B2	transcript:ENST00000531041.1	chr11	+	1440	2	full-splice_match	ENSG00000087365.15	ENST00000531041.1	1440	2	0	0	0	0	reference_match	FALSE	canonical	NA	NA	NA	NA	NA	NA	NA	FALSE	NA	NA	NA	C	non_coding	NA	NA	NA	NA	NA	NA	NA	15	ATCGCCTGCGGTCAGGAGTT	NA	NA
ENSG00000198793.12_11213468_11216671_1	4.94392322340641	-2.33660085502539	0.32795088123774	-7.12485005744361	1.04194053680421e-12	4.363633617056e-11	DOWN	MTOR	transcript:ENSG00000198793.12_11213468_11216671_1	chr1	-	623	2	incomplete-splice_match	ENSG00000198793.12	ENST00000361445.8	8677	58	45836	106933	45836	-74514	internal_fragment	FALSE	canonical	NA	NA	NA	NA	NA	NA	NA	FALSE	NA	NA	NA	B	non_coding	NA	NA	NA	NA	NA	NA	NA	25	CAGCTGATCCCACACATGCT	NA	NA
ENST00000455723.1	3.73279286480522	-2.33613120511744	0.32219594482332	-7.25065365549057	4.14765042690202e-13	1.91311786524669e-11	DOWN	TMSB15B	transcript:ENST00000455723.1	chrX	+	2002	2	full-splice_match	ENSG00000158427.14	ENST00000455723.1	2002	2	0	0	0	0	reference_match	FALSE	canonical	NA	NA	NA	NA	NA	NA	NA	FALSE	NA	NA	NA	C	non_coding	NA	NA	NA	NA	NA	NA	NA	75	AAAAAGTCAAAAGAAAAAGA	NA	NA
ENST00000467740.3	5.97907894214909	-2.33573906330235	0.338944640473334	-6.89121108402984	5.53193804875084e-12	1.90404016007927e-10	DOWN	NA	transcript:ENST00000467740.3	chr8	+	299	1	full-splice_match	ENSG00000242170.3	ENST00000467740.3	299	1	0	0	0	0	mono-exon	FALSE	NA	NA	NA	NA	NA	NA	NA	NA	NA	NA	NA	NA	A	non_coding	NA	NA	NA	NA	NA	NA	NA	80	TAGAAAAAAGAAAAAAAAGA	NA	NA
ENST00000297991.5	49.5781914736084	-2.33512775054922	0.381953794313537	-6.11363935982364	9.73842493880771e-10	1.85635915097209e-08	DOWN	AQP3	transcript:ENST00000297991.5	chr9	-	1871	6	full-splice_match	ENSG00000165272.15	ENST00000297991.5	1871	6	0	0	0	0	reference_match	FALSE	canonical	NA	NA	NA	NA	NA	NA	NA	FALSE	NA	NA	NA	A	coding	292	879	104	982	33447530	33442043	FALSE	20	GTTGTGCAAATATCTTTCTG	NA	NA
ENST00000426185.1	1.73201803913071	-2.33112128108972	0.438917129113133	-5.31107383710437	1.08981161415375e-07	1.18286858759975e-06	DOWN	NA	transcript:ENST00000426185.1	chr6	+	1980	3	full-splice_match	ENSG00000228789.7	ENST00000426185.1	1980	3	0	0	0	0	reference_match	FALSE	canonical	NA	NA	NA	NA	NA	NA	NA	FALSE	NA	NA	NA	C	coding	111	336	1056	1391	31056455	31056790	TRUE	70	AAAAAAAAAAAAAATGTTTT	NA	NA
ENSG00000141574.7_82322879_82333766_1	3.32598353554932	-2.3308035845339	0.403708732865211	-5.77347824009569	7.76516383972172e-09	1.15295706369792e-07	DOWN	SECTM1	transcript:ENSG00000141574.7_82322879_82333766_1	chr17	-	655	4	incomplete-splice_match	ENSG00000141574.7	ENST00000269389.7	2235	5	232	1855	0	0	5prime_fragment	FALSE	canonical	NA	NA	NA	NA	NA	NA	NA	FALSE	NA	NA	NA	A	coding	178	534	120	653	82327240	82322881	FALSE	15	GGTAGGAGGCCCTGCACCCC	NA	NA
ENST00000508018.2	5.89969027381205	-2.33013307891958	0.323225813545616	-7.20899439732011	5.63665806711324e-13	2.52221959750388e-11	DOWN	EPS8	transcript:ENST00000508018.2	chr12	-	708	3	full-splice_match	ENSG00000151491.13	ENST00000508018.2	708	3	0	0	0	0	reference_match	FALSE	canonical	NA	NA	NA	NA	NA	NA	NA	FALSE	NA	NA	NA	C	coding	49	150	166	315	15665891	15665742	FALSE	85	AAAAAAAAAAAAAATCAAAT	NA	NA
ENST00000579837.1	3.36547514284646	-2.32976432126529	0.409604695678423	-5.68783596927895	1.28659311777971e-08	1.80539625673987e-07	DOWN	NAT9	transcript:ENST00000579837.1	chr17	-	418	2	full-splice_match	ENSG00000109065.11	ENST00000579837.1	418	2	0	0	0	0	reference_match	FALSE	canonical	NA	NA	NA	NA	NA	NA	NA	FALSE	NA	NA	NA	C	non_coding	NA	NA	NA	NA	NA	NA	NA	40	AAAAATTAGCCAGGCATGGT	NA	NA
ENST00000623695.1	7.42589912134812	-2.32946899222838	0.315929785391278	-7.37337566745516	1.66360838804664e-13	8.55144859546305e-12	DOWN	NA	transcript:ENST00000623695.1	chr19	-	1002	1	full-splice_match	ENSG00000279653.1	ENST00000623695.1	1002	1	0	0	0	0	mono-exon	FALSE	NA	NA	NA	NA	NA	NA	NA	NA	NA	NA	NA	NA	A	non_coding	NA	NA	NA	NA	NA	NA	NA	30	TTAACTCAACCCTCACACCC	NA	NA
ENSG00000170667.14_102508787_102517755_1	20.2390919374213	-2.32522283383177	0.266388440682744	-8.72869268603512	2.57633221013104e-18	4.83469078695906e-16	DOWN	RASA4B	transcript:ENSG00000170667.14_102508787_102517755_1	chr7	-	1155	4	incomplete-splice_match	ENSG00000170667.14	ENST00000465829.5	2931	21	26	25643	0	-25225	5prime_fragment	FALSE	canonical	NA	NA	NA	NA	NA	NA	NA	FALSE	NA	NA	NA	C	coding	166	501	46	546	102517710	102509396	FALSE	60	TAAAAAATAAAATAGAGGCC	NA	NA
ENST00000562602.1	6.42150571694545	-2.3246514381636	0.317260477285006	-7.3272645179667	2.34897907632474e-13	1.1573423790852e-11	DOWN	CFDP1	transcript:ENST00000562602.1	chr16	-	699	3	full-splice_match	ENSG00000153774.8	ENST00000562602.1	699	3	0	0	0	0	reference_match	FALSE	canonical	NA	NA	NA	NA	NA	NA	NA	FALSE	NA	NA	NA	C	non_coding	NA	NA	NA	NA	NA	NA	NA	5	GAGCTTTTTGTGCGTCTGTG	NA	NA
ENSG00000259398.1_52033707_52035639_1	7.34703012045641	-2.32391273091391	0.247601988836423	-9.38567877356268	6.25124807782112e-21	2.5406950801677e-18	DOWN	NA	transcript:ENSG00000259398.1_52033707_52035639_1	chr15	+	1017	2	novel_not_in_catalog	ENSG00000259398.1	novel	381	2	NA	NA	0	14	at_least_one_novel_splicesite	FALSE	non_canonical	NA	NA	NA	NA	NA	NA	NA	FALSE	NA	NA	NA	C	coding	104	315	569	883	52034275	52034589	TRUE	60	GAAAAGAAAAAATCCATAGG	NA	NA
ENST00000537101.1	1.43289328671241	-2.32133379196503	0.449721889717269	-5.16170959217575	2.44704706554206e-07	2.39516869064368e-06	DOWN	AC020611.1	transcript:ENST00000537101.1	chr12	+	254	1	full-splice_match	ENSG00000255780.1	ENST00000537101.1	254	1	0	0	0	0	mono-exon	FALSE	NA	NA	NA	NA	NA	NA	NA	NA	NA	NA	NA	NA	A	non_coding	NA	NA	NA	NA	NA	NA	NA	35	TGAGATGAGCTTTCAAAGCA	NA	NA
ENST00000403136.1	5.84022325252908	-2.32127687670984	0.382044765929717	-6.0759290107298	1.2327193861682e-09	2.27519391459811e-08	DOWN	CEACAM1	transcript:ENST00000403136.1	chr19	-	1778	4	full-splice_match	ENSG00000079385.21	ENST00000403136.1	1778	4	0	0	0	0	reference_match	FALSE	canonical	NA	NA	NA	NA	NA	NA	NA	FALSE	NA	NA	NA	C	coding	321	966	96	1061	42528374	42521259	FALSE	65	AAAAAAAAAAATTTAGCCAG	NA	NA
ENSG00000231806.3_94555083_94568141_4	1.38307305154519	-2.32110042440868	0.428089159095099	-5.42200234482708	5.89351090354467e-08	6.84472740279757e-07	DOWN	NA	transcript:ENSG00000231806.3_94555083_94568141_4	chr9	+	1199	3	full-splice_match	ENSG00000231806.3	ENST00000644721.1	3974	3	0	2775	0	14	alternative_3end	FALSE	canonical	NA	NA	NA	NA	NA	NA	NA	FALSE	NA	NA	NA	C	non_coding	NA	NA	NA	NA	NA	NA	NA	15	TGTGTGGTACAGTTATTTTG	NA	NA
ENSG00000118473.21_66534156_66744374_1	20.2830317967942	-2.32044367242721	0.241721544301198	-9.59965599729832	8.02116813613883e-22	4.22274127360313e-19	DOWN	SGIP1	transcript:ENSG00000118473.21_66534156_66744374_1	chr1	+	3378	21	incomplete-splice_match	ENSG00000118473.21	ENST00000371039.5	4080	22	564	711	0	0	3prime_fragment	FALSE	canonical	NA	NA	NA	NA	NA	NA	NA	FALSE	NA	NA	NA	C	coding	631	1896	204	2099	66534359	66743095	FALSE	25	TGGCCCTGCCATATGAACAT	NA	NA
ENST00000601876.1	1.41865221824156	-2.32015919981807	0.44494847595345	-5.2144446496785	1.84368741996321e-07	1.86800161339879e-06	DOWN	PLAUR	transcript:ENST00000601876.1	chr19	-	580	2	full-splice_match	ENSG00000011422.11	ENST00000601876.1	580	2	0	0	0	0	reference_match	FALSE	canonical	NA	NA	NA	NA	NA	NA	NA	FALSE	NA	NA	NA	C	non_coding	NA	NA	NA	NA	NA	NA	NA	30	AGCAATGTTTGTGACATGGA	NA	NA
ENSG00000126775.8_55380585_55383777_1	12.1690670135233	-2.31954869621154	0.239170784443271	-9.69829447025005	3.06580375693837e-22	1.87878681639065e-19	DOWN	ATG14	transcript:ENSG00000126775.8_55380585_55383777_1	chr14	-	1922	2	incomplete-splice_match	ENSG00000126775.8	ENST00000558189.1	4689	7	7525	14193	7525	-14193	internal_fragment	FALSE	canonical	NA	NA	NA	NA	NA	NA	NA	FALSE	NA	NA	NA	C	coding	99	297	1624	1920	55382154	55380587	FALSE	35	GCTCTGCAACAGGCAAGTAA	NA	NA
ENSG00000186638.16_34268501_34329212_1	7.74327676039867	-2.31798777009499	0.283262487461104	-8.18317946322944	2.76450974447321e-16	2.74842723531335e-14	DOWN	KIF24	transcript:ENSG00000186638.16_34268501_34329212_1	chr9	-	2331	8	novel_not_in_catalog	ENSG00000186638.16	novel	6131	12	NA	NA	-17841	-16120	at_least_one_novel_splicesite	FALSE	canonical	NA	NA	NA	NA	NA	NA	NA	FALSE	NA	NA	NA	C	coding	489	1470	133	1602	34311346	34269230	FALSE	20	TCCTAGTCATCATGTCATTT	NA	NA
ENST00000575461.1	8.56170009351998	-2.31791302773433	0.325267172486175	-7.12618187079069	1.03191349125889e-12	4.32626008379682e-11	DOWN	CALCOCO2	transcript:ENST00000575461.1	chr17	+	465	1	full-splice_match	ENSG00000136436.14	ENST00000575461.1	465	1	0	0	0	0	mono-exon	FALSE	NA	NA	NA	NA	NA	NA	NA	NA	NA	NA	NA	NA	C	non_coding	NA	NA	NA	NA	NA	NA	NA	35	TAAAAAGTTAAGGGCCCTTT	NA	NA
ENST00000578464.2	1.88323173372384	-2.31606400956477	0.390459271717089	-5.93164044838687	2.99922848273127e-09	4.98543084157499e-08	DOWN	NA	transcript:ENST00000578464.2	chr2	+	282	1	full-splice_match	ENSG00000264071.2	ENST00000578464.2	282	1	0	0	0	0	mono-exon	FALSE	NA	NA	NA	NA	NA	NA	NA	NA	NA	NA	NA	NA	A	non_coding	NA	NA	NA	NA	NA	NA	NA	85	AAAAAAAAAAAAAAATACAG	NA	NA
ENST00000529974.1	13.5046752122617	-2.31552030281392	0.358786966795166	-6.45374697831727	1.09117937644454e-10	2.64339720406689e-09	DOWN	CTSC	transcript:ENST00000529974.1	chr11	-	747	4	full-splice_match	ENSG00000109861.15	ENST00000529974.1	747	4	0	0	0	0	reference_match	FALSE	canonical	NA	NA	NA	NA	NA	NA	NA	FALSE	NA	NA	NA	C	coding	141	426	62	487	88337672	88326377	FALSE	45	AGTTTTTTAATAAAAGGAAC	NA	NA
ENST00000510354.1	2.44360836000774	-2.3153584982106	0.39562589846559	-5.85239365569992	4.84548070454743e-09	7.58272380394658e-08	DOWN	CENPK	transcript:ENST00000510354.1	chr5	-	1124	5	full-splice_match	ENSG00000123219.12	ENST00000510354.1	1124	5	0	0	0	0	reference_match	FALSE	canonical	NA	NA	NA	NA	NA	NA	NA	FALSE	NA	NA	NA	C	coding	106	321	108	428	65554907	65551163	FALSE	10	CTGCTCTGCTGACCAGTTGT	NA	NA
ENST00000556480.1	1.50942403509798	-2.31444520698925	0.414669601691151	-5.58141999690893	2.38562784279596e-08	3.10281932708933e-07	DOWN	AP4S1	transcript:ENST00000556480.1	chr14	+	407	3	full-splice_match	ENSG00000100478.14	ENST00000556480.1	407	3	0	0	0	0	reference_match	FALSE	canonical	NA	NA	NA	NA	NA	NA	NA	FALSE	NA	NA	NA	C	non_coding	NA	NA	NA	NA	NA	NA	NA	75	AAAAAAAAAAAAAAACCTCT	NA	NA
ENST00000374700.6	7.36122522850424	-2.31422703496976	0.376585225702245	-6.14529428406083	7.98153954342117e-10	1.55663834740303e-08	DOWN	AOX1	transcript:ENST00000374700.6	chr2	+	5074	35	full-splice_match	ENSG00000138356.13	ENST00000374700.6	5074	35	0	0	0	0	reference_match	TRUE	canonical	NA	NA	NA	NA	NA	NA	NA	FALSE	NA	NA	NA	C	coding	1338	4017	242	4258	200586109	200670679	FALSE	25	GGATTTGAGTAGATGTATCT	NA	NA
ENST00000598141.1	8.81891831083736	-2.31344599960267	0.327866435967795	-7.05606230407161	1.71287049580622e-12	6.71125247560119e-11	DOWN	NA	transcript:ENST00000598141.1	chr19	-	476	3	full-splice_match	ENSG00000269439.5	ENST00000598141.1	476	3	0	0	0	0	reference_match	FALSE	canonical	NA	NA	NA	NA	NA	NA	NA	FALSE	NA	NA	NA	C	non_coding	NA	NA	NA	NA	NA	NA	NA	10	AGCCTGGTCTCCTCTCACTG	NA	NA
ENSG00000180376.16_56569403_56571379_1	24.0540231584959	-2.3121897329538	0.223465478949917	-10.346966089881	4.31957534039502e-25	7.05899602658179e-22	DOWN	CCDC66	transcript:ENSG00000180376.16_56569403_56571379_1	chr3	+	1721	2	novel_not_in_catalog	ENSG00000180376.16	novel	2188	7	NA	NA	2452	0	at_least_one_novel_splicesite	FALSE	non_canonical	NA	NA	NA	NA	NA	NA	NA	FALSE	NA	NA	NA	C	non_coding	NA	NA	NA	NA	NA	NA	NA	40	AAAAAAAAGTTTTTTTTTTG	NA	NA
ENST00000490479.1	4.05915392711036	-2.31207215485371	0.372776392654549	-6.20230304389553	5.5642799706297e-10	1.13103831349097e-08	DOWN	C2CD2	transcript:ENST00000490479.1	chr21	-	761	6	full-splice_match	ENSG00000157617.16	ENST00000490479.1	761	6	0	0	0	0	reference_match	FALSE	canonical	NA	NA	NA	NA	NA	NA	NA	FALSE	NA	NA	NA	A	coding	163	492	102	593	41921998	41912328	FALSE	25	GTTGTAAAGGCAGCTCTTAG	NA	NA
ENSG00000185485.14_195965883_195967895_1	22.8613861684798	-2.31155444729383	0.259748050649909	-8.89921769002751	5.62416889629398e-19	1.28619659590145e-16	DOWN	SDHAP1	transcript:ENSG00000185485.14_195965883_195967895_1	chr3	-	1779	2	incomplete-splice_match	ENSG00000185485.14	ENST00000354559.9	615	4	0	2779	0	-2548	5prime_fragment	FALSE	canonical	NA	NA	NA	NA	NA	NA	NA	FALSE	NA	NA	NA	C	coding	102	309	20	328	195967642	195967334	FALSE	40	GTGTTTTTAATAAAAACAGG	NA	NA
ENSG00000161956.12_7565464_7566191_1	3.23439842332386	-2.31113346014863	0.368420520638152	-6.27308559291283	3.53962190554371e-10	7.55925624537855e-09	DOWN	SENP3	transcript:ENSG00000161956.12_7565464_7566191_1	chr17	+	599	2	incomplete-splice_match	ENSG00000161956.12	ENST00000580997.1	679	4	683	-140	0	140	3prime_fragment	FALSE	canonical	NA	NA	NA	NA	NA	NA	NA	FALSE	NA	NA	NA	C	non_coding	NA	NA	NA	NA	NA	NA	NA	10	TTAGCCGGGCATGGTGGTGC	NA	NA
ENST00000398985.1	2.63696857200621	-2.31101729446075	0.376678934741483	-6.13524431900291	8.50284160296885e-10	1.6444068002428e-08	DOWN	KSR1	transcript:ENST00000398985.1	chr17	+	2527	2	full-splice_match	ENSG00000141068.14	ENST00000398985.1	2527	2	0	0	0	0	reference_match	FALSE	canonical	NA	NA	NA	NA	NA	NA	NA	FALSE	NA	NA	NA	C	coding	124	375	126	500	27560442	27577851	FALSE	100	AAAAAAAAAAAAAAAAAAAA	NA	NA
ENSG00000118473.21_66534156_66692174_1	10.7424251537008	-2.31087804648176	0.282594701005963	-8.17735802637358	2.90134968919072e-16	2.86270152163282e-14	DOWN	SGIP1	transcript:ENSG00000118473.21_66534156_66692174_1	chr1	+	3948	12	incomplete-splice_match	ENSG00000118473.21	ENST00000371039.5	4080	22	564	52911	0	1643	intron_retention	FALSE	canonical	NA	NA	NA	NA	NA	NA	NA	FALSE	NA	NA	NA	C	coding	294	885	204	1088	66534359	66689314	FALSE	45	GAGAGAGAGAGAATTTGAAC	NA	NA
ENST00000471991.5	31.3794963405666	-2.31035524136306	0.273591829754949	-8.44453302363742	3.05263263496749e-17	4.07230538298443e-15	DOWN	SFPQ	transcript:ENST00000471991.5	chr1	-	440	2	full-splice_match	ENSG00000116560.10	ENST00000471991.5	440	2	0	0	0	0	reference_match	FALSE	canonical	NA	NA	NA	NA	NA	NA	NA	FALSE	NA	NA	NA	C	non_coding	NA	NA	NA	NA	NA	NA	NA	0	CTTTGGTTTTGTTTTTGTTT	NA	NA
ENST00000243050.5	219.780647397218	-2.3084655331738	0.357252541055905	-6.46171900233609	1.03520197383859e-10	2.52439342951865e-09	DOWN	NR4A1	transcript:ENST00000243050.5	chr12	+	2678	8	full-splice_match	ENSG00000123358.19	ENST00000243050.5	2678	8	0	0	0	0	reference_match	FALSE	canonical	NA	NA	NA	NA	NA	NA	NA	FALSE	NA	NA	NA	C	coding	598	1797	320	2116	52054329	52058944	FALSE	20	AGATTCAGTCTGTCTCTGAT	NA	NA
ENSG00000104852.14_49095537_49099752_1	61.6877982713243	-2.30818985524197	0.230814221960177	-10.0002063808711	1.52079784403145e-23	1.54925848939833e-20	DOWN	SNRNP70	transcript:ENSG00000104852.14_49095537_49099752_1	chr19	+	4066	2	incomplete-splice_match	ENSG00000104852.14	ENST00000599687.1	563	6	9013	1916	-6874	1293	internal_fragment	FALSE	canonical	NA	NA	NA	NA	NA	NA	NA	FALSE	NA	NA	NA	C	non_coding	NA	NA	NA	NA	NA	NA	NA	10	GTATTGTAGGCTGGGCGTGG	NA	NA
ENST00000480288.1	6.49234909520589	-2.30809949763016	0.293172027813986	-7.87285033582609	3.46651255276657e-15	2.67898237587747e-13	DOWN	VGLL4	transcript:ENST00000480288.1	chr3	-	586	2	full-splice_match	ENSG00000144560.14	ENST00000480288.1	586	2	0	0	0	0	reference_match	FALSE	canonical	NA	NA	NA	NA	NA	NA	NA	FALSE	NA	NA	NA	C	non_coding	NA	NA	NA	NA	NA	NA	NA	15	ACAGACCCTGCCGGTGGCCT	NA	NA
ENST00000481874.1	2.59611815472612	-2.30592598047153	0.361771821403883	-6.37397896697206	1.84185861355679e-10	4.21708206380642e-09	DOWN	STX12	transcript:ENST00000481874.1	chr1	+	439	2	full-splice_match	ENSG00000117758.13	ENST00000481874.1	439	2	0	0	0	0	reference_match	FALSE	canonical	NA	NA	NA	NA	NA	NA	NA	FALSE	NA	NA	NA	C	non_coding	NA	NA	NA	NA	NA	NA	NA	60	TAAAGAAAGAGAAACGGCAA	NA	NA
ENST00000475441.6	14.2501649307564	-2.30572487730481	0.281803849044288	-8.182020526421	2.79123490675257e-16	2.7679804970996e-14	DOWN	NA	transcript:ENST00000475441.6	chr1	-	524	6	full-splice_match	ENSG00000197989.14	ENST00000475441.6	524	6	0	0	0	0	reference_match	FALSE	canonical	NA	NA	NA	NA	NA	NA	NA	FALSE	NA	NA	NA	C	non_coding	NA	NA	NA	NA	NA	NA	NA	15	ATATTTGTGTTTGTATTTTT	NA	NA
ENST00000628360.1	3.08455077092613	-2.30537719123346	0.377115026049513	-6.11319367298502	9.76567321874813e-10	1.86110100328431e-08	DOWN	TCF4	transcript:ENST00000628360.1	chr18	-	463	2	full-splice_match	ENSG00000196628.16	ENST00000628360.1	463	2	0	0	0	0	reference_match	FALSE	canonical	NA	NA	NA	NA	NA	NA	NA	FALSE	NA	NA	NA	C	non_coding	NA	NA	NA	NA	NA	NA	NA	100	AAAAAAAAAAAAAAAAAAAA	NA	NA
ENSG00000231806.3_94555083_94568141_1	1.45499180851974	-2.30424263100518	0.418246577803114	-5.50929225316909	3.60279315193873e-08	4.44669343753979e-07	DOWN	NA	transcript:ENSG00000231806.3_94555083_94568141_1	chr9	+	1065	3	novel_not_in_catalog	ENSG00000231806.3	novel	3974	3	NA	NA	0	14	at_least_one_novel_splicesite	FALSE	canonical	NA	NA	NA	NA	NA	NA	NA	TRUE	NA	NA	NA	C	non_coding	NA	NA	NA	NA	NA	NA	NA	15	TGTGTGGTACAGTTATTTTG	NA	NA
ENST00000607703.1	1.13663672022043	-2.30178878449665	0.452100377376083	-5.0913224135221	3.55574806369445e-07	3.32478762503583e-06	DOWN	NA	transcript:ENST00000607703.1	chr20	-	569	2	full-splice_match	ENSG00000271984.1	ENST00000607703.1	569	2	0	0	0	0	reference_match	FALSE	canonical	NA	NA	NA	NA	NA	NA	NA	FALSE	NA	NA	NA	A	non_coding	NA	NA	NA	NA	NA	NA	NA	30	AGGAAGCTTTGGTATTTGAA	NA	NA
ENST00000524683.5	5.79853303131256	-2.2997437295378	0.317746847329549	-7.23766025962371	4.56491193943907e-13	2.08183870605547e-11	DOWN	SC5D	transcript:ENST00000524683.5	chr11	+	2391	2	full-splice_match	ENSG00000109929.9	ENST00000524683.5	2391	2	0	0	0	0	reference_match	FALSE	canonical	NA	NA	NA	NA	NA	NA	NA	FALSE	NA	NA	NA	C	non_coding	NA	NA	NA	NA	NA	NA	NA	95	AAAAAAAAAAAAGAAAAAAA	NA	NA
ENST00000410489.1	19.689751267151	-2.29914007106812	0.321927708519141	-7.14178994297853	9.21233074460856e-13	3.91584842824705e-11	DOWN	NA	transcript:ENST00000410489.1	chr9	-	109	1	intergenic	novelGene_1091	novel	NA	NA	NA	NA	NA	NA	mono-exon	FALSE	NA	NA	NA	NA	NA	NA	NA	NA	NA	NA	NA	NA	A	non_coding	NA	NA	NA	NA	NA	NA	NA	55	AAAAAGAAACAGTGAGCTAG	NA	NA
ENSG00000115604.10_102356283_102390573_1	7.24163056615727	-2.29845273078236	0.352984435855352	-6.51148463589548	7.44116406713409e-11	1.88227136597893e-09	DOWN	IL18R1	transcript:ENSG00000115604.10_102356283_102390573_1	chr2	+	1613	9	incomplete-splice_match	ENSG00000115604.10	ENST00000233957.5	3661	11	0	8202	0	-6313	5prime_fragment	FALSE	canonical	NA	NA	NA	NA	NA	NA	NA	FALSE	NA	NA	NA	C	coding	392	1179	147	1325	102362661	102390285	FALSE	25	AGATTGAATTGTCCTATCGC	NA	NA
ENST00000561804.2	19.2792778123436	-2.29820316193581	0.409965223401512	-5.60584905926275	2.07236509270563e-08	2.74693180508394e-07	DOWN	AC103988.1	transcript:ENST00000561804.2	chr15	+	725	1	full-splice_match	ENSG00000261635.2	ENST00000561804.2	725	1	0	0	0	0	mono-exon	FALSE	NA	NA	NA	NA	NA	NA	NA	NA	NA	NA	NA	NA	A	non_coding	NA	NA	NA	NA	NA	NA	NA	25	AGAATGCCCCATTCCCACCC	NA	NA
ENST00000489781.3	16.3876786711683	-2.29801005824619	0.220917146328882	-10.4021353545148	2.42438410639221e-25	4.2260247486558e-22	DOWN	DIABLO	transcript:ENST00000489781.3	chr12	-	1902	3	full-splice_match	ENSG00000184047.17	ENST00000489781.3	1902	3	0	0	0	0	reference_match	FALSE	canonical	NA	NA	NA	NA	NA	NA	NA	FALSE	NA	NA	NA	C	coding	116	351	975	1325	122216815	122208381	FALSE	45	TCAACAGGACTTAACATCAA	NA	NA
ENSG00000132635.16_2835314_2840671_2	4.81278752770333	-2.29604648450667	0.32825783360828	-6.99464338525616	2.65934484929753e-12	9.95236971964445e-11	DOWN	PCED1A	transcript:ENSG00000132635.16_2835314_2840671_2	chr20	-	1472	6	novel_in_catalog	ENSG00000132635.16	novel	2016	8	NA	NA	0	0	combination_of_known_splicesites	FALSE	canonical	NA	NA	NA	NA	NA	NA	NA	FALSE	NA	NA	NA	C	coding	186	561	534	1094	2839861	2835692	FALSE	10	TTCCTGTGTGCAGTGGGTAT	NA	NA
ENSG00000259146.3_71292729_71321814_7	2.16576904085227	-2.29572326318725	0.390244195493754	-5.8827864442227	4.03416312270288e-09	6.46535267850109e-08	DOWN	NA	transcript:ENSG00000259146.3_71292729_71321814_7	chr14	-	1437	5	novel_not_in_catalog	ENSG00000259146.3	novel	509	3	NA	NA	0	0	at_least_one_novel_splicesite	FALSE	canonical	NA	NA	NA	NA	NA	NA	NA	TRUE	NA	NA	NA	C	non_coding	NA	NA	NA	NA	NA	NA	NA	30	GCAAAGTTGATATACTTTCT	NA	NA
ENST00000580675.1	2.45499587253937	-2.2930445442641	0.39198050008559	-5.8498944303694	4.91885110891049e-09	7.68451702517521e-08	DOWN	MTAP	transcript:ENST00000580675.1	chr9	+	310	2	full-splice_match	ENSG00000099810.19	ENST00000580675.1	310	2	0	0	0	0	reference_match	FALSE	canonical	NA	NA	NA	NA	NA	NA	NA	FALSE	NA	NA	NA	C	non_coding	NA	NA	NA	NA	NA	NA	NA	5	TTGCTTTTGTTTTGGCAGCC	NA	NA
ENST00000560333.1	3.4151456954234	-2.29174435497142	0.350493786920078	-6.53861620518254	6.209063231138e-11	1.61326640912122e-09	DOWN	PDE8A	transcript:ENST00000560333.1	chr15	+	543	2	full-splice_match	ENSG00000073417.14	ENST00000560333.1	543	2	0	0	0	0	reference_match	FALSE	canonical	NA	NA	NA	NA	NA	NA	NA	FALSE	NA	NA	NA	C	coding	106	318	224	541	85115992	85117830	FALSE	25	GATAAAGGTGAGCTGTTGTT	NA	NA
ENST00000516287.1	2.53095571054108	-2.29170115204153	0.380099478857079	-6.02921413871032	1.64758862081458e-09	2.93523731558748e-08	DOWN	NA	transcript:ENST00000516287.1	chr20	+	135	1	intergenic	novelGene_639	novel	NA	NA	NA	NA	NA	NA	mono-exon	FALSE	NA	NA	NA	NA	NA	NA	NA	NA	NA	NA	NA	NA	A	non_coding	NA	NA	NA	NA	NA	NA	NA	30	GGTAATTTTTGCAATGTAGA	NA	NA
ENSG00000120278.16_150683612_150830605_1	21.8546496927354	-2.2907315886962	0.270456703475932	-8.46986434152131	2.45678991515598e-17	3.4290579668105e-15	DOWN	PLEKHG1	transcript:ENSG00000120278.16_150683612_150830605_1	chr6	+	1826	15	novel_not_in_catalog	ENSG00000120278.16	novel	6981	16	NA	NA	0	-11451	at_least_one_novel_splicesite	FALSE	canonical	NA	NA	NA	NA	NA	NA	NA	TRUE	NA	NA	NA	C	coding	591	1773	54	1826	150683665	150830605	FALSE	20	CAGCTGTCTTCAGCAAGGCC	NA	NA
ENSG00000121933.18_111483348_111488824_1	2.07481766077899	-2.29046053092422	0.448757674773708	-5.10400302809131	3.32542947828578e-07	3.13559338509695e-06	DOWN	TMIGD3	transcript:ENSG00000121933.18_111483348_111488824_1	chr1	-	726	4	incomplete-splice_match	ENSG00000121933.18	ENST00000442484.2	962	5	838	0	0	0	3prime_fragment	FALSE	canonical	NA	NA	NA	NA	NA	NA	NA	FALSE	NA	NA	NA	C	coding	126	381	7	387	111488818	111483687	FALSE	30	CTCCAAGGTATGAGTAACTT	NA	NA
ENST00000629712.1	1.8886358301952	-2.28995145353819	0.446146073215948	-5.13273923276197	2.85555415435454e-07	2.74548503149536e-06	DOWN	NA	transcript:ENST00000629712.1	chr7	+	817	2	full-splice_match	ENSG00000228113.7	ENST00000629712.1	817	2	0	0	0	0	reference_match	FALSE	canonical	NA	NA	NA	NA	NA	NA	NA	FALSE	NA	NA	NA	A	non_coding	NA	NA	NA	NA	NA	NA	NA	20	ATGTTAGAGCCAGCCTGGCT	NA	NA
ENSG00000153317.14_130152764_130163127_1	11.8162351152147	-2.2889749261719	0.256296190534317	-8.93097521816427	4.2226969281138e-19	1.00070262760778e-16	DOWN	ASAP1	transcript:ENSG00000153317.14_130152764_130163127_1	chr8	-	3306	2	full-splice_match	ENSG00000153317.14	ENST00000524018.1	401	2	-3064	159	-3064	0	alternative_3end5end	FALSE	canonical	NA	NA	NA	NA	NA	NA	NA	FALSE	NA	NA	NA	C	non_coding	NA	NA	NA	NA	NA	NA	NA	20	TGGGATTCTGACCATCTCAC	NA	NA
ENST00000534885.5	134.874284844188	-2.28860913048083	0.243462072857383	-9.40026963387217	5.4423423646227e-21	2.24685672328089e-18	DOWN	TNFRSF1A	transcript:ENST00000534885.5	chr12	-	2069	9	full-splice_match	ENSG00000067182.7	ENST00000534885.5	2069	9	0	0	0	0	reference_match	FALSE	canonical	NA	NA	NA	NA	NA	NA	NA	FALSE	NA	NA	NA	C	coding	347	1044	471	1514	6333514	6329312	FALSE	15	GACAGTGGTCTGTCGGGATG	NA	NA
ENST00000644257.1	24.9114265686164	-2.28848899307218	0.215739802113081	-10.6076346165955	2.74613136595202e-26	7.42790656816007e-23	DOWN	SMARCE1	transcript:ENST00000644257.1	chr17	-	2271	5	full-splice_match	ENSG00000073584.19	ENST00000644257.1	2271	5	0	0	0	0	reference_match	FALSE	canonical	NA	NA	NA	NA	NA	NA	NA	FALSE	NA	NA	NA	C	coding	148	447	173	619	40637518	40635815	FALSE	50	GCAATAACCAGTCTCAAAAA	NA	NA
ENST00000244709.8	2.97981956886548	-2.28839874667199	0.436846584005292	-5.23844944760807	1.61931317853186e-07	1.66649888529543e-06	DOWN	TREM1	transcript:ENST00000244709.8	chr6	-	1690	4	full-splice_match	ENSG00000124731.12	ENST00000244709.8	1690	4	0	0	0	0	reference_match	FALSE	canonical	NA	NA	NA	NA	NA	NA	NA	FALSE	NA	NA	NA	A	coding	234	705	65	769	41286655	41276125	FALSE	10	AGGCTGTCCCCATGTGCTTG	NA	NA
ENST00000588070.1	5.30911273368375	-2.28506192426087	0.313257229959566	-7.29452253841299	2.99720052923492e-13	1.44235218842771e-11	DOWN	CLASRP	transcript:ENST00000588070.1	chr19	+	445	3	full-splice_match	ENSG00000104859.14	ENST00000588070.1	445	3	0	0	0	0	reference_match	FALSE	canonical	NA	NA	NA	NA	NA	NA	NA	FALSE	NA	NA	NA	C	non_coding	NA	NA	NA	NA	NA	NA	NA	10	CCTGTCTCAGTGTCATCTGT	NA	NA
ENST00000591343.1	4.82535112233801	-2.28490576883573	0.345820480140891	-6.60720200233612	3.91651478625809e-11	1.06746121038523e-09	DOWN	NA	transcript:ENST00000591343.1	chr17	+	684	1	full-splice_match	ENSG00000267222.1	ENST00000591343.1	684	1	0	0	0	0	mono-exon	FALSE	NA	NA	NA	NA	NA	NA	NA	NA	NA	NA	NA	NA	A	non_coding	NA	NA	NA	NA	NA	NA	NA	30	ATAATACAGGCTGGGCGAGG	NA	NA
ENST00000545906.1	4.86146906660119	-2.28479306232911	0.366332724455007	-6.23693410335697	4.46229846713123e-10	9.28946799522933e-09	DOWN	VWF	transcript:ENST00000545906.1	chr12	-	745	2	full-splice_match	ENSG00000110799.13	ENST00000545906.1	745	2	0	0	0	0	reference_match	FALSE	canonical	NA	NA	NA	NA	NA	NA	NA	FALSE	NA	NA	NA	C	non_coding	NA	NA	NA	NA	NA	NA	NA	25	AGGCCAACACCCTTTCCACT	NA	NA
ENST00000352591.9	15.7073257234527	-2.2846289525043	0.350961119010145	-6.50963548027171	7.53333856968023e-11	1.90313240175294e-09	DOWN	CEACAM1	transcript:ENST00000352591.9	chr19	-	3170	8	full-splice_match	ENSG00000079385.21	ENST00000352591.9	3170	8	0	0	0	0	reference_match	FALSE	canonical	NA	NA	NA	NA	NA	NA	NA	FALSE	NA	NA	NA	C	coding	430	1293	73	1365	42528374	42509109	FALSE	15	TGCTGCCTCATGGTTGATAC	NA	NA
ENST00000460096.1	7.33047950937757	-2.28119317547362	0.289693647690627	-7.8745018872826	3.42103043000842e-15	2.64905279329013e-13	DOWN	LPIN1	transcript:ENST00000460096.1	chr2	+	629	2	full-splice_match	ENSG00000134324.11	ENST00000460096.1	629	2	0	0	0	0	reference_match	FALSE	canonical	NA	NA	NA	NA	NA	NA	NA	FALSE	NA	NA	NA	C	non_coding	NA	NA	NA	NA	NA	NA	NA	65	AAAAAAAAAAAGTGTGAGAG	NA	NA
ENST00000399173.5	6.52621872310546	-2.28093712968666	0.33903371568973	-6.72775899307338	1.72295983533799e-11	5.15647886361819e-10	DOWN	FGR	transcript:ENST00000399173.5	chr1	-	2483	13	full-splice_match	ENSG00000000938.12	ENST00000399173.5	2483	13	0	0	0	0	reference_match	FALSE	canonical	NA	NA	NA	NA	NA	NA	NA	FALSE	NA	NA	NA	C	coding	529	1590	272	1861	27623916	27612914	FALSE	30	AAATACCCTTGAACCTTCCT	NA	NA
ENSG00000277715.1_106248621_106252786_1	13.1638261306	-2.28086609874681	0.302113946006933	-7.54968821828063	4.36301439001274e-14	2.55021767337548e-12	DOWN	NA	transcript:ENSG00000277715.1_106248621_106252786_1	chr12	+	796	2	genic	ENSG00000277715.1	novel	2028	1	NA	NA	-2138	0	multi-exon	FALSE	canonical	NA	NA	NA	NA	NA	NA	NA	FALSE	NA	NA	NA	A	non_coding	NA	NA	NA	NA	NA	NA	NA	15	ATTTCTACTTGTTTTTGCAG	NA	NA
ENST00000411486.6	7.97111878034934	-2.27996857065998	0.304031917059299	-7.49910928008024	6.42529446990152e-14	3.60519687777929e-12	DOWN	HJURP	transcript:ENST00000411486.6	chr2	-	3187	9	full-splice_match	ENSG00000123485.11	ENST00000411486.6	3187	9	0	0	0	0	reference_match	FALSE	canonical	NA	NA	NA	NA	NA	NA	NA	FALSE	NA	NA	NA	C	coding	741	2226	88	2313	233854479	233837577	FALSE	15	ATATGAGTTTGGGTTTTTTT	NA	NA
ENST00000493124.3	6.19548940010259	-2.27985975559732	0.427378451124102	-5.33452201345383	9.57965663054267e-08	1.05702327437952e-06	DOWN	NA	transcript:ENST00000493124.3	chr3	+	1511	4	full-splice_match	ENSG00000241158.6	ENST00000493124.3	1511	4	0	0	0	0	reference_match	FALSE	canonical	NA	NA	NA	NA	NA	NA	NA	FALSE	NA	NA	NA	C	non_coding	NA	NA	NA	NA	NA	NA	NA	20	GATGCATGGGCATCCTATGG	NA	NA
ENSG00000198792.12_38224508_38226304_1	5.50265715297651	-2.27938658541787	0.316303663720885	-7.20632369098722	5.74826671439994e-13	2.57069435201964e-11	DOWN	TMEM184B	transcript:ENSG00000198792.12_38224508_38226304_1	chr22	-	1353	2	incomplete-splice_match	ENSG00000198792.12	ENST00000633438.1	1369	8	19788	3363	-2201	1012	internal_fragment	FALSE	canonical	NA	NA	NA	NA	NA	NA	NA	FALSE	NA	NA	NA	C	coding	167	504	845	1348	38225460	38224513	FALSE	10	TTCCCTCGGGCTTCTAACTC	NA	NA
ENST00000454205.1	2.59673637721726	-2.27797915029709	0.383808122286997	-5.93520308200696	2.93481997679333e-09	4.8918447471238e-08	DOWN	NA	transcript:ENST00000454205.1	chr20	-	299	2	full-splice_match	ENSG00000236388.1	ENST00000454205.1	299	2	0	0	0	0	reference_match	TRUE	canonical	NA	NA	NA	NA	NA	NA	NA	FALSE	NA	NA	NA	A	non_coding	NA	NA	NA	NA	NA	NA	NA	15	TTAGCTGGGCATGGTGGCAG	NA	NA
ENST00000261366.9	2.12541826831902	-2.27703737075746	0.419795137740398	-5.42416327881716	5.8226639576861e-08	6.77247306501861e-07	DOWN	LMNB1	transcript:ENST00000261366.9	chr5	+	2878	11	full-splice_match	ENSG00000113368.11	ENST00000261366.9	2878	11	0	0	0	0	reference_match	TRUE	canonical	NA	NA	NA	NA	NA	NA	NA	FALSE	NA	NA	NA	C	coding	586	1761	362	2122	126777509	126836264	FALSE	20	TATACTGTCCTTTTTAACGC	NA	NA
ENST00000562373.1	39.9115592004707	-2.27560434203423	0.418949212028377	-5.43169500431021	5.58212707254925e-08	6.52268180690951e-07	DOWN	NR4A1	transcript:ENST00000562373.1	chr12	+	838	3	full-splice_match	ENSG00000123358.19	ENST00000562373.1	838	3	0	0	0	0	reference_match	FALSE	canonical	NA	NA	NA	NA	NA	NA	NA	FALSE	NA	NA	NA	C	coding	184	552	285	836	52054329	52054880	FALSE	5	GCCTCCAGCCTTCTTTTCCT	NA	NA
ENST00000469886.5	14.1718527114175	-2.27344445803856	0.269707756956251	-8.42928836639777	3.47773618062131e-17	4.53905330689046e-15	DOWN	CYTH4	transcript:ENST00000469886.5	chr22	+	1128	5	full-splice_match	ENSG00000100055.20	ENST00000469886.5	1128	5	0	0	0	0	reference_match	TRUE	canonical	NA	NA	NA	NA	NA	NA	NA	FALSE	NA	NA	NA	C	coding	118	357	56	412	37282570	37297686	FALSE	40	GAAAGAAAGACATGCTGGGG	NA	NA
ENSG00000186994.11_8337513_8343262_1	13.9334567724016	-2.27299091733461	0.29960179049422	-7.58670672022724	3.28138657821696e-14	1.97540479341455e-12	DOWN	KANK3	transcript:ENSG00000186994.11_8337513_8343262_1	chr19	-	382	2	incomplete-splice_match	ENSG00000186994.11	ENST00000595639.1	506	6	0	4296	0	-3400	5prime_fragment	FALSE	canonical	NA	NA	NA	NA	NA	NA	NA	FALSE	NA	NA	NA	B	non_coding	NA	NA	NA	NA	NA	NA	NA	15	TTAGCCAGGCACGGCTCGGT	NA	NA
ENSG00000131724.10_118764481_118767558_1	21.3722446266218	-2.27268749945759	0.246153078553309	-9.23282175796717	2.63594492747011e-20	9.02908978409096e-18	DOWN	IL13RA1	transcript:ENSG00000131724.10_118764481_118767558_1	chrX	+	2812	2	incomplete-splice_match	ENSG00000131724.10	ENST00000481868.1	623	6	14778	-661	14778	661	3prime_fragment	FALSE	canonical	NA	NA	NA	NA	NA	NA	NA	FALSE	NA	NA	NA	C	non_coding	NA	NA	NA	NA	NA	NA	NA	40	GGCAGGCATAATAAAATTTG	NA	NA
ENST00000394825.5	234.727436527705	-2.27147321328186	0.358733704386736	-6.33192026705435	2.4212861024011e-10	5.35763337541452e-09	DOWN	NR4A1	transcript:ENST00000394825.5	chr12	+	2528	7	full-splice_match	ENSG00000123358.19	ENST00000394825.5	2528	7	0	0	0	0	reference_match	FALSE	canonical	NA	NA	NA	NA	NA	NA	NA	FALSE	NA	NA	NA	C	coding	598	1797	170	1966	52054329	52058944	FALSE	20	AGATTCAGTCTGTCTCTGAT	NA	NA
ENST00000527427.1	26.0507554718712	-2.27045411193447	0.242134912911576	-9.37681429180602	6.79961228740007e-21	2.68024315294447e-18	DOWN	ZNF16	transcript:ENST00000527427.1	chr8	-	2206	2	full-splice_match	ENSG00000170631.14	ENST00000527427.1	2206	2	0	0	0	0	reference_match	FALSE	canonical	NA	NA	NA	NA	NA	NA	NA	FALSE	NA	NA	NA	C	coding	90	273	89	361	144946206	144945934	FALSE	90	AAGAAAAAAAAAAAGAAAAA	NA	NA
ENST00000623314.1	4.92854589463473	-2.27026381782861	0.308934152844632	-7.34869808638595	2.00146690190662e-13	1.00510285052789e-11	DOWN	NA	transcript:ENST00000623314.1	chr16	-	541	1	full-splice_match	ENSG00000280092.1	ENST00000623314.1	541	1	0	0	0	0	mono-exon	FALSE	NA	NA	NA	NA	NA	NA	NA	NA	NA	NA	NA	NA	A	non_coding	NA	NA	NA	NA	NA	NA	NA	15	AGGATGGTCTCCATCTCCTG	NA	NA
ENST00000233957.5	10.4970998785096	-2.27007038419248	0.320323822104263	-7.08679850683595	1.37249985825005e-12	5.53238753242508e-11	DOWN	IL18R1	transcript:ENST00000233957.5	chr2	+	3661	11	full-splice_match	ENSG00000115604.10	ENST00000233957.5	3661	11	0	0	0	0	reference_match	FALSE	canonical	NA	NA	NA	NA	NA	NA	NA	FALSE	NA	NA	NA	C	coding	541	1626	147	1772	102362661	102396886	FALSE	20	AGTCTAATGCCTTTATTTTT	NA	NA
ENST00000475397.1	5.61337895494363	-2.2692623981249	0.308767829995461	-7.34941330564864	1.99078725200403e-13	1.00038345970179e-11	DOWN	RPS26P21	transcript:ENST00000475397.1	chr3	+	348	1	full-splice_match	ENSG00000242829.1	ENST00000475397.1	348	1	0	0	0	0	mono-exon	FALSE	NA	NA	NA	NA	NA	NA	NA	NA	NA	NA	NA	NA	A	non_coding	NA	NA	NA	NA	NA	NA	NA	20	GGAGTTGAGTCCTTAAGGGC	NA	NA
ENSG00000140750.16_24931220_24936827_1	13.7565075691612	-2.2686213124487	0.256649565592009	-8.83937328012114	9.62570158904117e-19	2.00811079347335e-16	DOWN	ARHGAP17	transcript:ENSG00000140750.16_24931220_24936827_1	chr16	-	1543	2	incomplete-splice_match	ENSG00000140750.16	ENST00000570320.5	2847	3	0	11827	0	10476	5prime_fragment	FALSE	canonical	NA	NA	NA	NA	NA	NA	NA	FALSE	NA	NA	NA	C	coding	138	414	1130	1543	24935698	24931220	FALSE	20	CAGCTCTCAGCACCCCGGAG	NA	NA
ENSG00000131016.16_151325688_151349216_1	66.9766184929363	-2.26639996884575	0.296338224602991	-7.64801763890596	2.04101222894748e-14	1.29112129234572e-12	DOWN	AKAP12	transcript:ENSG00000131016.16_151325688_151349216_1	chr6	+	704	2	incomplete-splice_match	ENSG00000131016.16	ENST00000354675.10	6287	3	0	7557	0	30	5prime_fragment	FALSE	canonical	NA	NA	NA	NA	NA	NA	NA	FALSE	NA	NA	NA	C	coding	177	531	174	704	151325861	151349216	FALSE	35	GAACCTAGCAAGTCTGCAGA	NA	NA
ENST00000461832.2	17.3325816712573	-2.2660353595449	0.236833192076388	-9.56806493075521	1.08925227195685e-21	5.37371304808597e-19	DOWN	NA	transcript:ENST00000461832.2	chr1	-	1082	5	full-splice_match	ENSG00000197989.14	ENST00000461832.2	1082	5	0	0	0	0	reference_match	FALSE	canonical	NA	NA	NA	NA	NA	NA	NA	FALSE	NA	NA	NA	C	non_coding	NA	NA	NA	NA	NA	NA	NA	10	TATTTGTGTTTGTATTTTTT	NA	NA
ENST00000464711.5	30.0775157557576	-2.26599850526895	0.231861423163496	-9.77307252906444	1.46927272196834e-22	1.01097562792911e-19	DOWN	LUC7L	transcript:ENST00000464711.5	chr16	-	2134	8	full-splice_match	ENSG00000007392.16	ENST00000464711.5	2134	8	0	0	0	0	reference_match	FALSE	canonical	NA	NA	NA	NA	NA	NA	NA	FALSE	NA	NA	NA	C	coding	285	858	1177	2034	208185	189198	FALSE	15	TTTCTATTGTTTTGGAGCTA	NA	NA
ENST00000480278.5	7.45961431200449	-2.26445034619383	0.334793770541646	-6.76371708628355	1.34495598749765e-11	4.14211592521802e-10	DOWN	CEACAM19	transcript:ENST00000480278.5	chr19	+	1962	8	full-splice_match	ENSG00000186567.12	ENST00000480278.5	1962	8	0	0	0	0	reference_match	FALSE	canonical	NA	NA	NA	NA	NA	NA	NA	FALSE	NA	NA	NA	C	coding	117	354	139	492	44672616	44673716	TRUE	15	CATGCGTTGTCTGTCAGATG	NA	NA
ENST00000502041.2	70.8883942949299	-2.26320703960664	0.232116811904338	-9.75029348817425	1.83935733424366e-22	1.23317118508895e-19	DOWN	NA	transcript:ENST00000502041.2	chr5	-	2069	2	full-splice_match	ENSG00000247572.7	ENST00000502041.2	2069	2	0	0	0	0	reference_match	FALSE	canonical	NA	NA	NA	NA	NA	NA	NA	FALSE	NA	NA	NA	C	non_coding	NA	NA	NA	NA	NA	NA	NA	35	AAAATTTTGATGTGTGTTAA	NA	NA
ENST00000457390.1	15.5795187169307	-2.26203886093809	0.276622119995165	-8.17736072942259	2.90128462675636e-16	2.86270152163282e-14	DOWN	NA	transcript:ENST00000457390.1	chr1	-	425	2	full-splice_match	ENSG00000232527.7	ENST00000457390.1	425	2	0	0	0	0	reference_match	FALSE	canonical	NA	NA	NA	NA	NA	NA	NA	FALSE	NA	NA	NA	C	non_coding	NA	NA	NA	NA	NA	NA	NA	100	AAAAAAAAAAAAAAAAAAAA	NA	NA
ENST00000162749.6	140.316081846596	-2.26058266435451	0.240974587302901	-9.38100025258265	6.53497913539096e-21	2.61535866509797e-18	DOWN	TNFRSF1A	transcript:ENST00000162749.6	chr12	-	2223	10	full-splice_match	ENSG00000067182.7	ENST00000162749.6	2223	10	0	0	0	0	reference_match	FALSE	canonical	NA	NA	NA	NA	NA	NA	NA	FALSE	NA	NA	NA	C	coding	455	1368	301	1668	6341814	6329312	FALSE	15	GACAGTGGTCTGTCGGGATG	NA	NA
ENSG00000154217.14_67607168_67693013_1	26.8772795968336	-2.26021220477112	0.229568868985457	-9.8454647390117	7.17070490459485e-23	5.46094430506141e-20	DOWN	PITPNC1	transcript:ENSG00000154217.14_67607168_67693013_1	chr17	+	1054	6	novel_not_in_catalog	ENSG00000154217.14	novel	6359	9	NA	NA	53982	0	at_least_one_novel_splicesite	TRUE	canonical	NA	NA	NA	NA	NA	NA	NA	TRUE	NA	NA	NA	A	coding	156	471	148	618	67607315	67692577	FALSE	30	CATGTGACTCAGTAACTTCA	NA	NA
ENSG00000247572.7_81237565_81301485_1	71.6498286039331	-2.26013171428611	0.23252089238717	-9.72012317294381	2.47481944211363e-22	1.53726899762888e-19	DOWN	NA	transcript:ENSG00000247572.7_81237565_81301485_1	chr5	-	2078	3	novel_in_catalog	ENSG00000247572.7	novel	2224	4	NA	NA	0	0	combination_of_known_junctions	FALSE	canonical	NA	NA	NA	NA	NA	NA	NA	FALSE	NA	NA	NA	C	non_coding	NA	NA	NA	NA	NA	NA	NA	35	AAAATTTTGATGTGTGTTAA	NA	NA
ENSG00000006459.10_140118581_140120531_1	10.853561283709	-2.25998089555527	0.264021625707835	-8.55983251181159	1.13031608888677e-17	1.75918897476918e-15	DOWN	KDM7A	transcript:ENSG00000006459.10_140118581_140120531_1	chr7	-	729	2	incomplete-splice_match	ENSG00000006459.10	ENST00000397560.6	9272	20	56504	33835	-1389	-27678	internal_fragment	FALSE	canonical	NA	NA	NA	NA	NA	NA	NA	FALSE	NA	NA	NA	C	non_coding	NA	NA	NA	NA	NA	NA	NA	40	TACAAAAATTAGCCGGGCAT	NA	NA
ENST00000480242.1	12.4119117309749	-2.25810232197379	0.234675336761671	-9.62223961466836	6.44131452877175e-22	3.50877189549573e-19	DOWN	SNRNP200	transcript:ENST00000480242.1	chr2	-	3409	3	full-splice_match	ENSG00000144028.14	ENST00000480242.1	3409	3	0	0	0	0	reference_match	FALSE	canonical	NA	NA	NA	NA	NA	NA	NA	FALSE	NA	NA	NA	C	coding	174	525	898	1422	96283977	96283172	FALSE	100	AAAAAAAAAAAAAAAAAAAA	NA	NA
ENSG00000170485.16_100947450_100950298_1	5.65776158984125	-2.2580033686072	0.306883981572454	-7.35784043545491	1.86909272011239e-13	9.4772787368026e-12	DOWN	NPAS2	transcript:ENSG00000170485.16_100947450_100950298_1	chr2	+	1838	2	incomplete-splice_match	ENSG00000170485.16	ENST00000492373.1	552	6	13339	14620	13339	1999	internal_fragment	FALSE	canonical	NA	NA	NA	NA	NA	NA	NA	FALSE	NA	NA	NA	C	coding	104	315	1363	1677	100949823	100950137	FALSE	40	TAAAGCATTGACAGGGAATG	NA	NA
ENST00000219919.8	2.72164251926065	-2.25776363680858	0.402681972330835	-5.60681578005596	2.06082804477859e-08	2.73294019713402e-07	DOWN	AQP9	transcript:ENST00000219919.8	chr15	+	3034	6	full-splice_match	ENSG00000103569.9	ENST00000219919.8	3034	6	0	0	0	0	reference_match	FALSE	canonical	NA	NA	NA	NA	NA	NA	NA	FALSE	NA	NA	NA	C	coding	295	888	371	1258	58138566	58184135	FALSE	5	GTTGCTTGGTTGGTTTTTAT	NA	NA
ENST00000589202.1	7.1076363746308	-2.25774789686351	0.349452386208378	-6.46081694093001	1.04139235322279e-10	2.53688998693009e-09	DOWN	SEC14L1	transcript:ENST00000589202.1	chr17	+	484	2	full-splice_match	ENSG00000129657.15	ENST00000589202.1	484	2	0	0	0	0	reference_match	FALSE	canonical	NA	NA	NA	NA	NA	NA	NA	FALSE	NA	NA	NA	C	coding	123	372	100	471	77193520	77195018	FALSE	5	GACCCGTCTCTCGTTTCTGG	NA	NA
ENSG00000129657.15_77130094_77193549_1	11.9051937065513	-2.25694864087071	0.334879630080298	-6.7395817426385	1.58843212528001e-11	4.79777452210587e-10	DOWN	SEC14L1	transcript:ENSG00000129657.15_77130094_77193549_1	chr17	+	700	6	novel_in_catalog	ENSG00000129657.15	novel	566	5	NA	NA	0	0	combination_of_known_junctions	FALSE	canonical	NA	NA	NA	NA	NA	NA	NA	FALSE	NA	NA	NA	C	non_coding	NA	NA	NA	NA	NA	NA	NA	15	GTGAGTGTATCTTGGGATTT	NA	NA
ENST00000457044.1	6.3353312892119	-2.25644792206372	0.287305662440657	-7.85382335626534	4.03542539479531e-15	3.06134239258355e-13	DOWN	NA	transcript:ENST00000457044.1	chr9	+	679	2	full-splice_match	ENSG00000231393.1	ENST00000457044.1	679	2	0	0	0	0	reference_match	FALSE	canonical	NA	NA	NA	NA	NA	NA	NA	FALSE	NA	NA	NA	A	non_coding	NA	NA	NA	NA	NA	NA	NA	40	AAGACTTGATTCCTTACAAA	NA	NA
ENST00000486329.1	19.4827780054712	-2.25632229168293	0.260144602268119	-8.67333887388308	4.19630766616724e-18	7.41491045841641e-16	DOWN	ENG	transcript:ENST00000486329.1	chr9	-	663	3	full-splice_match	ENSG00000106991.13	ENST00000486329.1	663	3	0	0	0	0	reference_match	FALSE	canonical	NA	NA	NA	NA	NA	NA	NA	FALSE	NA	NA	NA	C	coding	89	270	34	303	127824372	127819598	FALSE	10	GGGCCGGGCGCAGTGGCTCA	NA	NA
ENSG00000207952.1_31014646_31014830_1	6.23596685482658	-2.25482108482364	0.322910159406852	-6.98281246079553	2.89328529958337e-12	1.07356760730662e-10	DOWN	NA	transcript:ENSG00000207952.1_31014646_31014830_1	chr14	-	124	2	intergenic	novelGene_306	novel	NA	NA	NA	NA	NA	NA	multi-exon	FALSE	non_canonical	NA	NA	NA	NA	NA	NA	NA	FALSE	NA	NA	NA	A	non_coding	NA	NA	NA	NA	NA	NA	NA	35	GTTTCAGTGAACAAGATTTA	NA	NA
ENST00000591904.1	8.31153682313096	-2.25465194509727	0.299568101675609	-7.5263418651254	5.21816083704874e-14	3.00306496125415e-12	DOWN	CLASRP	transcript:ENST00000591904.1	chr19	+	506	6	full-splice_match	ENSG00000104859.14	ENST00000591904.1	506	6	0	0	0	0	reference_match	FALSE	canonical	NA	NA	NA	NA	NA	NA	NA	FALSE	NA	NA	NA	C	coding	119	360	37	396	45068456	45070845	FALSE	15	ACCTGTCTCAGTGTCATCTG	NA	NA
ENSG00000135472.8_49870400_49903900_1	10.9486007923872	-2.25383660799825	0.359727056405674	-6.26540753013733	3.71851613070582e-10	7.90471880240366e-09	DOWN	FAIM2	transcript:ENSG00000135472.8_49870400_49903900_1	chr12	-	1163	12	full-splice_match	ENSG00000135472.8	ENST00000320634.7	4654	12	-13	3504	-13	0	alternative_3end	FALSE	canonical	NA	NA	NA	NA	NA	NA	NA	FALSE	NA	NA	NA	A	coding	316	951	109	1059	49903792	49870504	FALSE	15	AGCCTGTGGCCAGGTCACTG	NA	NA
ENST00000583426.1	15.3124750362406	-2.25325834236038	0.247561249597238	-9.10182165434311	8.88292135703067e-20	2.64937351394237e-17	DOWN	NA	transcript:ENST00000583426.1	chr17	+	1707	2	full-splice_match	ENSG00000264546.1	ENST00000583426.1	1707	2	0	0	0	0	reference_match	FALSE	canonical	NA	NA	NA	NA	NA	NA	NA	FALSE	NA	NA	NA	A	non_coding	NA	NA	NA	NA	NA	NA	NA	20	CTTTGTCTCATATTTGAATT	NA	NA
ENST00000364484.1	1.8436688473723	-2.25263257792195	0.432021540646252	-5.21416727173438	1.84644798883857e-07	1.87047977470772e-06	DOWN	NA	transcript:ENST00000364484.1	chr7	+	109	1	intergenic	novelGene_1009	novel	NA	NA	NA	NA	NA	NA	mono-exon	FALSE	NA	NA	NA	NA	NA	NA	NA	NA	NA	NA	NA	NA	A	non_coding	NA	NA	NA	NA	NA	NA	NA	15	GGGTTTTTTTCAATTACTCT	NA	NA
ENSG00000153012.11_25003234_25014854_1	10.8405738098108	-2.25233817139104	0.2581309755624	-8.72556331716402	2.64858859954445e-18	4.93486789398733e-16	DOWN	LGI2	transcript:ENSG00000153012.11_25003234_25014854_1	chr4	-	3555	2	incomplete-splice_match	ENSG00000153012.11	ENST00000382114.8	6428	8	16025	4387	15811	-3467	3prime_fragment	FALSE	canonical	NA	NA	NA	NA	NA	NA	NA	FALSE	NA	NA	NA	C	coding	338	1017	2322	3338	25012533	25003451	FALSE	25	TCTTAAAGCCTGTAATTTCT	NA	NA
ENST00000609303.1	2.32605151135213	-2.25182013874556	0.419046405399258	-5.37367725801173	7.71468915530552e-08	8.7234817937339e-07	DOWN	NA	transcript:ENST00000609303.1	chr9	+	556	1	full-splice_match	ENSG00000272593.1	ENST00000609303.1	556	1	0	0	0	0	mono-exon	FALSE	NA	NA	NA	NA	NA	NA	NA	NA	NA	NA	NA	NA	A	non_coding	NA	NA	NA	NA	NA	NA	NA	35	GATTTTTCTTTAATGAAAAG	NA	NA
ENSG00000185864.16_21834569_21837770_1	40.8119223213704	-2.2511060383316	0.269311913518495	-8.35873173570914	6.33960857951076e-17	7.62707418075772e-15	DOWN	NPIPB4	transcript:ENSG00000185864.16_21834569_21837770_1	chr16	-	2950	2	novel_not_in_catalog	ENSG00000185864.16	novel	1342	2	NA	NA	0	0	intron_retention	TRUE	non_canonical	NA	NA	NA	NA	NA	NA	NA	FALSE	NA	NA	NA	C	coding	922	2769	33	2801	21837738	21834718	FALSE	15	ATGTTATTGCTTTGTTTCGA	NA	NA
ENST00000595837.1	12.0448810705396	-2.25051827090329	0.26810150238783	-8.39427698412422	4.68769873002113e-17	5.79980719371589e-15	DOWN	NA	transcript:ENST00000595837.1	chr19	-	1232	2	full-splice_match	ENSG00000267107.6	ENST00000595837.1	1232	2	0	0	0	0	reference_match	FALSE	canonical	NA	NA	NA	NA	NA	NA	NA	FALSE	NA	NA	NA	C	non_coding	NA	NA	NA	NA	NA	NA	NA	35	AGGAGTTCAAGACCAGCCTA	NA	NA
ENST00000490414.1	12.4004220711822	-2.2498458222685	0.309764957603678	-7.26307404063121	3.78390671424308e-13	1.76779884795677e-11	DOWN	FCER1G	transcript:ENST00000490414.1	chr1	+	562	4	full-splice_match	ENSG00000158869.10	ENST00000490414.1	562	4	0	0	0	0	reference_match	FALSE	canonical	NA	NA	NA	NA	NA	NA	NA	FALSE	NA	NA	NA	C	non_coding	NA	NA	NA	NA	NA	NA	NA	25	TATTCATTCATTCATTCATT	NA	NA
ENSG00000204531.17_31164351_31186085_1	10.9393817029345	-2.24918646058188	0.299946750067522	-7.49861920516076	6.44935856825004e-14	3.61352953894358e-12	DOWN	POU5F1	transcript:ENSG00000204531.17_31164351_31186085_1	chr6	-	988	5	novel_not_in_catalog	ENSG00000204531.17	novel	1233	5	NA	NA	-5354	0	at_least_one_novel_splicesite	FALSE	canonical	NA	NA	NA	NA	NA	NA	NA	TRUE	NA	NA	NA	C	coding	164	495	244	738	31165639	31164601	FALSE	30	GATAGACACACTTATCTTGG	NA	NA
ENSG00000095066.11_12773952_12956682_3	27.3478257845094	-2.24874089067459	0.282317920968241	-7.96527858721218	1.64851957820472e-15	1.36404561428224e-13	DOWN	HOOK2	transcript:ENSG00000095066.11_12773952_12956682_3	chr19	-	365	2	novel_not_in_catalog	ENSG00000095066.11	novel	1114	2	NA	NA	-164100	0	at_least_one_novel_splicesite	TRUE	non_canonical	NA	NA	NA	NA	NA	NA	NA	FALSE	NA	NA	NA	C	non_coding	NA	NA	NA	NA	NA	NA	NA	35	GCATAGGGAATAGCAGATGT	NA	NA
ENST00000522377.5	27.3306342583494	-2.24849298119305	0.300272360624267	-7.48817832090316	6.98361033844099e-14	3.88511615998333e-12	DOWN	NDRG1	transcript:ENST00000522377.5	chr8	-	1103	14	full-splice_match	ENSG00000104419.14	ENST00000522377.5	1103	14	0	0	0	0	reference_match	FALSE	canonical	NA	NA	NA	NA	NA	NA	NA	FALSE	NA	NA	NA	C	coding	216	651	125	775	133284311	133255287	TRUE	40	CCTCAAGGTACAGGGAAAAC	NA	NA
ENST00000315849.5	70.4888461569711	-2.24848406163045	0.284283271463379	-7.90930838123586	2.5882274900217e-15	2.05489020794324e-13	DOWN	ZNF114	transcript:ENST00000315849.5	chr19	+	2206	5	full-splice_match	ENSG00000178150.9	ENST00000315849.5	2206	5	0	0	0	0	reference_match	FALSE	canonical	NA	NA	NA	NA	NA	NA	NA	FALSE	NA	NA	NA	C	coding	417	1254	225	1478	48279800	48286878	FALSE	20	AAGGCCTGGTGCAGTGACTC	NA	NA
ENSG00000120278.16_150765443_150809477_1	3.48309701756321	-2.24796466593345	0.362241935642185	-6.2056996850689	5.44540786328655e-10	1.11032814713819e-08	DOWN	PLEKHG1	transcript:ENSG00000120278.16_150765443_150809477_1	chr6	+	925	8	novel_not_in_catalog	ENSG00000120278.16	novel	1476	15	NA	NA	-3243	-32579	at_least_one_novel_splicesite	FALSE	canonical	NA	NA	NA	NA	NA	NA	NA	TRUE	NA	NA	NA	C	coding	179	537	388	924	150800744	150809476	FALSE	10	TAGCAGCCGGGCCCTGGCCT	NA	NA
ENSG00000251562.8_65500223_65503008_3	1494.32114758026	-2.24717516137502	0.315126113493859	-7.13103441812608	9.96174031555568e-13	4.19435787489266e-11	DOWN	NA	transcript:ENSG00000251562.8_65500223_65503008_3	chr11	+	1204	2	novel_not_in_catalog	ENSG00000251562.8	novel	353	2	NA	NA	0	-601	intron_retention	FALSE	non_canonical	NA	NA	NA	NA	NA	NA	NA	FALSE	NA	NA	NA	C	non_coding	NA	NA	NA	NA	NA	NA	NA	35	TACACTACATTAATCCTGGA	NA	NA
ENSG00000178150.9_48271372_48287608_1	70.2410514579846	-2.2467473325651	0.286401320917937	-7.84475199124122	4.3380996348737e-15	3.26255871005876e-13	DOWN	ZNF114	transcript:ENSG00000178150.9_48271372_48287608_1	chr19	+	2211	5	novel_in_catalog	ENSG00000178150.9	novel	569	6	NA	NA	0	0	combination_of_known_junctions	FALSE	canonical	NA	NA	NA	NA	NA	NA	NA	FALSE	NA	NA	NA	C	coding	417	1254	228	1481	48279800	48286878	FALSE	15	GGCCTGGTGCAGTGACTCAC	NA	NA
ENST00000639454.1	83.327469011672	-2.24642799860939	0.307105017226356	-7.31485281125714	2.57663663767183e-13	1.25692757770906e-11	DOWN	ADH1B	transcript:ENST00000639454.1	chr4	-	1210	9	full-splice_match	ENSG00000196616.13	ENST00000639454.1	1210	9	0	0	0	0	reference_match	FALSE	canonical	NA	NA	NA	NA	NA	NA	NA	FALSE	NA	NA	NA	A	coding	375	1125	86	1210	99352675	99307843	FALSE	30	TGAGGCAATAGAGATGCCTT	NA	NA
ENST00000448382.5	18.0257933248757	-2.24555704051073	0.271700573211305	-8.264822609573	1.39902623136206e-16	1.50536373956476e-14	DOWN	PILRB	transcript:ENST00000448382.5	chr7	+	2314	9	full-splice_match	ENSG00000121716.20	ENST00000448382.5	2314	9	0	0	0	0	reference_match	FALSE	canonical	NA	NA	NA	NA	NA	NA	NA	FALSE	NA	NA	NA	C	coding	271	816	1118	1933	100356601	100367352	FALSE	5	CACCCCTTTTCTCCTCGTCC	NA	NA
ENSG00000171163.15_248850006_248859018_1	11.1735797349962	-2.2452227960048	0.294298220490711	-7.62907363918521	2.36446555116819e-14	1.47433260969145e-12	DOWN	ZNF692	transcript:ENSG00000171163.15_248850006_248859018_1	chr1	-	2478	10	novel_in_catalog	ENSG00000171163.15	novel	1931	12	NA	NA	0	0	intron_retention	FALSE	canonical	NA	NA	NA	NA	NA	NA	NA	FALSE	NA	NA	NA	C	coding	315	948	1327	2274	248856334	248850210	FALSE	25	CATGTGTGGGCAGAGCAAGT	NA	NA
ENSG00000227398.3_47164497_47174117_1	2.8048494562408	-2.2451272844984	0.362908708566291	-6.18647949609149	6.15226824830938e-10	1.23677620109082e-08	DOWN	NA	transcript:ENSG00000227398.3_47164497_47174117_1	chr3	+	407	3	novel_not_in_catalog	ENSG00000227398.3	novel	4898	7	NA	NA	0	-72484	at_least_one_novel_splicesite	FALSE	canonical	NA	NA	NA	NA	NA	NA	NA	TRUE	NA	NA	NA	B	non_coding	NA	NA	NA	NA	NA	NA	NA	50	CTGAAAATACCAAATATTGA	NA	NA
ENST00000509148.1	11.5413075669356	-2.24379528759248	0.300770050395255	-7.46016860602913	8.64118308144216e-14	4.70383790486748e-12	DOWN	RACK1	transcript:ENST00000509148.1	chr5	-	888	2	full-splice_match	ENSG00000204628.11	ENST00000509148.1	888	2	0	0	0	0	reference_match	FALSE	canonical	NA	NA	NA	NA	NA	NA	NA	FALSE	NA	NA	NA	C	non_coding	NA	NA	NA	NA	NA	NA	NA	5	CTTTTAGGTTTTTTTTTCTT	NA	NA
ENST00000366159.8	12.9775041977423	-2.24355055913132	0.337228835697626	-6.65290248531116	2.87368604819846e-11	8.05466642359328e-10	DOWN	TNFRSF1A	transcript:ENST00000366159.8	chr12	-	1339	6	full-splice_match	ENSG00000067182.7	ENST00000366159.8	1339	6	0	0	0	0	reference_match	FALSE	canonical	NA	NA	NA	NA	NA	NA	NA	FALSE	NA	NA	NA	C	coding	218	657	35	691	6341814	6331888	FALSE	25	AAACCGAGGCTTGGGGGTTA	NA	NA
ENST00000584886.2	3.69261759852453	-2.24300418892437	0.359545962903298	-6.23843519424422	4.41969650339043e-10	9.21300593734915e-09	DOWN	NA	transcript:ENST00000584886.2	chr19	-	295	1	full-splice_match	ENSG00000263595.2	ENST00000584886.2	295	1	0	0	0	0	mono-exon	FALSE	NA	NA	NA	NA	NA	NA	NA	NA	NA	NA	NA	NA	A	non_coding	NA	NA	NA	NA	NA	NA	NA	85	AATTTAAAAAAAAAAAAAAA	NA	NA
ENST00000480347.1	3.66995847984411	-2.24241865712326	0.412567377710929	-5.43527864361211	5.47108668692073e-08	6.41054220987208e-07	DOWN	LCN6	transcript:ENST00000480347.1	chr9	-	527	3	full-splice_match	ENSG00000267206.5	ENST00000480347.1	527	3	0	0	0	0	reference_match	FALSE	canonical	NA	NA	NA	NA	NA	NA	NA	FALSE	NA	NA	NA	C	non_coding	NA	NA	NA	NA	NA	NA	NA	15	GGCCATGGGGCTCTTCACCA	NA	NA
ENST00000469492.3	4.61011976459719	-2.24134805086363	0.304582145187272	-7.35876375644259	1.85621197541475e-13	9.41805456426313e-12	DOWN	NA	transcript:ENST00000469492.3	chr19	+	319	1	full-splice_match	ENSG00000243642.3	ENST00000469492.3	319	1	0	0	0	0	mono-exon	FALSE	NA	NA	NA	NA	NA	NA	NA	NA	NA	NA	NA	NA	A	non_coding	NA	NA	NA	NA	NA	NA	NA	50	ACTGAAATTACAAAATTAGC	NA	NA
ENST00000161559.10	21.1928425780663	-2.24100175022386	0.336829984276943	-6.6532133563896	2.86762017804216e-11	8.04790677587854e-10	DOWN	CEACAM1	transcript:ENST00000161559.10	chr19	-	3519	9	full-splice_match	ENSG00000079385.21	ENST00000161559.10	3519	9	0	0	0	0	reference_match	FALSE	canonical	NA	NA	NA	NA	NA	NA	NA	FALSE	NA	NA	NA	C	coding	526	1581	136	1716	42528374	42509109	FALSE	15	CATGCTGCCTCATGGTTGAT	NA	NA
ENSG00000250251.6_15126659_15128017_1	25.344863558803	-2.24057664536318	0.291878855527853	-7.67639245847794	1.63631301191373e-14	1.05728195195654e-12	DOWN	PKD1P6	transcript:ENSG00000250251.6_15126659_15128017_1	chr16	-	1175	3	incomplete-splice_match	ENSG00000250251.6	ENST00000424133.2	2493	8	3482	0	3482	0	3prime_fragment	FALSE	canonical	NA	NA	NA	NA	NA	NA	NA	FALSE	NA	NA	NA	C	coding	51	156	350	505	15127484	15127329	FALSE	55	AAATCCCACAAAGAAAAGCT	NA	NA
ENST00000527126.1	9.90719089776194	-2.24008429781239	0.275525811445296	-8.13021577202449	4.28526959218581e-16	4.04501602985135e-14	DOWN	NUP160	transcript:ENST00000527126.1	chr11	-	527	2	full-splice_match	ENSG00000030066.13	ENST00000527126.1	527	2	0	0	0	0	reference_match	FALSE	canonical	NA	NA	NA	NA	NA	NA	NA	FALSE	NA	NA	NA	C	non_coding	NA	NA	NA	NA	NA	NA	NA	100	AAAAAAAAAAAAAAAAAAAA	NA	NA
ENSG00000066084.12_50697534_50699100_1	5.37013797273678	-2.23990199002431	0.312100705958769	-7.17685653143064	7.13324722327676e-13	3.13291738768786e-11	DOWN	DIP2B	transcript:ENSG00000066084.12_50697534_50699100_1	chr12	+	969	2	incomplete-splice_match	ENSG00000066084.12	ENST00000546732.1	3514	27	11648	45995	11648	12208	internal_fragment	FALSE	canonical	NA	NA	NA	NA	NA	NA	NA	FALSE	NA	NA	NA	C	non_coding	NA	NA	NA	NA	NA	NA	NA	40	CAGCTCTGCAAAACAGATGA	NA	NA
ENSG00000134982.16_112737885_112755983_1	12.0261578100908	-2.23791800699088	0.294552364133703	-7.59769154653619	3.01459819681633e-14	1.83024843000363e-12	DOWN	APC	transcript:ENSG00000134982.16_112737885_112755983_1	chr5	+	1152	2	incomplete-splice_match	ENSG00000134982.16	ENST00000508624.5	7406	17	0	86772	0	-10400	5prime_fragment	FALSE	canonical	NA	NA	NA	NA	NA	NA	NA	FALSE	NA	NA	NA	C	non_coding	NA	NA	NA	NA	NA	NA	NA	0	TCTTCCTGCTTTGTGTTGTT	NA	NA
ENSG00000171163.15_248850006_248859076_1	11.3043453489353	-2.23715837663307	0.303799270335648	-7.36393597707257	1.78565360390908e-13	9.08945193667957e-12	DOWN	ZNF692	transcript:ENSG00000171163.15_248850006_248859076_1	chr1	-	2625	9	novel_in_catalog	ENSG00000171163.15	novel	1931	12	NA	NA	-4	0	intron_retention	FALSE	canonical	NA	NA	NA	NA	NA	NA	NA	FALSE	NA	NA	NA	C	coding	241	726	1696	2421	248855682	248850210	FALSE	25	CATGTGTGGGCAGAGCAAGT	NA	NA
ENST00000584157.1	18.9842993315055	-2.23703067652692	0.259950471762503	-8.60560344960915	7.59162959662036e-18	1.24320462878601e-15	DOWN	NA	transcript:ENST00000584157.1	chr17	-	831	2	full-splice_match	ENSG00000263531.1	ENST00000584157.1	831	2	0	0	0	0	reference_match	FALSE	canonical	NA	NA	NA	NA	NA	NA	NA	FALSE	NA	NA	NA	A	non_coding	NA	NA	NA	NA	NA	NA	NA	20	GGCCGAGGTGGGAGGATCAC	NA	NA
ENSG00000115602.16_102337258_102343758_1	24.1185764117218	-2.23671769503723	0.460781096715983	-4.85418718558218	1.20881516006023e-06	9.6993320346036e-06	DOWN	IL1RL1	transcript:ENSG00000115602.16_102337258_102343758_1	chr2	+	1379	7	novel_in_catalog	ENSG00000115602.16	novel	3994	8	NA	NA	0	2	combination_of_known_junctions	FALSE	canonical	NA	NA	NA	NA	NA	NA	NA	FALSE	NA	NA	NA	C	coding	158	477	230	706	102338265	102342252	TRUE	0	CGTGTTCTTTTGTGCTCTTT	NA	NA
ENSG00000172869.14_119197758_119204463_1	6.81358994463475	-2.23541473387371	0.313984905503038	-7.11949744938321	1.08321291907538e-12	4.5052123321947e-11	DOWN	DMXL1	transcript:ENSG00000172869.14_119197758_119204463_1	chr5	+	1344	2	incomplete-splice_match	ENSG00000172869.14	ENST00000502516.5	376	3	0	2429	0	-2429	5prime_fragment	FALSE	canonical	NA	NA	NA	NA	NA	NA	NA	FALSE	NA	NA	NA	C	coding	109	330	3	332	119197760	119203451	FALSE	20	TTTCTGTGGATTATGCTTAA	NA	NA
ENSG00000177302.14_18306550_18307930_1	12.172349896039	-2.23539749287357	0.254518735706748	-8.7828406292618	1.59396950397641e-18	3.15738792579327e-16	DOWN	TOP3A	transcript:ENSG00000177302.14_18306550_18307930_1	chr17	-	875	2	novel_in_catalog	ENSG00000177302.14	novel	727	4	NA	NA	-771	0	combination_of_known_splicesites	FALSE	canonical	NA	NA	NA	NA	NA	NA	NA	FALSE	NA	NA	NA	C	non_coding	NA	NA	NA	NA	NA	NA	NA	85	AAAAAAAAAAAAAAATTTAA	NA	NA
ENSG00000169894.17_100949555_100953366_1	9.3569564763865	-2.23446618554022	0.344274244980204	-6.49036696215456	8.56275499978406e-11	2.13026027573124e-09	DOWN	MUC3A	transcript:ENSG00000169894.17_100949555_100953366_1	chr7	+	1657	2	incomplete-splice_match	ENSG00000169894.17	ENST00000483366.5	9944	11	-70	13942	0	-13942	5prime_fragment	FALSE	canonical	NA	NA	NA	NA	NA	NA	NA	FALSE	NA	NA	NA	A	coding	529	1587	71	1657	100949625	100953366	FALSE	30	CCAGCAACATATTCATTTTC	NA	NA
ENST00000384655.1	1.61614007878891	-2.23371346324412	0.417072689731007	-5.3556934276487	8.52289140709269e-08	9.52885012633634e-07	DOWN	NA	transcript:ENST00000384655.1	chr4	-	107	1	intergenic	novelGene_796	novel	NA	NA	NA	NA	NA	NA	mono-exon	FALSE	NA	NA	NA	NA	NA	NA	NA	NA	NA	NA	NA	NA	A	non_coding	NA	NA	NA	NA	NA	NA	NA	65	AAAATCTAGAATAAAAGTAA	NA	NA
ENST00000382679.2	19.3329142238132	-2.23091039279259	0.45689400179602	-4.88277452543266	1.04603458455772e-06	8.53641269738782e-06	DOWN	DEFA1	transcript:ENST00000382679.2	chr8	-	406	2	full-splice_match	ENSG00000206047.2	ENST00000382679.2	406	2	0	0	0	0	reference_match	FALSE	canonical	NA	NA	NA	NA	NA	NA	NA	FALSE	NA	NA	NA	C	non_coding	NA	NA	NA	NA	NA	NA	NA	5	TTTCTGTGTTTCCACCTCTT	NA	NA
ENST00000303562.8	219.365304865897	-2.22892396289611	0.409081045254506	-5.44861217294828	5.07643708001548e-08	6.00695128968916e-07	DOWN	FOS	transcript:ENST00000303562.8	chr14	+	2158	4	full-splice_match	ENSG00000170345.9	ENST00000303562.8	2158	4	0	0	0	0	reference_match	FALSE	canonical	NA	NA	NA	NA	NA	NA	NA	FALSE	NA	NA	NA	C	coding	380	1143	210	1352	75278983	75281424	FALSE	15	CCAACCTTGTGCTCTTTTCA	NA	NA
ENST00000364677.1	1.3298900359375	-2.22888196189553	0.447911887263106	-4.97616166321183	6.4857486040554e-07	5.62370765696838e-06	DOWN	NA	transcript:ENST00000364677.1	chr17	-	108	1	intergenic	novelGene_503	novel	NA	NA	NA	NA	NA	NA	mono-exon	FALSE	NA	NA	NA	NA	NA	NA	NA	NA	NA	NA	NA	NA	A	non_coding	NA	NA	NA	NA	NA	NA	NA	70	AGAAAAAGAAGGAAAGAAAG	NA	NA
ENST00000550082.5	37.0157646266141	-2.22833939760218	0.409852959835794	-5.43692400927142	5.42082432922236e-08	6.35787800850077e-07	DOWN	NR4A1	transcript:ENST00000550082.5	chr12	+	2029	7	full-splice_match	ENSG00000123358.19	ENST00000550082.5	2029	7	0	0	0	0	reference_match	FALSE	canonical	NA	NA	NA	NA	NA	NA	NA	FALSE	NA	NA	NA	C	coding	611	1836	89	1924	52041893	52058944	FALSE	25	GAATGACTCCACCTTCTCAC	NA	NA
ENSG00000163947.11_56879649_56916471_1	3.55661290657708	-2.22668331642533	0.345752979335132	-6.44009871066664	1.19395825820511e-10	2.87109993046802e-09	DOWN	ARHGEF3	transcript:ENSG00000163947.11_56879649_56916471_1	chr3	-	2869	2	incomplete-splice_match	ENSG00000163947.11	ENST00000496106.5	1994	11	0	150662	0	-105882	5prime_fragment	FALSE	canonical	NA	NA	NA	NA	NA	NA	NA	FALSE	NA	NA	NA	C	coding	124	375	540	914	56881978	56881604	FALSE	20	GGTGGGTCCCAATGGATGAC	NA	NA
ENST00000498989.2	33.4932509767374	-2.22631307531674	0.237319946790317	-9.38106174987385	6.53116824774405e-21	2.61535866509797e-18	DOWN	NA	transcript:ENST00000498989.2	chr14	-	1404	2	full-splice_match	ENSG00000246451.2	ENST00000498989.2	1404	2	0	0	0	0	reference_match	FALSE	canonical	NA	NA	NA	NA	NA	NA	NA	FALSE	NA	NA	NA	C	coding	86	261	101	361	103683915	103683655	TRUE	10	GTCTTGCTCTGTCACCCAGG	NA	NA
ENST00000259915.12	11.2324987692517	-2.22580889012807	0.297981842396337	-7.46961248453383	8.04313292088941e-14	4.40888462227454e-12	DOWN	POU5F1	transcript:ENST00000259915.12	chr6	-	1420	5	full-splice_match	ENSG00000204531.17	ENST00000259915.12	1420	5	0	0	0	0	reference_match	FALSE	canonical	NA	NA	NA	NA	NA	NA	NA	FALSE	NA	NA	NA	C	coding	360	1083	74	1156	31170620	31164601	FALSE	5	TCTTGGTTTGTCCTTCAGTT	NA	NA
ENST00000482167.1	5.18584843930154	-2.2257807929906	0.372278987559008	-5.97879780318731	2.24790363449505e-09	3.86260260664679e-08	DOWN	HSPD1	transcript:ENST00000482167.1	chr2	-	491	2	full-splice_match	ENSG00000144381.16	ENST00000482167.1	491	2	0	0	0	0	reference_match	FALSE	canonical	NA	NA	NA	NA	NA	NA	NA	FALSE	NA	NA	NA	C	non_coding	NA	NA	NA	NA	NA	NA	NA	25	TAAGCAGTGGTATTTGTTGA	NA	NA
ENST00000489158.1	7.74521136140436	-2.22487722394377	0.320455890615715	-6.94285013662554	3.842670125639e-12	1.37698897818752e-10	DOWN	EXOSC1	transcript:ENST00000489158.1	chr10	-	2113	2	full-splice_match	ENSG00000171311.12	ENST00000489158.1	2113	2	0	0	0	0	reference_match	FALSE	canonical	NA	NA	NA	NA	NA	NA	NA	FALSE	NA	NA	NA	C	non_coding	NA	NA	NA	NA	NA	NA	NA	35	TTGTCAATGATTATAGGCAA	NA	NA
ENST00000595607.5	70.6134709660638	-2.22290532153661	0.283903562282102	-7.82979017124066	4.88684865504149e-15	3.62657800709659e-13	DOWN	ZNF114	transcript:ENST00000595607.5	chr19	+	2478	6	full-splice_match	ENSG00000178150.9	ENST00000595607.5	2478	6	0	0	0	0	reference_match	FALSE	canonical	NA	NA	NA	NA	NA	NA	NA	FALSE	NA	NA	NA	C	coding	417	1254	495	1748	48279800	48286878	FALSE	15	GGCCTGGTGCAGTGACTCAC	NA	NA
ENST00000525219.6	19.5789605367258	-2.21967366699139	0.241033444438776	-9.20898621417328	3.29219469682292e-20	1.08505480761969e-17	DOWN	IL15RA	transcript:ENST00000525219.6	chr10	-	1850	7	full-splice_match	ENSG00000134470.20	ENST00000525219.6	1850	7	0	0	0	0	reference_match	FALSE	canonical	NA	NA	NA	NA	NA	NA	NA	FALSE	NA	NA	NA	C	coding	231	696	432	1127	5966319	5953095	FALSE	50	ATTAAGAGAATCACCAAGGA	NA	NA
ENSG00000019169.10_118991834_118994660_1	4.2708862648523	-2.21937177668334	0.445711173557841	-4.97939452351496	6.37835028100819e-07	5.5419159768782e-06	DOWN	MARCO	transcript:ENSG00000019169.10_118991834_118994660_1	chr2	+	538	4	incomplete-splice_match	ENSG00000019169.10	ENST00000327097.4	1838	17	49668	0	-1183	0	3prime_fragment	FALSE	canonical	NA	NA	NA	NA	NA	NA	NA	FALSE	NA	NA	NA	C	coding	59	180	219	398	118993255	118994520	FALSE	10	TGTGGCTGAGTGTCACTGTG	NA	NA
ENST00000358777.8	8.21939096468115	-2.21918186491946	0.324797970147881	-6.83249918067241	8.34478828965192e-12	2.72511881027721e-10	DOWN	CEACAM19	transcript:ENST00000358777.8	chr19	+	2249	8	full-splice_match	ENSG00000186567.12	ENST00000358777.8	2249	8	0	0	0	0	reference_match	FALSE	canonical	NA	NA	NA	NA	NA	NA	NA	FALSE	NA	NA	NA	C	coding	299	900	481	1380	44671932	44683490	FALSE	15	CGTTGTCTGTCAGATGGGGA	NA	NA
ENST00000461878.5	8.68556437303326	-2.21867909959626	0.27230012255833	-8.14791810870737	3.7024293027182e-16	3.54605930322977e-14	DOWN	CAPZA2	transcript:ENST00000461878.5	chr7	+	621	2	full-splice_match	ENSG00000198898.13	ENST00000461878.5	621	2	0	0	0	0	reference_match	FALSE	canonical	NA	NA	NA	NA	NA	NA	NA	FALSE	NA	NA	NA	C	non_coding	NA	NA	NA	NA	NA	NA	NA	10	GCCAGGTGTGGTGGCATGCT	NA	NA
ENST00000487603.5	12.3208976948373	-2.21829037362815	0.248213332118309	-8.93703152323347	3.99764354310305e-19	9.61899255105971e-17	DOWN	WSB1	transcript:ENST00000487603.5	chr17	+	1898	4	full-splice_match	ENSG00000109046.14	ENST00000487603.5	1898	4	0	0	0	0	reference_match	FALSE	canonical	NA	NA	NA	NA	NA	NA	NA	FALSE	NA	NA	NA	C	non_coding	NA	NA	NA	NA	NA	NA	NA	85	AAAAAAAAAAAACCAAAAAG	NA	NA
ENST00000462927.5	4.34413475200631	-2.21785040125796	0.341269549405106	-6.49882301284736	8.0950828227503e-11	2.02871051661136e-09	DOWN	CYTH4	transcript:ENST00000462927.5	chr22	+	3667	13	full-splice_match	ENSG00000100055.20	ENST00000462927.5	3667	13	0	0	0	0	reference_match	TRUE	canonical	NA	NA	NA	NA	NA	NA	NA	FALSE	NA	NA	NA	C	coding	278	837	46	882	37282570	37309237	TRUE	5	CTCGTGAGTGGGCTCTGTCC	NA	NA
ENSG00000245532.8_65440182_65440864_2	318.150408128877	-2.21752920578587	0.290050387794932	-7.6453240509152	2.08419769257833e-14	1.3142005723757e-12	DOWN	NA	transcript:ENSG00000245532.8_65440182_65440864_2	chr11	+	546	2	genic	ENSG00000245532.8	novel	22743	1	NA	NA	14631	-4676	multi-exon	FALSE	non_canonical	NA	NA	NA	NA	NA	NA	NA	TRUE	NA	NA	NA	C	non_coding	NA	NA	NA	NA	NA	NA	NA	60	CCAAGAAGAAAAGGAATGAA	NA	NA
ENSG00000068654.15_86086226_86105875_1	12.5178371546992	-2.21637444058049	0.271609988392793	-8.1601359865133	3.34647614158155e-16	3.24877394828958e-14	DOWN	POLR1A	transcript:ENSG00000068654.15_86086226_86105875_1	chr2	-	3169	6	incomplete-splice_match	ENSG00000068654.15	ENST00000486964.5	1427	10	-2	8185	-1	-3144	5prime_fragment	FALSE	canonical	NA	NA	NA	NA	NA	NA	NA	FALSE	NA	NA	NA	C	coding	261	786	100	885	86105776	86088510	FALSE	5	TTAGCCGGGTGTGGTGGCGC	NA	NA
ENSG00000153317.14_130079914_130115691_1	2.85107359819363	-2.21517322164149	0.411395539745308	-5.3845338795187	7.26326228553243e-08	8.25467338364894e-07	DOWN	ASAP1	transcript:ENSG00000153317.14_130079914_130115691_1	chr8	-	522	4	incomplete-splice_match	ENSG00000153317.14	ENST00000524124.5	5478	24	65171	27810	2831	-3517	internal_fragment	FALSE	canonical	NA	NA	NA	NA	NA	NA	NA	FALSE	NA	NA	NA	C	coding	173	519	2	520	130115690	130079916	FALSE	30	CCAGCAGTCGAGGTAAGCCA	NA	NA
ENST00000442484.2	2.73357362978962	-2.21266281313239	0.432705560809874	-5.11355298737334	3.16155017504003e-07	2.99982045821114e-06	DOWN	TMIGD3	transcript:ENST00000442484.2	chr1	-	962	5	full-splice_match	ENSG00000121933.18	ENST00000442484.2	962	5	0	0	0	0	reference_match	FALSE	canonical	NA	NA	NA	NA	NA	NA	NA	FALSE	NA	NA	NA	C	coding	193	582	42	623	111489019	111483687	FALSE	30	CTCCAAGGTATGAGTAACTT	NA	NA
ENSG00000162769.12_212885547_212899363_1	20.7415613191292	-2.21253462481714	0.272050918802868	-8.13279600213509	4.19500251599952e-16	3.96936299586874e-14	DOWN	FLVCR1	transcript:ENSG00000162769.12_212885547_212899363_1	chr1	+	2239	2	novel_not_in_catalog	ENSG00000162769.12	novel	590	4	NA	NA	2138	0	at_least_one_novel_splicesite	FALSE	non_canonical	NA	NA	NA	NA	NA	NA	NA	FALSE	NA	NA	NA	B	non_coding	NA	NA	NA	NA	NA	NA	NA	20	TTTTCTGTGACTTTTTGAAA	NA	NA
ENST00000650281.1	10.8405325719732	-2.2123364093468	0.261473838150161	-8.46102395940771	2.6503993856397e-17	3.68577012828831e-15	DOWN	CHEK2	transcript:ENST00000650281.1	chr22	-	1923	16	full-splice_match	ENSG00000183765.21	ENST00000650281.1	1923	16	0	0	0	0	reference_match	FALSE	canonical	NA	NA	NA	NA	NA	NA	NA	FALSE	NA	NA	NA	C	coding	543	1632	161	1792	28734721	28687897	FALSE	45	ATTAAAAACCTGATGGAACC	NA	NA
ENSG00000068654.15_86087544_86105875_1	10.6147579061101	-2.21230088303681	0.279887639940129	-7.90424644514508	2.69559259529457e-15	2.13365266162968e-13	DOWN	POLR1A	transcript:ENSG00000068654.15_86087544_86105875_1	chr2	-	2917	4	novel_in_catalog	ENSG00000068654.15	novel	1427	10	NA	NA	-1	-4462	intron_retention	FALSE	canonical	NA	NA	NA	NA	NA	NA	NA	FALSE	NA	NA	NA	C	coding	182	549	100	648	86105776	86089813	FALSE	30	GCACAACCTGCAATTGTCAC	NA	NA
ENST00000473539.5	26.3207273561379	-2.21158396574267	0.319281822023353	-6.92674563095204	4.30631868049469e-12	1.51953191010654e-10	DOWN	CD200	transcript:ENST00000473539.5	chr3	+	1524	7	full-splice_match	ENSG00000091972.18	ENST00000473539.5	1524	7	0	0	0	0	reference_match	FALSE	canonical	NA	NA	NA	NA	NA	NA	NA	FALSE	NA	NA	NA	C	coding	294	885	58	942	112333213	112361550	FALSE	15	CCTGCTTACTGCTTTGCTAA	NA	NA
ENST00000371039.5	20.5056387890288	-2.21033689297196	0.244912998203917	-9.02498809447265	1.79714911543661e-19	4.89479770013762e-17	DOWN	SGIP1	transcript:ENST00000371039.5	chr1	+	4080	22	full-splice_match	ENSG00000118473.21	ENST00000371039.5	4080	22	0	0	0	0	reference_match	TRUE	canonical	NA	NA	NA	NA	NA	NA	NA	FALSE	NA	NA	NA	C	coding	631	1896	195	2090	66534359	66743095	FALSE	10	CTGGTTCTCATGTCTTTGTA	NA	NA
ENST00000500148.6	74.3629167073587	-2.20914435579379	0.229511635486978	-9.6254133308162	6.24553203003971e-22	3.42591453124717e-19	DOWN	NA	transcript:ENST00000500148.6	chr5	-	2224	4	full-splice_match	ENSG00000247572.7	ENST00000500148.6	2224	4	0	0	0	0	reference_match	FALSE	canonical	NA	NA	NA	NA	NA	NA	NA	FALSE	NA	NA	NA	C	non_coding	NA	NA	NA	NA	NA	NA	NA	35	AAAATTTTGATGTGTGTTAA	NA	NA
ENST00000527850.5	6.62484076860902	-2.20703763207521	0.289225208716203	-7.63086192200081	2.33189334851398e-14	1.45749837570346e-12	DOWN	POLA2	transcript:ENST00000527850.5	chr11	+	2403	16	full-splice_match	ENSG00000014138.8	ENST00000527850.5	2403	16	0	0	0	0	reference_match	FALSE	canonical	NA	NA	NA	NA	NA	NA	NA	FALSE	NA	NA	NA	C	coding	361	1086	873	1958	65278893	65296053	FALSE	45	AGGTTAAAAAAAAGTTTTTC	NA	NA
ENST00000516313.1	9.29841668047963	-2.20663805627895	0.266800079791057	-8.27075485887062	1.33113498740855e-16	1.44021461444571e-14	DOWN	NA	transcript:ENST00000516313.1	chr16	-	135	1	intergenic	novelGene_444	novel	NA	NA	NA	NA	NA	NA	mono-exon	FALSE	NA	NA	NA	NA	NA	NA	NA	NA	NA	NA	NA	NA	A	non_coding	NA	NA	NA	NA	NA	NA	NA	45	GTGGGGGAAAAAAAGATTTA	NA	NA
ENSG00000163374.19_155670324_155671451_1	5.74287799601023	-2.20608878157014	0.325214018204354	-6.7834984289758	1.17300069951848e-11	3.66725180832718e-10	DOWN	YY1AP1	transcript:ENSG00000163374.19_155670324_155671451_1	chr1	-	559	2	novel_not_in_catalog	ENSG00000163374.19	novel	1037	6	NA	NA	-360	0	at_least_one_novel_splicesite	FALSE	canonical	NA	NA	NA	NA	NA	NA	NA	FALSE	NA	NA	NA	C	non_coding	NA	NA	NA	NA	NA	NA	NA	30	ACAAGTAAGTGTTTACTCTG	NA	NA
ENST00000588659.5	5.16246627537141	-2.20570378254522	0.309266746300553	-7.13204315992532	9.8889852865081e-13	4.17044029494076e-11	DOWN	TMEM106A	transcript:ENST00000588659.5	chr17	+	1437	9	full-splice_match	ENSG00000184988.8	ENST00000588659.5	1437	9	0	0	0	0	reference_match	FALSE	canonical	NA	NA	NA	NA	NA	NA	NA	FALSE	NA	NA	NA	C	coding	262	789	260	1048	43213042	43217801	FALSE	30	TGAGGAAAATCTGACCTGGC	NA	NA
ENSG00000139624.12_50147047_50148928_1	20.3949764129242	-2.20549216038379	0.268111249927468	-8.22603363708328	1.93514692382802e-16	1.99993227736488e-14	DOWN	CERS5	transcript:ENSG00000139624.12_50147047_50148928_1	chr12	-	1133	2	novel_not_in_catalog	ENSG00000139624.12	novel	522	3	NA	NA	-4429	-2698	at_least_one_novel_splicesite	FALSE	non_canonical	NA	NA	NA	NA	NA	NA	NA	FALSE	NA	NA	NA	C	non_coding	NA	NA	NA	NA	NA	NA	NA	40	TAATTTCAAATAATTTCACT	NA	NA
ENST00000427287.6	3.87322986958133	-2.20515331807179	0.354431322104613	-6.22166603385273	4.91903228046915e-10	1.01300554243182e-08	DOWN	WSB1	transcript:ENST00000427287.6	chr17	+	1149	6	full-splice_match	ENSG00000109046.14	ENST00000427287.6	1149	6	0	0	0	0	reference_match	FALSE	canonical	NA	NA	NA	NA	NA	NA	NA	FALSE	NA	NA	NA	C	coding	213	642	283	924	27294396	27307767	FALSE	35	AAATACACTGACTCCTGAGT	NA	NA
ENST00000621176.1	8.91021292210728	-2.20452790623264	0.297990715865893	-7.39797513431511	1.3827673476389e-13	7.25037790883309e-12	DOWN	TRIM6	transcript:ENST00000621176.1	chr11	+	3005	8	full-splice_match	ENSG00000121236.20	ENST00000621176.1	3005	8	0	0	0	0	reference_match	FALSE	canonical	NA	NA	NA	NA	NA	NA	NA	FALSE	NA	NA	NA	C	coding	462	1389	1	1389	5603313	5611342	FALSE	20	TCATTTTACTTTTTTAATGT	NA	NA
ENSG00000130177.15_114270915_114272675_1	29.5671634695496	-2.20381574900056	0.208613475240189	-10.5641102352721	4.37093937487855e-26	1.10600275969306e-22	DOWN	CDC16	transcript:ENSG00000130177.15_114270915_114272675_1	chr13	+	1679	2	incomplete-splice_match	ENSG00000130177.15	ENST00000252457.9	2034	19	35854	0	6703	0	3prime_fragment	FALSE	canonical	NA	NA	NA	NA	NA	NA	NA	FALSE	NA	NA	NA	C	non_coding	NA	NA	NA	NA	NA	NA	NA	5	TGTTATGTCTTTTTTTTTCT	NA	NA
ENST00000619648.1	2.22627548764167	-2.20361406418069	0.42395317636431	-5.19777698819995	2.01685882955861e-07	2.01817098417409e-06	DOWN	NA	transcript:ENST00000619648.1	chr16	+	282	1	full-splice_match	ENSG00000275808.1	ENST00000619648.1	282	1	0	0	0	0	mono-exon	FALSE	NA	NA	NA	NA	NA	NA	NA	NA	NA	NA	NA	NA	A	non_coding	NA	NA	NA	NA	NA	NA	NA	60	ATAAAAAAAGACTCATATTA	NA	NA
ENST00000364518.1	4.57694748518298	-2.2030701902021	0.363309263285739	-6.0638976564421	1.32861716522563e-09	2.42932538595487e-08	DOWN	NA	transcript:ENST00000364518.1	chr19	-	133	1	intergenic	novelGene_541	novel	NA	NA	NA	NA	NA	NA	mono-exon	FALSE	NA	NA	NA	NA	NA	NA	NA	NA	NA	NA	NA	NA	A	non_coding	NA	NA	NA	NA	NA	NA	NA	60	CTGGTGAAAAAAAAAAAAGT	NA	NA
ENSG00000145623.12_38885416_38935641_1	45.443103383355	-2.20175822634689	0.261044989972435	-8.43440139027143	3.32902314088827e-17	4.36675425074275e-15	DOWN	OSMR	transcript:ENSG00000145623.12_38885416_38935641_1	chr5	+	4367	13	incomplete-splice_match	ENSG00000145623.12	ENST00000274276.7	5539	18	39417	0	-18982	0	3prime_fragment	FALSE	canonical	NA	NA	NA	NA	NA	NA	NA	FALSE	NA	NA	NA	B	coding	646	1941	230	2170	38903890	38933444	FALSE	10	CATTGTGTTTTATCTCCCTC	NA	NA
ENST00000490639.5	6.48636079499733	-2.20136392138127	0.381771300438658	-5.76618493546238	8.10860799715424e-09	1.19715287013886e-07	DOWN	CP	transcript:ENST00000490639.5	chr3	-	3105	17	full-splice_match	ENSG00000047457.13	ENST00000490639.5	3105	17	0	0	0	0	reference_match	FALSE	canonical	NA	NA	NA	NA	NA	NA	NA	FALSE	NA	NA	NA	C	coding	1018	3057	33	3089	149221792	149177801	FALSE	40	GTGAAGAAAATATTTTCTCA	NA	NA
ENST00000576477.1	3.94749011938429	-2.2006443401822	0.327821716801485	-6.71293031362782	1.90754228292771e-11	5.65066179060169e-10	DOWN	NA	transcript:ENST00000576477.1	chr17	+	513	2	full-splice_match	ENSG00000262815.1	ENST00000576477.1	513	2	0	0	0	0	reference_match	TRUE	canonical	NA	NA	NA	NA	NA	NA	NA	FALSE	NA	NA	NA	A	non_coding	NA	NA	NA	NA	NA	NA	NA	30	CCCCTGGGTTAAGGAACAGA	NA	NA
ENST00000519270.1	29.1346097502264	-2.20001409434747	0.233639514496986	-9.41627574892028	4.67371756085315e-21	1.99245151734175e-18	DOWN	NA	transcript:ENST00000519270.1	chr6	+	1244	2	full-splice_match	ENSG00000228624.7	ENST00000519270.1	1244	2	0	0	0	0	reference_match	FALSE	canonical	NA	NA	NA	NA	NA	NA	NA	FALSE	NA	NA	NA	C	non_coding	NA	NA	NA	NA	NA	NA	NA	15	CTCAGTCTCAGGTATGTCTT	NA	NA
ENSG00000167680.15_4552432_4559808_1	9.23137358554167	-2.19892590239093	0.344996832933002	-6.37375677827733	1.84453036852538e-10	4.22196692843593e-09	DOWN	SEMA6B	transcript:ENSG00000167680.15_4552432_4559808_1	chr19	-	1290	10	incomplete-splice_match	ENSG00000167680.15	ENST00000586582.5	3986	17	0	9839	0	-6642	5prime_fragment	FALSE	canonical	NA	NA	NA	NA	NA	NA	NA	FALSE	NA	NA	NA	A	coding	326	978	312	1289	4558457	4552433	FALSE	25	CCAGCAACAGGTCAGCGCCC	NA	NA
ENST00000469266.1	10.7520863932456	-2.19869880017537	0.317014336271737	-6.93564469680861	4.04372757428577e-12	1.43808218493748e-10	DOWN	PLSCR1	transcript:ENST00000469266.1	chr3	-	1257	4	full-splice_match	ENSG00000188313.12	ENST00000469266.1	1257	4	0	0	0	0	reference_match	FALSE	canonical	NA	NA	NA	NA	NA	NA	NA	FALSE	NA	NA	NA	C	coding	128	387	275	661	146536552	146528539	FALSE	25	TGGATTTTGTTGCACTAAAT	NA	NA
ENST00000469688.2	2.82246084418036	-2.19855609614686	0.370808648519028	-5.92908527060431	3.04626873942215e-09	5.05612285630581e-08	DOWN	RPL35AP32	transcript:ENST00000469688.2	chr15	-	323	1	full-splice_match	ENSG00000243404.2	ENST00000469688.2	323	1	0	0	0	0	mono-exon	FALSE	NA	NA	NA	NA	NA	NA	NA	NA	NA	NA	NA	NA	A	non_coding	NA	NA	NA	NA	NA	NA	NA	10	TTTTTTTTTTTTTTGAGACG	NA	NA
ENST00000461759.1	10.888113496133	-2.19811820802064	0.252158531511768	-8.7172073649154	2.85147610844781e-18	5.27965466892795e-16	DOWN	MGST3	transcript:ENST00000461759.1	chr1	+	2456	2	full-splice_match	ENSG00000143198.12	ENST00000461759.1	2456	2	0	0	0	0	reference_match	FALSE	canonical	NA	NA	NA	NA	NA	NA	NA	FALSE	NA	NA	NA	C	coding	117	354	225	578	165645885	165646238	TRUE	15	GCAGTTAGGCCTATTTTGCT	NA	NA
ENSG00000245532.8_65440182_65564170_1	371.635063685891	-2.19754689449812	0.280113743159016	-7.84519484733244	4.32281770387352e-15	3.25418563828736e-13	DOWN	NA	transcript:ENSG00000245532.8_65440182_65564170_1	chr11	+	511	2	genic	ENSG00000245532.8	novel	22743	1	NA	NA	14631	118630	multi-exon	FALSE	canonical	NA	NA	NA	NA	NA	NA	NA	TRUE	NA	NA	NA	C	non_coding	NA	NA	NA	NA	NA	NA	NA	10	CATTAGCTGGGTGTGGTGGC	NA	NA
ENSG00000185864.16_21834569_21835630_1	36.5414386211691	-2.19737922878182	0.264508984368682	-8.30738976230399	9.78301959284128e-17	1.11377335251388e-14	DOWN	NPIPB4	transcript:ENSG00000185864.16_21834569_21835630_1	chr16	-	936	2	novel_not_in_catalog	ENSG00000185864.16	novel	3606	9	NA	NA	2140	0	at_least_one_novel_splicesite	TRUE	non_canonical	NA	NA	NA	NA	NA	NA	NA	FALSE	NA	NA	NA	C	coding	100	303	485	787	21835020	21834718	FALSE	15	ATGTTATTGCTTTGTTTCGA	NA	NA
ENSG00000172175.13_58737387_58750138_2	24.2285059058221	-2.19701815168358	0.202383324490281	-10.8557271564589	1.8730996605412e-27	7.733042656448e-24	DOWN	MALT1	transcript:ENSG00000172175.13_58737387_58750138_2	chr18	+	7646	4	incomplete-splice_match	ENSG00000172175.13	ENST00000650355.1	1519	7	3745	-2232	3745	0	3prime_fragment	FALSE	canonical	NA	NA	NA	NA	NA	NA	NA	FALSE	NA	NA	NA	C	coding	289	870	4481	5350	58741867	58747842	FALSE	35	TGCAGGATACAAGATCAGTT	NA	NA
ENST00000393088.8	10.8157538160583	-2.19682740212298	0.357957169130283	-6.13712363258581	8.40289913767263e-10	1.62668265364802e-08	DOWN	SERPINA1	transcript:ENST00000393088.8	chr14	-	1885	7	full-splice_match	ENSG00000197249.13	ENST00000393088.8	1885	7	0	0	0	0	reference_match	FALSE	canonical	NA	NA	NA	NA	NA	NA	NA	FALSE	NA	NA	NA	C	coding	418	1257	556	1812	94383237	94378449	FALSE	10	TGGTCCCTGCCTGCATGTGA	NA	NA
ENST00000492735.1	2.50051922352149	-2.19671452388556	0.378823803585662	-5.79877637860426	6.68005387516426e-09	1.01293273926495e-07	DOWN	NMNAT1	transcript:ENST00000492735.1	chr1	+	514	2	full-splice_match	ENSG00000173614.13	ENST00000492735.1	514	2	0	0	0	0	reference_match	FALSE	canonical	NA	NA	NA	NA	NA	NA	NA	FALSE	NA	NA	NA	C	non_coding	NA	NA	NA	NA	NA	NA	NA	55	AAAAAATACTAGAGAACCGG	NA	NA
ENST00000621023.1	8.29201509448839	-2.19669913636433	0.319444646683231	-6.87661902984599	6.12897271132181e-12	2.08573860498392e-10	DOWN	NA	transcript:ENST00000621023.1	chr10	+	88	1	intergenic	novelGene_125	novel	NA	NA	NA	NA	NA	NA	mono-exon	FALSE	NA	NA	NA	NA	NA	NA	NA	NA	NA	NA	NA	NA	A	non_coding	NA	NA	NA	NA	NA	NA	NA	25	CAAATCCTGAGCGGCTGACT	NA	NA
ENSG00000231806.3_94555083_94568141_3	1.66973189274123	-2.19663619022932	0.423051597255244	-5.1923599969391	2.07645005240522e-07	2.07066893669868e-06	DOWN	NA	transcript:ENSG00000231806.3_94555083_94568141_3	chr9	+	1100	3	novel_not_in_catalog	ENSG00000231806.3	novel	3974	3	NA	NA	0	14	at_least_one_novel_splicesite	FALSE	canonical	NA	NA	NA	NA	NA	NA	NA	TRUE	NA	NA	NA	C	non_coding	NA	NA	NA	NA	NA	NA	NA	15	TGTGTGGTACAGTTATTTTG	NA	NA
ENST00000594220.1	1.57377305550213	-2.19611291226409	0.402955808339446	-5.45000932314174	5.03671796744721e-08	5.96895594628383e-07	DOWN	GYS1	transcript:ENST00000594220.1	chr19	-	427	1	full-splice_match	ENSG00000104812.14	ENST00000594220.1	427	1	0	0	0	0	mono-exon	FALSE	NA	NA	NA	NA	NA	NA	NA	NA	NA	NA	NA	NA	C	coding	10	33	309	341	48970401	48970369	NA	10	CGTGATGGTGCGTGCCTGTA	NA	NA
ENST00000466881.1	2.76536376615067	-2.19559989859175	0.359180554664779	-6.11280279535425	9.78963177154372e-10	1.86476082028087e-08	DOWN	PLOD3	transcript:ENST00000466881.1	chr7	-	661	2	full-splice_match	ENSG00000106397.11	ENST00000466881.1	661	2	0	0	0	0	reference_match	FALSE	canonical	NA	NA	NA	NA	NA	NA	NA	FALSE	NA	NA	NA	C	coding	116	348	312	659	101210792	101210358	FALSE	25	CTGGCAGATCTTCGACAACC	NA	NA
ENST00000579673.1	4.01275695648612	-2.19534667404358	0.331089432669239	-6.63067575532303	3.34153533885695e-11	9.24236154849357e-10	DOWN	NA	transcript:ENST00000579673.1	chr17	+	562	2	full-splice_match	ENSG00000264304.1	ENST00000579673.1	562	2	0	0	0	0	reference_match	TRUE	canonical	NA	NA	NA	NA	NA	NA	NA	FALSE	NA	NA	NA	A	non_coding	NA	NA	NA	NA	NA	NA	NA	30	CCAGGACACAGCCCACCACT	NA	NA
ENSG00000270049.2_67481384_67505360_1	19.3749501182224	-2.19466343007516	0.229288706323915	-9.57161591279936	1.05247630576456e-21	5.25842636308775e-19	DOWN	NA	transcript:ENSG00000270049.2_67481384_67505360_1	chr16	+	1387	4	novel_not_in_catalog	ENSG00000270049.2	novel	1462	4	NA	NA	0	297	at_least_one_novel_splicesite	FALSE	canonical	NA	NA	NA	NA	NA	NA	NA	TRUE	NA	NA	NA	C	non_coding	NA	NA	NA	NA	NA	NA	NA	20	GATATTATTTGTCTTTCATG	NA	NA
ENSG00000243716.10_22513760_22516201_1	51.6929871562031	-2.19466171280103	0.253002502787436	-8.67446641286747	4.15494047477821e-18	7.37370329823705e-16	DOWN	NPIPB5	transcript:ENSG00000243716.10_22513760_22516201_1	chr16	+	1740	2	novel_not_in_catalog	ENSG00000243716.10	novel	483	2	NA	NA	0	0	at_least_one_novel_splicesite	FALSE	non_canonical	NA	NA	NA	NA	NA	NA	NA	FALSE	NA	NA	NA	C	non_coding	NA	NA	NA	NA	NA	NA	NA	25	GTCGGATGTAATCAGCAGTG	NA	NA
ENST00000577544.1	2.80485187602586	-2.1943740149138	0.405803123310402	-5.40748429192179	6.39161465201342e-08	7.36759213693732e-07	DOWN	NA	transcript:ENST00000577544.1	chr17	+	612	2	full-splice_match	ENSG00000264754.1	ENST00000577544.1	612	2	0	0	0	0	reference_match	FALSE	canonical	NA	NA	NA	NA	NA	NA	NA	FALSE	NA	NA	NA	A	non_coding	NA	NA	NA	NA	NA	NA	NA	35	CTTTATTTACAAAGCAGGCA	NA	NA
ENSG00000273749.4_22937132_22939581_3	7.07492038401506	-2.19409185506966	0.325484665736588	-6.74099915000394	1.57301128062698e-11	4.7566915136338e-10	DOWN	CYFIP1	transcript:ENSG00000273749.4_22937132_22939581_3	chr15	-	1220	2	novel_not_in_catalog	ENSG00000273749.4	novel	6793	31	NA	NA	7406	6097	intron_retention	FALSE	non_canonical	NA	NA	NA	NA	NA	NA	NA	FALSE	NA	NA	NA	C	non_coding	NA	NA	NA	NA	NA	NA	NA	40	CTTATCCAAAATCGACAAGT	NA	NA
ENST00000464824.2	26.4902043738209	-2.19393447852476	0.304644516959855	-7.20162141901892	5.95007077922325e-13	2.65640012517388e-11	DOWN	ADAM15	transcript:ENST00000464824.2	chr1	+	525	2	full-splice_match	ENSG00000143537.13	ENST00000464824.2	525	2	0	0	0	0	reference_match	FALSE	canonical	NA	NA	NA	NA	NA	NA	NA	FALSE	NA	NA	NA	C	non_coding	NA	NA	NA	NA	NA	NA	NA	10	CCCCAGAGTTTGTCTGCTTC	NA	NA
ENST00000612004.1	3.23229982659691	-2.19186782554608	0.35627789523112	-6.15212971358833	7.64493091366032e-10	1.49844084407404e-08	DOWN	NA	transcript:ENST00000612004.1	chr14	+	332	1	full-splice_match	ENSG00000278818.1	ENST00000612004.1	332	1	0	0	0	0	mono-exon	FALSE	NA	NA	NA	NA	NA	NA	NA	NA	NA	NA	NA	NA	A	non_coding	NA	NA	NA	NA	NA	NA	NA	65	TTAAAAAAAAAAAAATTCCT	NA	NA
ENST00000367964.6	9.35739821635093	-2.19108105507306	0.439889355582824	-4.9809822112427	6.32623556272494e-07	5.50334084258297e-06	DOWN	FCGR3B	transcript:ENST00000367964.6	chr1	-	2143	6	full-splice_match	ENSG00000162747.10	ENST00000367964.6	2143	6	0	0	0	0	reference_match	FALSE	canonical	NA	NA	NA	NA	NA	NA	NA	FALSE	NA	NA	NA	C	coding	233	702	123	824	161631094	161624515	FALSE	0	TTCTTTCTTCTTCCCTTTGT	NA	NA
ENST00000496462.1	17.4968583051422	-2.1907223506636	0.272706785638543	-8.03325207157578	9.49223640577048e-16	8.28231942052327e-14	DOWN	U2AF1	transcript:ENST00000496462.1	chr21	-	3973	3	full-splice_match	ENSG00000160201.11	ENST00000496462.1	3973	3	0	0	0	0	reference_match	FALSE	canonical	NA	NA	NA	NA	NA	NA	NA	FALSE	NA	NA	NA	C	coding	94	285	31	315	43107494	43101280	FALSE	45	GATAAAAAGAGTTTTGAGCA	NA	NA
ENSG00000251562.8_65499042_65499990_2	27964.9720594918	-2.18930521856752	0.28325612327908	-7.72906581232309	1.08338657749325e-14	7.27584987372839e-13	DOWN	NA	transcript:ENSG00000251562.8_65499042_65499990_2	chr11	+	919	2	novel_not_in_catalog	ENSG00000251562.8	novel	480	2	NA	NA	0	205	intron_retention	FALSE	non_canonical	NA	NA	NA	NA	NA	NA	NA	TRUE	NA	NA	NA	C	non_coding	NA	NA	NA	NA	NA	NA	NA	35	TGAGGAAATTATTGGTAACC	NA	NA
ENSG00000123358.19_52043727_52059506_1	207.26622012072	-2.18917290482098	0.311404082443971	-7.03000708160228	2.06523056149096e-12	7.90623477178686e-11	DOWN	NR4A1	transcript:ENSG00000123358.19_52043727_52059506_1	chr12	+	2546	7	novel_in_catalog	ENSG00000123358.19	novel	607	4	NA	NA	0	0	intron_retention	FALSE	canonical	NA	NA	NA	NA	NA	NA	NA	FALSE	NA	NA	NA	C	coding	598	1797	188	1984	52054329	52058944	FALSE	20	AGATTCAGTCTGTCTCTGAT	NA	NA
ENST00000543754.1	8.31812696002253	-2.18845541834794	0.32897426860005	-6.6523604647285	2.8842922735466e-11	8.0715936578405e-10	DOWN	PUS1	transcript:ENST00000543754.1	chr12	+	1378	2	full-splice_match	ENSG00000177192.13	ENST00000543754.1	1378	2	0	0	0	0	reference_match	FALSE	canonical	NA	NA	NA	NA	NA	NA	NA	FALSE	NA	NA	NA	C	coding	162	489	617	1105	131941543	131943586	FALSE	0	TCCTTGGTTTGCCTTTTTCT	NA	NA
ENST00000493198.5	1.67477760789952	-2.18737493816727	0.414285218808827	-5.279876855024	1.29270738617837e-07	1.37102839479742e-06	DOWN	ZNF767P	transcript:ENST00000493198.5	chr7	-	501	3	full-splice_match	ENSG00000133624.13	ENST00000493198.5	501	3	0	0	0	0	reference_match	FALSE	canonical	NA	NA	NA	NA	NA	NA	NA	FALSE	NA	NA	NA	C	non_coding	NA	NA	NA	NA	NA	NA	NA	35	CTCCAGAAACGAACACTTTC	NA	NA
ENST00000302312.8	4.73489517187743	-2.18668799929777	0.464367317564615	-4.7089618855304	2.48981618966225e-06	1.8208434806386e-05	DOWN	AHSP	transcript:ENST00000302312.8	chr16	+	524	3	full-splice_match	ENSG00000169877.9	ENST00000302312.8	524	3	0	0	0	0	reference_match	FALSE	canonical	NA	NA	NA	NA	NA	NA	NA	FALSE	NA	NA	NA	A	coding	102	309	104	412	31528140	31528691	FALSE	5	CTTCCTGGCTTCTCTTTCAT	NA	NA
ENST00000538624.1	4.19708814709956	-2.18634506225351	0.339437543814721	-6.44108202552546	1.18624737173794e-10	2.85518349452272e-09	DOWN	NA	transcript:ENST00000538624.1	chr11	+	210	2	full-splice_match	ENSG00000255928.1	ENST00000538624.1	210	2	0	0	0	0	reference_match	TRUE	canonical	NA	NA	NA	NA	NA	NA	NA	FALSE	NA	NA	NA	A	non_coding	NA	NA	NA	NA	NA	NA	NA	55	ACATATATTCAAGAATGAAA	NA	NA
ENSG00000124151.18_47501902_47583974_1	9.3374446447203	-2.18589713249642	0.269446937329546	-8.11253285771429	4.95753604586555e-16	4.60206017720402e-14	DOWN	NCOA3	transcript:ENSG00000124151.18_47501902_47583974_1	chr20	+	910	2	incomplete-splice_match	ENSG00000124151.18	ENST00000371998.7	4668	23	-25	69645	0	-40099	5prime_fragment	FALSE	canonical	NA	NA	NA	NA	NA	NA	NA	FALSE	NA	NA	NA	C	non_coding	NA	NA	NA	NA	NA	NA	NA	60	TAGAAAAAAGGAGAAAATTT	NA	NA
ENST00000504788.5	1.9100241147452	-2.18573257529404	0.421396526880981	-5.18687847636526	2.13848174298414e-07	2.12496385104407e-06	DOWN	LMNB1	transcript:ENST00000504788.5	chr5	+	1801	11	full-splice_match	ENSG00000113368.11	ENST00000504788.5	1801	11	0	0	0	0	reference_match	FALSE	canonical	NA	NA	NA	NA	NA	NA	NA	FALSE	NA	NA	NA	C	coding	376	1131	364	1494	126805685	126836264	FALSE	40	GAGGAGGGGAGGGTAAATAA	NA	NA
ENST00000462267.1	1.96321854159923	-2.18542533371463	0.415212303691396	-5.26339252061022	1.41421196635977e-07	1.48206013163964e-06	DOWN	APP	transcript:ENST00000462267.1	chr21	-	667	2	full-splice_match	ENSG00000142192.20	ENST00000462267.1	667	2	0	0	0	0	reference_match	FALSE	canonical	NA	NA	NA	NA	NA	NA	NA	FALSE	NA	NA	NA	C	coding	101	306	7	312	26112077	26089866	FALSE	50	AAAAAAAAGGCTGTTCTACA	NA	NA
ENSG00000204301.6_32210926_32215886_1	17.5281644434603	-2.18478134505038	0.281910968737837	-7.74989832723436	9.19661541115833e-15	6.28937846091256e-13	DOWN	NOTCH4	transcript:ENSG00000204301.6_32210926_32215886_1	chr6	-	1331	7	incomplete-splice_match	ENSG00000204301.6	ENST00000375023.3	6745	30	8181	16083	-1649	0	internal_fragment	FALSE	canonical	NA	NA	NA	NA	NA	NA	NA	FALSE	NA	NA	NA	C	coding	299	897	435	1331	32215452	32210926	FALSE	15	TCTTCCCTTTGCCACAATGG	NA	NA
ENST00000636712.1	9.87124922230783	-2.1846191954633	0.357147817609017	-6.11684878851726	9.54438517641792e-10	1.82291482255515e-08	DOWN	SERPINA1	transcript:ENST00000636712.1	chr14	-	1485	6	full-splice_match	ENSG00000197249.13	ENST00000636712.1	1485	6	0	0	0	0	reference_match	FALSE	canonical	NA	NA	NA	NA	NA	NA	NA	FALSE	NA	NA	NA	C	coding	418	1257	153	1409	94383237	94378449	FALSE	10	TCCCTGCCTGCATGTGACTG	NA	NA
ENSG00000165929.12_91802369_91836455_1	2.00762678313039	-2.18395089728771	0.432842895741947	-5.04559718727542	4.52107009538111e-07	4.09890498557316e-06	DOWN	TC2N	transcript:ENSG00000165929.12_91802369_91836455_1	chr14	-	495	4	incomplete-splice_match	ENSG00000165929.12	ENST00000556018.5	1770	11	71	19546	-8	9647	5prime_fragment	FALSE	canonical	NA	NA	NA	NA	NA	NA	NA	FALSE	NA	NA	NA	C	coding	118	354	142	495	91813769	91802369	FALSE	30	CAGCACGGACCTAGCTATGA	NA	NA
ENSG00000172175.13_58722104_58736455_1	16.7821993785109	-2.183390726918	0.271356433558291	-8.04620954914259	8.53977216302698e-16	7.53507613318335e-14	DOWN	MALT1	transcript:ENSG00000172175.13_58722104_58736455_1	chr18	+	4207	2	incomplete-splice_match	ENSG00000172175.13	ENST00000649125.1	2277	13	12782	11279	-11348	-5424	intron_retention	FALSE	canonical	NA	NA	NA	NA	NA	NA	NA	FALSE	NA	NA	NA	C	coding	117	354	977	1330	58723080	58733578	FALSE	50	GAAAGAAAGAAAACCTTTGG	NA	NA
ENSG00000134278.15_12463074_12465839_1	5.89310196206242	-2.18276053179034	0.270024796547077	-8.08355587969045	6.29051124546264e-16	5.67165508741764e-14	DOWN	SPIRE1	transcript:ENSG00000134278.15_12463074_12465839_1	chr18	-	1392	2	incomplete-splice_match	ENSG00000134278.15	ENST00000464481.5	1264	10	27310	13408	-11333	-13264	internal_fragment	FALSE	canonical	NA	NA	NA	NA	NA	NA	NA	FALSE	NA	NA	NA	C	non_coding	NA	NA	NA	NA	NA	NA	NA	40	TAATAATAATTAGCCAGGTG	NA	NA
ENSG00000164953.15_93754906_93759480_1	8.63846059461047	-2.18238786094545	0.272252512727276	-8.01604304431751	1.0920624873994e-15	9.41345863451612e-14	DOWN	TMEM67	transcript:ENSG00000164953.15_93754906_93759480_1	chr8	+	1230	2	incomplete-splice_match	ENSG00000164953.15	ENST00000521065.1	492	5	-14	6101	0	0	5prime_fragment	FALSE	canonical	NA	NA	NA	NA	NA	NA	NA	FALSE	NA	NA	NA	C	non_coding	NA	NA	NA	NA	NA	NA	NA	50	AAAAGTAAAATATCATTGTT	NA	NA
ENST00000295461.9	3.72193448275833	-2.18218384211069	0.325642938558403	-6.70115511108901	2.06778403653939e-11	6.05899305123445e-10	DOWN	NIPAL1	transcript:ENST00000295461.9	chr4	+	5300	6	full-splice_match	ENSG00000163293.11	ENST00000295461.9	5300	6	0	0	0	0	reference_match	FALSE	canonical	NA	NA	NA	NA	NA	NA	NA	FALSE	NA	NA	NA	C	coding	410	1233	67	1299	48016840	48036172	FALSE	15	CTTTTGAGTTCAGTTTTTAG	NA	NA
ENST00000647541.1	11.2323906490112	-2.18210847392134	0.290342399331708	-7.515638359895	5.66339053322242e-14	3.21681402473932e-12	DOWN	ANKH	transcript:ENST00000647541.1	chr5	-	1948	1	full-splice_match	ENSG00000154122.13	ENST00000647541.1	1948	1	0	0	0	0	mono-exon	FALSE	NA	NA	NA	NA	NA	NA	NA	NA	NA	NA	NA	NA	C	non_coding	NA	NA	NA	NA	NA	NA	NA	95	AAAAAAAAAAAAAAAAAGAA	NA	NA
ENST00000519383.2	7.30389487404952	-2.1817994414903	0.293207874877517	-7.44113520962461	9.98237079576405e-14	5.37055656783627e-12	DOWN	AC022826.1	transcript:ENST00000519383.2	chr8	+	805	1	full-splice_match	ENSG00000253273.2	ENST00000519383.2	805	1	0	0	0	0	mono-exon	FALSE	NA	NA	NA	NA	NA	NA	NA	NA	NA	NA	NA	NA	A	non_coding	NA	NA	NA	NA	NA	NA	NA	30	GAGTTCCCAAAGACTGGCAG	NA	NA
ENST00000489109.1	4.9289572065838	-2.18149782526653	0.332698015267569	-6.55699079993633	5.49043993270654e-11	1.444735319562e-09	DOWN	ANXA1	transcript:ENST00000489109.1	chr9	+	749	5	full-splice_match	ENSG00000135046.13	ENST00000489109.1	749	5	0	0	0	0	reference_match	FALSE	canonical	NA	NA	NA	NA	NA	NA	NA	FALSE	NA	NA	NA	C	coding	128	387	87	473	73160371	73165268	FALSE	50	ACAAAAAACCCTCAGAGCTA	NA	NA
ENST00000362917.1	1.31511523047735	-2.1807337470221	0.441485982940019	-4.93953110923202	7.83106499030335e-07	6.63437270660314e-06	DOWN	NA	transcript:ENST00000362917.1	chr16	-	135	1	intergenic	novelGene_427	novel	NA	NA	NA	NA	NA	NA	mono-exon	FALSE	NA	NA	NA	NA	NA	NA	NA	NA	NA	NA	NA	NA	A	non_coding	NA	NA	NA	NA	NA	NA	NA	60	GAAAACAAGAAAAAATTTTT	NA	NA
ENST00000502313.1	5.98106604960812	-2.18065190895915	0.371360207902833	-5.87206669576649	4.30395510782483e-09	6.84106469327026e-08	DOWN	HMGB1P21	transcript:ENST00000502313.1	chr5	-	581	1	full-splice_match	ENSG00000248909.1	ENST00000502313.1	581	1	0	0	0	0	mono-exon	FALSE	NA	NA	NA	NA	NA	NA	NA	NA	NA	NA	NA	NA	A	non_coding	NA	NA	NA	NA	NA	NA	NA	15	TGGTTCTAGCACAGTTTTTT	NA	NA
ENST00000558935.1	7.98368400053533	-2.18046857189664	0.304399316522389	-7.16318484813767	7.8823946905258e-13	3.41415197084226e-11	DOWN	NA	transcript:ENST00000558935.1	chr15	-	482	2	full-splice_match	ENSG00000247809.7	ENST00000558935.1	482	2	0	0	0	0	reference_match	FALSE	canonical	NA	NA	NA	NA	NA	NA	NA	FALSE	NA	NA	NA	C	coding	54	165	140	304	96326958	96290622	FALSE	0	TTCCTTTTTTTCCCCGCTTT	NA	NA
ENST00000527674.5	4.55408964832265	-2.18039714929479	0.31911746966269	-6.83258472687029	8.33981184217044e-12	2.72462799130234e-10	DOWN	DGKZ	transcript:ENST00000527674.5	chr11	+	1785	3	full-splice_match	ENSG00000149091.15	ENST00000527674.5	1785	3	0	0	0	0	reference_match	FALSE	canonical	NA	NA	NA	NA	NA	NA	NA	FALSE	NA	NA	NA	C	coding	258	777	94	870	46345527	46368260	FALSE	90	AAAAAACAAAAACAAAAAAA	NA	NA
ENST00000490553.1	5.95879672912092	-2.1790576973727	0.326750255616527	-6.6688783250105	2.57765839304771e-11	7.32852852515604e-10	DOWN	RNF149	transcript:ENST00000490553.1	chr2	-	592	2	full-splice_match	ENSG00000163162.8	ENST00000490553.1	592	2	0	0	0	0	reference_match	FALSE	canonical	NA	NA	NA	NA	NA	NA	NA	FALSE	NA	NA	NA	C	coding	100	303	52	354	101282033	101281731	FALSE	40	AAAGGAATTTTATTAGTAGC	NA	NA
ENSG00000076321.10_173753176_173756549_1	11.7750816509721	-2.17895712196322	0.24824772227207	-8.77734990686102	1.67371651604836e-18	3.29869339787311e-16	DOWN	KLHL20	transcript:ENSG00000076321.10_173753176_173756549_1	chr1	+	2338	2	novel_not_in_catalog	ENSG00000076321.10	novel	3421	12	NA	NA	-28737	22036	at_least_one_novel_splicesite	FALSE	non_canonical	NA	NA	NA	NA	NA	NA	NA	FALSE	NA	NA	NA	C	non_coding	NA	NA	NA	NA	NA	NA	NA	15	TGTCGTGCAGTAGATGTTTT	NA	NA
ENSG00000100099.20_26464239_26469303_1	9.12050565905336	-2.17821364940094	0.253305132679997	-8.59916901941621	8.0295359469726e-18	1.30673201082257e-15	DOWN	HPS4	transcript:ENSG00000100099.20_26464239_26469303_1	chr22	-	4437	2	incomplete-splice_match	ENSG00000100099.20	ENST00000422379.2	1942	12	14480	0	3647	0	intron_retention	FALSE	canonical	NA	NA	NA	NA	NA	NA	NA	FALSE	NA	NA	NA	C	coding	198	594	3842	4435	26465462	26464241	FALSE	15	GACCCGCAGGCCCTTGTTAT	NA	NA
ENST00000483350.1	6.30399685955518	-2.17729633812704	0.277295503327086	-7.85189919058585	4.09783828151191e-15	3.09969655390622e-13	DOWN	RBM6	transcript:ENST00000483350.1	chr3	+	988	5	full-splice_match	ENSG00000004534.14	ENST00000483350.1	988	5	0	0	0	0	reference_match	FALSE	canonical	NA	NA	NA	NA	NA	NA	NA	FALSE	NA	NA	NA	C	coding	205	618	48	665	49999499	50058592	FALSE	90	AAAAAAAAAAAAAAAAAATT	NA	NA
ENSG00000108773.10_42113118_42119216_1	16.4479091737653	-2.17720213599054	0.327567514753735	-6.6465752491585	2.99991114236191e-11	8.38020049565564e-10	DOWN	KAT2A	transcript:ENSG00000108773.10_42113118_42119216_1	chr17	-	2135	13	incomplete-splice_match	ENSG00000108773.10	ENST00000465682.5	2990	18	1842	0	-1727	0	3prime_fragment	TRUE	canonical	NA	NA	NA	NA	NA	NA	NA	FALSE	NA	NA	NA	C	coding	476	1431	174	1604	42118393	42113649	FALSE	5	CTCTGTGTGATTGTTTCTTT	NA	NA
ENST00000437685.6	2.23619909257695	-2.17706986406265	0.414475361189314	-5.25259175313985	1.49973710504617e-07	1.55828081975195e-06	DOWN	CDC45	transcript:ENST00000437685.6	chr22	+	2072	20	full-splice_match	ENSG00000093009.9	ENST00000437685.6	2072	20	0	0	0	0	reference_match	FALSE	canonical	NA	NA	NA	NA	NA	NA	NA	FALSE	NA	NA	NA	C	coding	598	1797	144	1940	19479969	19518908	FALSE	10	ATTGTGGCTCTGGTCTCGAG	NA	NA
ENST00000333360.11	12.170349200558	-2.17645870202615	0.443924873622815	-4.9027635785856	9.44976913649298e-07	7.82238645879745e-06	DOWN	SELE	transcript:ENST00000333360.11	chr1	-	3857	14	full-splice_match	ENSG00000007908.15	ENST00000333360.11	3857	14	0	0	0	0	reference_match	FALSE	canonical	NA	NA	NA	NA	NA	NA	NA	FALSE	NA	NA	NA	C	coding	610	1833	141	1973	169733612	169725744	FALSE	15	ATCTCTGTGTTAAGTCTCTT	NA	NA
ENST00000391150.1	1.65740886007172	-2.17618337209953	0.391159090733845	-5.56342271891685	2.64534042283634e-08	3.39279182648308e-07	DOWN	NA	transcript:ENST00000391150.1	chr3	+	77	1	intergenic	novelGene_718	novel	NA	NA	NA	NA	NA	NA	mono-exon	FALSE	NA	NA	NA	NA	NA	NA	NA	NA	NA	NA	NA	NA	A	non_coding	NA	NA	NA	NA	NA	NA	NA	25	CTGTCTCTTAACCTCCAAAT	NA	NA
ENSG00000197150.12_151028450_151031626_1	10.9086939915883	-2.17589762353669	0.312720155093946	-6.95797053081857	3.45209399081544e-12	1.2524778202292e-10	DOWN	ABCB8	transcript:ENSG00000197150.12_151028450_151031626_1	chr7	+	1927	2	novel_not_in_catalog	ENSG00000197150.12	novel	524	2	NA	NA	0	0	intron_retention	FALSE	non_canonical	NA	NA	NA	NA	NA	NA	NA	FALSE	NA	NA	NA	C	non_coding	NA	NA	NA	NA	NA	NA	NA	10	CTATGATCTTTTTTTTTTTT	NA	NA
ENSG00000137801.10_39581079_39589900_1	73.4997688777097	-2.1754969025427	0.414249880160171	-5.25165366783338	1.50739697036379e-07	1.56468969821168e-06	DOWN	THBS1	transcript:ENSG00000137801.10_39581079_39589900_1	chr15	+	2460	12	novel_in_catalog	ENSG00000137801.10	novel	7775	22	NA	NA	0	57	combination_of_known_junctions	FALSE	canonical	NA	NA	NA	NA	NA	NA	NA	FALSE	NA	NA	NA	C	coding	555	1668	180	1847	39581858	39588722	TRUE	15	CGCTGCGAGTGCAAGCCTGG	NA	NA
ENST00000624499.1	3.6111612679349	-2.17444426107464	0.367767384642305	-5.91255329286344	3.36844807663316e-09	5.53465512315002e-08	DOWN	NA	transcript:ENST00000624499.1	chr6	-	1878	1	full-splice_match	ENSG00000279355.1	ENST00000624499.1	1878	1	0	0	0	0	mono-exon	FALSE	NA	NA	NA	NA	NA	NA	NA	NA	NA	NA	NA	NA	A	coding	198	597	445	1041	161161538	161160942	NA	10	TTAGCTGGGTGTGGTGGCAG	NA	NA
ENSG00000163565.18_158999968_159055151_2	72.5925411284278	-2.17389791417021	0.231203256651684	-9.402540196245	5.32613982202684e-21	2.21051710994501e-18	DOWN	IFI16	transcript:ENSG00000163565.18_158999968_159055151_2	chr1	+	2879	11	novel_in_catalog	ENSG00000163565.18	novel	2704	11	NA	NA	0	0	combination_of_known_junctions	FALSE	canonical	NA	NA	NA	NA	NA	NA	NA	FALSE	NA	NA	NA	C	coding	673	2022	608	2629	159014681	159054901	FALSE	20	GGAATGCTTCCCCAGCAGTC	NA	NA
ENST00000491272.1	9.39630826111263	-2.17380219396279	0.299583272556439	-7.25608668138595	3.9844979562677e-13	1.84721042664063e-11	DOWN	STAT3	transcript:ENST00000491272.1	chr17	-	725	2	full-splice_match	ENSG00000168610.14	ENST00000491272.1	725	2	0	0	0	0	reference_match	FALSE	canonical	NA	NA	NA	NA	NA	NA	NA	FALSE	NA	NA	NA	C	non_coding	NA	NA	NA	NA	NA	NA	NA	30	AGACCCATGATCAGGGGATG	NA	NA
ENSG00000175592.8_65892220_65896961_1	4.18092142501992	-2.17302769633655	0.387331050497648	-5.61025947582725	2.02023476521126e-08	2.68546407757899e-07	DOWN	FOSL1	transcript:ENSG00000175592.8_65892220_65896961_1	chr11	-	1333	3	incomplete-splice_match	ENSG00000175592.8	ENST00000532401.1	1132	4	3458	-425	3458	0	3prime_fragment	FALSE	canonical	NA	NA	NA	NA	NA	NA	NA	FALSE	NA	NA	NA	A	non_coding	NA	NA	NA	NA	NA	NA	NA	15	CCTGAGTGCCTCACTGGACC	NA	NA
ENST00000612900.1	4.08695996945619	-2.17186668711074	0.334769854988659	-6.48764115031898	8.71906432228411e-11	2.16297319577574e-09	DOWN	NA	transcript:ENST00000612900.1	chr9	+	1407	1	full-splice_match	ENSG00000275297.1	ENST00000612900.1	1407	1	0	0	0	0	mono-exon	FALSE	NA	NA	NA	NA	NA	NA	NA	NA	NA	NA	NA	NA	A	non_coding	NA	NA	NA	NA	NA	NA	NA	65	ATCAAAAACGAAAACAACAC	NA	NA
ENSG00000180098.9_28574078_28577764_1	17.2433568889429	-2.17145813699957	0.223389190373011	-9.72051572134586	2.46529671961998e-22	1.53726899762888e-19	DOWN	TRNAU1AP	transcript:ENSG00000180098.9_28574078_28577764_1	chr1	+	906	2	incomplete-splice_match	ENSG00000180098.9	ENST00000484775.1	1008	8	13445	11	13445	0	3prime_fragment	FALSE	canonical	NA	NA	NA	NA	NA	NA	NA	FALSE	NA	NA	NA	C	non_coding	NA	NA	NA	NA	NA	NA	NA	20	TGTTTCTACAACACTGCTGC	NA	NA
ENSG00000137801.10_39581079_39589900_2	79.8965822436889	-2.17101428801927	0.415554272883357	-5.22438205954547	1.74737658735897e-07	1.78053996997954e-06	DOWN	THBS1	transcript:ENSG00000137801.10_39581079_39589900_2	chr15	+	2201	13	incomplete-splice_match	ENSG00000137801.10	ENST00000260356.5	7775	22	-14	9566	0	57	5prime_fragment	FALSE	canonical	NA	NA	NA	NA	NA	NA	NA	FALSE	NA	NA	NA	C	coding	674	2022	180	2201	39581858	39589900	FALSE	15	CGCTGCGAGTGCAAGCCTGG	NA	NA
ENST00000518671.5	10.9088378809697	-2.17069155912177	0.296127422665531	-7.33026188382937	2.29703418274565e-13	1.13464520358156e-11	DOWN	GINS4	transcript:ENST00000518671.5	chr8	+	1158	8	full-splice_match	ENSG00000147536.11	ENST00000518671.5	1158	8	0	0	0	0	reference_match	FALSE	canonical	NA	NA	NA	NA	NA	NA	NA	FALSE	NA	NA	NA	C	coding	223	672	172	843	41530203	41542087	FALSE	65	AAAAAAAACAAACTAGGCAT	NA	NA
ENST00000377970.6	54.5014223385355	-2.17017044277472	0.31856630300954	-6.81230381955913	9.60479891332722e-12	3.07971182179846e-10	DOWN	MYC	transcript:ENST00000377970.6	chr8	+	2351	3	full-splice_match	ENSG00000136997.17	ENST00000377970.6	2351	3	0	0	0	0	reference_match	FALSE	canonical	NA	NA	NA	NA	NA	NA	NA	FALSE	NA	NA	NA	C	coding	439	1320	556	1875	127738263	127740958	FALSE	10	GTTGTGAATGTTTTGTTTCG	NA	NA
ENSG00000177000.12_11799792_11803537_1	3.44972128207722	-2.16932392799623	0.350500945329995	-6.18920992054335	6.04665147809785e-10	1.21866749381674e-08	DOWN	MTHFR	transcript:ENSG00000177000.12_11799792_11803537_1	chr1	-	1152	4	incomplete-splice_match	ENSG00000177000.12	ENST00000641721.1	891	5	-89	4691	-11	0	5prime_fragment	FALSE	canonical	NA	NA	NA	NA	NA	NA	NA	FALSE	NA	NA	NA	C	coding	266	801	24	824	11803514	11800120	FALSE	5	GGTGTGGTGGTGCACGGCTG	NA	NA
ENSG00000131067.16_34855790_34872830_2	12.4347498333807	-2.16873569703213	0.269221724562339	-8.05557464041114	7.91062785518735e-16	7.02737893078993e-14	DOWN	GGT7	transcript:ENSG00000131067.16_34855790_34872830_2	chr20	-	2226	8	novel_not_in_catalog	ENSG00000131067.16	novel	2642	15	NA	NA	-8	-5763	at_least_one_novel_splicesite	FALSE	canonical	NA	NA	NA	NA	NA	NA	NA	FALSE	NA	NA	NA	C	coding	242	729	16	744	34872815	34860361	TRUE	70	GAAAAGAAAAAAGAACAAGC	NA	NA
ENST00000304952.10	1.90284241127761	-2.1683981513044	0.422464919669969	-5.13272948910967	2.85570204000085e-07	2.74548503149536e-06	DOWN	HES4	transcript:ENST00000304952.10	chr1	-	899	4	full-splice_match	ENSG00000188290.10	ENST00000304952.10	899	4	0	0	0	0	reference_match	FALSE	canonical	NA	NA	NA	NA	NA	NA	NA	FALSE	NA	NA	NA	A	coding	221	666	139	804	999973	999059	FALSE	15	GAGTCTGCGTCACGAGTTTT	NA	NA
ENST00000460421.3	12.4653474686518	-2.1675504788484	0.274974949282032	-7.88271980596032	3.20330834115601e-15	2.49029444587333e-13	DOWN	NA	transcript:ENST00000460421.3	chr10	+	290	1	full-splice_match	ENSG00000242853.3	ENST00000460421.3	290	1	0	0	0	0	mono-exon	FALSE	NA	NA	NA	NA	NA	NA	NA	NA	NA	NA	NA	NA	A	non_coding	NA	NA	NA	NA	NA	NA	NA	75	AAAAATAAATAAATAAATGA	NA	NA
ENST00000526092.6	13.8812329793348	-2.16622214139086	0.282873806349711	-7.65790996820966	1.88983288876893e-14	1.20129968904314e-12	DOWN	ATP8B3	transcript:ENST00000526092.6	chr19	-	2759	14	full-splice_match	ENSG00000130270.16	ENST00000526092.6	2759	14	0	0	0	0	reference_match	FALSE	canonical	NA	NA	NA	NA	NA	NA	NA	FALSE	NA	NA	NA	C	coding	562	1689	181	1869	1811577	1799651	FALSE	0	TGTTTGTTTTTTGTTTTTTT	NA	NA
ENSG00000089041.16_121132902_121185095_1	25.4037076798539	-2.16602064931033	0.270628406577587	-8.00367070368625	1.20764072130373e-15	1.0319013705859e-13	DOWN	P2RX7	transcript:ENSG00000089041.16_121132902_121185095_1	chr12	+	2150	13	full-splice_match	ENSG00000089041.16	ENST00000328963.9	5161	13	74	2937	0	14	alternative_3end5end	FALSE	canonical	NA	NA	NA	NA	NA	NA	NA	FALSE	NA	NA	NA	C	coding	595	1788	70	1857	121132971	121184802	FALSE	30	GAGTCCTTACCAATAGCAGG	NA	NA
ENST00000621592.5	54.4826015436346	-2.16601215838509	0.319346166219266	-6.78264650560385	1.17994104315017e-11	3.68601176287305e-10	DOWN	MYC	transcript:ENST00000621592.5	chr8	+	2366	3	full-splice_match	ENSG00000136997.17	ENST00000621592.5	2366	3	0	0	0	0	reference_match	FALSE	canonical	NA	NA	NA	NA	NA	NA	NA	FALSE	NA	NA	NA	C	coding	439	1320	571	1890	127738263	127740958	FALSE	10	GTTGTGAATGTTTTGTTTCG	NA	NA
ENST00000527926.5	6.62270497902794	-2.16589528043014	0.354491992103508	-6.10985672081903	9.97206251889385e-10	1.89582781397129e-08	DOWN	AL049629.2	transcript:ENST00000527926.5	chr11	-	633	5	full-splice_match	ENSG00000284969.1	ENST00000527926.5	633	5	0	0	0	0	reference_match	FALSE	canonical	NA	NA	NA	NA	NA	NA	NA	FALSE	NA	NA	NA	C	coding	108	327	4	330	33722445	33702718	TRUE	10	ATCTCATGGTCTCTCTCCTC	NA	NA
ENSG00000131067.16_34855790_34872830_1	12.2442213596059	-2.16566947970022	0.272987126941933	-7.93322932095943	2.13519635944024e-15	1.72311664229271e-13	DOWN	GGT7	transcript:ENSG00000131067.16_34855790_34872830_1	chr20	-	2175	8	novel_not_in_catalog	ENSG00000131067.16	novel	2642	15	NA	NA	-8	-5763	at_least_one_novel_splicesite	FALSE	canonical	NA	NA	NA	NA	NA	NA	NA	FALSE	NA	NA	NA	C	coding	225	678	16	693	34872815	34860361	TRUE	70	GAAAAGAAAAAAGAACAAGC	NA	NA
ENSG00000087274.16_2904664_2909985_1	13.327088051526	-2.16556845972688	0.2601418460167	-8.324567895885	8.46369079543776e-17	9.90896074156617e-15	DOWN	ADD1	transcript:ENSG00000087274.16_2904664_2909985_1	chr4	+	4652	2	incomplete-splice_match	ENSG00000087274.16	ENST00000541051.5	975	4	-2540	16115	0	2172	5prime_fragment	FALSE	canonical	NA	NA	NA	NA	NA	NA	NA	FALSE	NA	NA	NA	C	coding	112	339	3026	3364	2907689	2908697	FALSE	45	CCCTAAATAACATTTTTAAA	NA	NA
ENSG00000243156.7_17839592_17840376_1	30.1740180566567	-2.16411000927352	0.278979558398282	-7.75723505226844	8.68009645719692e-15	5.99362188555443e-13	DOWN	MICAL3	transcript:ENSG00000243156.7_17839592_17840376_1	chr22	-	624	2	novel_not_in_catalog	ENSG00000243156.7	novel	5113	19	NA	NA	2106	0	at_least_one_novel_splicesite	TRUE	canonical	NA	NA	NA	NA	NA	NA	NA	FALSE	NA	NA	NA	C	non_coding	NA	NA	NA	NA	NA	NA	NA	65	TGCATCTTAAAAAAAAAAAA	NA	NA
ENST00000474709.5	30.8085836786329	-2.16378369031534	0.313984855601307	-6.89136323524748	5.52602341220118e-12	1.90283934361928e-10	DOWN	ADAM15	transcript:ENST00000474709.5	chr1	+	731	5	full-splice_match	ENSG00000143537.13	ENST00000474709.5	731	5	0	0	0	0	reference_match	FALSE	canonical	NA	NA	NA	NA	NA	NA	NA	FALSE	NA	NA	NA	C	coding	63	192	211	402	155060264	155062356	FALSE	10	CCCCAGAGTTTGTCTGCTTC	NA	NA
ENSG00000173193.14_122712241_122713926_1	8.89231449950961	-2.1622763132347	0.267018005813316	-8.09786705824791	5.59311408475691e-16	5.12534418133664e-14	DOWN	PARP14	transcript:ENSG00000173193.14_122712241_122713926_1	chr3	+	1388	2	incomplete-splice_match	ENSG00000173193.14	ENST00000474669.1	5229	10	11715	8721	-6143	-7042	internal_fragment	FALSE	canonical	NA	NA	NA	NA	NA	NA	NA	FALSE	NA	NA	NA	C	coding	14	45	288	332	122712528	122712572	TRUE	35	TCAGCAAGGTAAGGCATATT	NA	NA
ENSG00000072682.18_132192610_132197631_1	34.4306518811296	-2.1622475101855	0.230211443716317	-9.39244146720164	5.86252858692397e-21	2.40765761720892e-18	DOWN	P4HA2	transcript:ENSG00000072682.18_132192610_132197631_1	chr5	-	3177	2	full-splice_match	ENSG00000072682.18	ENST00000474628.1	743	2	-2373	-61	-1901	0	alternative_3end5end	FALSE	canonical	NA	NA	NA	NA	NA	NA	NA	FALSE	NA	NA	NA	C	coding	109	330	2020	2349	132195612	132195283	TRUE	20	GAGCCTTACTTGGAGTATTT	NA	NA
ENST00000459853.3	4.89723235807554	-2.16188353944663	0.330901015315214	-6.53332398326804	6.43257833667427e-11	1.66527352246557e-09	DOWN	NA	transcript:ENST00000459853.3	chr14	-	281	1	full-splice_match	ENSG00000240233.3	ENST00000459853.3	281	1	0	0	0	0	mono-exon	FALSE	NA	NA	NA	NA	NA	NA	NA	NA	NA	NA	NA	NA	A	non_coding	NA	NA	NA	NA	NA	NA	NA	75	TTAAAACAAAACAAAACAAA	NA	NA
ENSG00000259146.3_71292729_71321814_2	2.14164511139642	-2.16128090169761	0.394400294838166	-5.47991705377513	4.25525278082016e-08	5.14143757222423e-07	DOWN	NA	transcript:ENSG00000259146.3_71292729_71321814_2	chr14	-	1465	5	novel_not_in_catalog	ENSG00000259146.3	novel	509	3	NA	NA	0	0	at_least_one_novel_splicesite	FALSE	canonical	NA	NA	NA	NA	NA	NA	NA	TRUE	NA	NA	NA	C	non_coding	NA	NA	NA	NA	NA	NA	NA	30	GCAAAGTTGATATACTTTCT	NA	NA
ENST00000493660.6	26.1366798544072	-2.16103042384596	0.200348018066051	-10.7863828387537	3.99193689244826e-27	1.42332509900243e-23	DOWN	SMARCE1	transcript:ENST00000493660.6	chr17	-	2319	6	full-splice_match	ENSG00000073584.19	ENST00000493660.6	2319	6	0	0	0	0	reference_match	FALSE	canonical	NA	NA	NA	NA	NA	NA	NA	FALSE	NA	NA	NA	C	coding	183	552	116	667	40645802	40635815	FALSE	50	GCAATAACCAGTCTCAAAAA	NA	NA
ENST00000404814.8	10.5386682271174	-2.16064443644196	0.355385837203824	-6.07971452504105	1.20396705116335e-09	2.23052384176439e-08	DOWN	SERPINA1	transcript:ENST00000404814.8	chr14	-	1628	6	full-splice_match	ENSG00000197249.13	ENST00000404814.8	1628	6	0	0	0	0	reference_match	FALSE	canonical	NA	NA	NA	NA	NA	NA	NA	FALSE	NA	NA	NA	C	coding	418	1257	312	1568	94383237	94378449	FALSE	20	AGAAGGGTTGAGCTGGTCCC	NA	NA
ENSG00000130270.16_1798764_1812276_1	13.8372654084108	-2.15953304756905	0.280271336115555	-7.70515129195615	1.306883676962e-14	8.59289710851432e-13	DOWN	ATP8B3	transcript:ENSG00000130270.16_1798764_1812276_1	chr19	-	2974	14	incomplete-splice_match	ENSG00000130270.16	ENST00000310127.10	5095	29	0	16689	0	0	5prime_fragment	FALSE	canonical	NA	NA	NA	NA	NA	NA	NA	FALSE	NA	NA	NA	C	coding	615	1848	240	2087	1811736	1799651	FALSE	0	GTTTGTTTGTTTTTTGTTTT	NA	NA
ENSG00000123219.12_65550467_65563171_1	2.44745139580134	-2.15907497290922	0.401624869533795	-5.37584979589404	7.6222316251403e-08	8.63013093111476e-07	DOWN	CENPK	transcript:ENSG00000123219.12_65550467_65563171_1	chr5	-	1198	6	novel_in_catalog	ENSG00000123219.12	novel	1124	5	NA	NA	0	0	combination_of_known_junctions	FALSE	canonical	NA	NA	NA	NA	NA	NA	NA	FALSE	NA	NA	NA	C	coding	106	321	182	502	65554907	65551163	FALSE	10	CTGCTCTGCTGACCAGTTGT	NA	NA
ENSG00000072954.6_16661242_16684587_1	22.1322554297277	-2.15876141079488	0.309251695601327	-6.98059684554765	2.939286602759e-12	1.08703715420565e-10	DOWN	TMEM38A	transcript:ENSG00000072954.6_16661242_16684587_1	chr19	+	1721	5	novel_not_in_catalog	ENSG00000072954.6	novel	2649	6	NA	NA	0	3650	at_least_one_novel_splicesite	FALSE	canonical	NA	NA	NA	NA	NA	NA	NA	FALSE	NA	NA	NA	C	coding	127	384	151	534	16680034	16682512	TRUE	35	GTTAAGGAAAACTCTGCATG	NA	NA
ENST00000516025.1	3.58899369813642	-2.15874197131651	0.330769190004425	-6.52643001994118	6.73557640995339e-11	1.72944467814453e-09	DOWN	NA	transcript:ENST00000516025.1	chr9	-	108	1	intergenic	novelGene_1061	novel	NA	NA	NA	NA	NA	NA	mono-exon	FALSE	NA	NA	NA	NA	NA	NA	NA	NA	NA	NA	NA	NA	A	non_coding	NA	NA	NA	NA	NA	NA	NA	80	AAAAAAAAAAAAAAGACAGG	NA	NA
ENST00000641437.1	3.73186697248469	-2.15865774243549	0.363396911486606	-5.94022038768773	2.84639157858295e-09	4.75962058869378e-08	DOWN	MTHFR	transcript:ENST00000641437.1	chr1	-	1911	3	full-splice_match	ENSG00000177000.12	ENST00000641437.1	1911	3	0	0	0	0	reference_match	FALSE	canonical	NA	NA	NA	NA	NA	NA	NA	FALSE	NA	NA	NA	C	coding	179	540	133	672	11803116	11801096	FALSE	15	AGTTTGAGACCTGCCTGGCC	NA	NA
ENSG00000019144.18_118645565_118646277_1	11.7640716649326	-2.15731019835533	0.273332722309005	-7.8926159302525	2.95917225085835e-15	2.31657116296986e-13	DOWN	PHLDB1	transcript:ENSG00000019144.18_118645565_118646277_1	chr11	+	629	2	incomplete-splice_match	ENSG00000019144.18	ENST00000529005.5	535	4	1476	1560	-769	494	internal_fragment	FALSE	canonical	NA	NA	NA	NA	NA	NA	NA	FALSE	NA	NA	NA	C	coding	140	423	28	450	118645592	118646098	FALSE	50	AAAAAAAAAGGTTGTATTCC	NA	NA
ENST00000441801.6	14.0987397707779	-2.15661469420433	0.226060482818289	-9.53998977316989	1.42846400747801e-21	6.79091789155048e-19	DOWN	FBLIM1	transcript:ENST00000441801.6	chr1	+	1543	6	full-splice_match	ENSG00000162458.12	ENST00000441801.6	1543	6	0	0	0	0	reference_match	FALSE	canonical	NA	NA	NA	NA	NA	NA	NA	FALSE	NA	NA	NA	C	coding	374	1125	208	1332	15764984	15775031	FALSE	30	AGAATATTACAGTGCTGGGG	NA	NA
ENST00000491438.2	3.94622993179531	-2.15626839264689	0.345699918983147	-6.23739918420984	4.44905648779079e-10	9.26928127380605e-09	DOWN	CNTNAP3B	transcript:ENST00000491438.2	chr9	-	438	2	full-splice_match	ENSG00000154529.14	ENST00000491438.2	438	2	0	0	0	0	reference_match	FALSE	canonical	NA	NA	NA	NA	NA	NA	NA	FALSE	NA	NA	NA	C	non_coding	NA	NA	NA	NA	NA	NA	NA	80	AAAAAAGGAAAAAAAGAAAT	NA	NA
ENST00000474470.1	2.03724047535666	-2.1561080216831	0.389813742808665	-5.53112367498391	3.18185878771129e-08	3.98958096494343e-07	DOWN	RBM5	transcript:ENST00000474470.1	chr3	+	434	2	full-splice_match	ENSG00000003756.16	ENST00000474470.1	434	2	0	0	0	0	reference_match	FALSE	canonical	NA	NA	NA	NA	NA	NA	NA	FALSE	NA	NA	NA	C	non_coding	NA	NA	NA	NA	NA	NA	NA	60	AAAAGAGGGGAAAGAGAAGA	NA	NA
ENST00000477791.5	11.1452817890391	-2.1561037257225	0.236388569726882	-9.12101514981718	7.4423891613114e-20	2.27155038211061e-17	DOWN	MCFD2	transcript:ENST00000477791.5	chr2	-	665	3	full-splice_match	ENSG00000180398.12	ENST00000477791.5	665	3	0	0	0	0	reference_match	FALSE	canonical	NA	NA	NA	NA	NA	NA	NA	FALSE	NA	NA	NA	C	coding	147	444	82	525	46909165	46907669	FALSE	20	CCCGTAGTTCTACGTACTCA	NA	NA
ENST00000497409.1	4.02983741727597	-2.1558730397198	0.348826101786829	-6.18036617293415	6.3953089914926e-10	1.27900620271883e-08	DOWN	ZNF561	transcript:ENST00000497409.1	chr19	-	555	2	full-splice_match	ENSG00000171469.10	ENST00000497409.1	555	2	0	0	0	0	reference_match	FALSE	canonical	NA	NA	NA	NA	NA	NA	NA	FALSE	NA	NA	NA	C	non_coding	NA	NA	NA	NA	NA	NA	NA	20	CAGAATCTCACTCTGTCTCC	NA	NA
ENSG00000238035.8_181295143_181324685_2	7.07150933881861	-2.15578860480453	0.28813410839447	-7.48189312545098	7.32595142537017e-14	4.0611657650704e-12	DOWN	NA	transcript:ENSG00000238035.8_181295143_181324685_2	chr5	+	2002	10	fusion	ENSG00000238035.8_ENSG00000274525.1	novel	246	3	NA	NA	3470	0	intron_retention	FALSE	canonical	NA	NA	NA	NA	NA	NA	NA	TRUE	NA	NA	NA	B	coding	212	636	1367	2002	181323957	181324685	FALSE	15	CCAGGCCCAACTCCTGTCCC	NA	NA
ENST00000415880.1	7.49266661608582	-2.15517700373732	0.36733977597636	-5.86698513116101	4.43790455357199e-09	7.02666852441515e-08	DOWN	RPS14P4	transcript:ENST00000415880.1	chr2	-	418	1	full-splice_match	ENSG00000226928.1	ENST00000415880.1	418	1	0	0	0	0	mono-exon	FALSE	NA	NA	NA	NA	NA	NA	NA	NA	NA	NA	NA	NA	A	non_coding	NA	NA	NA	NA	NA	NA	NA	15	TTGCCATGGTCACCATCTGT	NA	NA
ENST00000397122.6	9.41591027024757	-2.15455977376179	0.346289433064997	-6.22184672137364	4.91336931735336e-10	1.01210504890366e-08	DOWN	TEAD4	transcript:ENST00000397122.6	chr12	+	1396	11	full-splice_match	ENSG00000197905.8	ENST00000397122.6	1396	11	0	0	0	0	reference_match	FALSE	canonical	NA	NA	NA	NA	NA	NA	NA	FALSE	NA	NA	NA	C	coding	305	918	286	1203	3017431	3040478	FALSE	10	GAGGACCTGGTCTGGCTGTG	NA	NA
ENSG00000135298.13_68635367_68639107_2	3.42682540795549	-2.15455907711552	0.351200345926379	-6.13484326569306	8.52431935773753e-10	1.64815414035073e-08	DOWN	ADGRB3	transcript:ENSG00000135298.13_68635367_68639107_2	chr6	+	1253	3	incomplete-splice_match	ENSG00000135298.13	ENST00000370598.5	6010	32	0	750404	0	-600119	5prime_fragment	FALSE	canonical	NA	NA	NA	NA	NA	NA	NA	FALSE	NA	NA	NA	C	coding	144	432	822	1253	68638676	68639107	FALSE	45	GGGGAAGAAGATCAGAAATC	NA	NA
ENST00000588647.1	4.38044756496125	-2.15435643727695	0.320799764163846	-6.7155798661268	1.8731979297054e-11	5.56152607131043e-10	DOWN	MFSD11	transcript:ENST00000588647.1	chr17	+	845	2	full-splice_match	ENSG00000092931.11	ENST00000588647.1	845	2	0	0	0	0	reference_match	FALSE	canonical	NA	NA	NA	NA	NA	NA	NA	FALSE	NA	NA	NA	C	non_coding	NA	NA	NA	NA	NA	NA	NA	35	ATCAAATCCAGGTATAGTGG	NA	NA
ENST00000465682.5	17.4839726947832	-2.15379411504087	0.323551867688454	-6.65671977240674	2.80006320425769e-11	7.88652631257371e-10	DOWN	KAT2A	transcript:ENST00000465682.5	chr17	-	2990	18	full-splice_match	ENSG00000108773.10	ENST00000465682.5	2990	18	0	0	0	0	reference_match	TRUE	canonical	NA	NA	NA	NA	NA	NA	NA	FALSE	NA	NA	NA	C	coding	476	1431	1029	2459	42118393	42113649	FALSE	5	CTCTGTGTGATTGTTTCTTT	NA	NA
ENST00000590689.1	4.39404598066037	-2.15328858746181	0.333836773570771	-6.45012400650141	1.11758668023039e-10	2.70236179975191e-09	DOWN	ANKS3	transcript:ENST00000590689.1	chr16	-	834	2	full-splice_match	ENSG00000168096.14	ENST00000590689.1	834	2	0	0	0	0	reference_match	FALSE	canonical	NA	NA	NA	NA	NA	NA	NA	FALSE	NA	NA	NA	C	non_coding	NA	NA	NA	NA	NA	NA	NA	20	GAAAGTGATCCCTGGCCTTC	NA	NA
ENSG00000118473.21_66534156_66692174_2	11.9114628570488	-2.15309937904547	0.272545304335828	-7.89996872003505	2.78973429756107e-15	2.19708381561233e-13	DOWN	SGIP1	transcript:ENSG00000118473.21_66534156_66692174_2	chr1	+	4020	13	novel_in_catalog	ENSG00000118473.21	novel	7768	25	NA	NA	0	1643	intron_retention	FALSE	canonical	NA	NA	NA	NA	NA	NA	NA	FALSE	NA	NA	NA	C	coding	318	957	204	1160	66534359	66689314	FALSE	45	GAGAGAGAGAGAATTTGAAC	NA	NA
ENST00000466407.1	7.35584164278181	-2.15226143419719	0.359526997682283	-5.98636944672279	2.14576670787565e-09	3.71312786967734e-08	DOWN	ATP2B4	transcript:ENST00000466407.1	chr1	+	388	2	full-splice_match	ENSG00000058668.14	ENST00000466407.1	388	2	0	0	0	0	reference_match	FALSE	canonical	NA	NA	NA	NA	NA	NA	NA	FALSE	NA	NA	NA	C	non_coding	NA	NA	NA	NA	NA	NA	NA	40	GAGGAGAGGAGTCAAATGAC	NA	NA
ENST00000448190.6	13.7141034814539	-2.15155778750201	0.214612245191506	-10.0253263069034	1.17969280993858e-23	1.25049032032963e-20	DOWN	NA	transcript:ENST00000448190.6	chr5	+	542	5	full-splice_match	ENSG00000281398.4	ENST00000448190.6	542	5	0	0	0	0	reference_match	FALSE	canonical	NA	NA	NA	NA	NA	NA	NA	FALSE	NA	NA	NA	A	non_coding	NA	NA	NA	NA	NA	NA	NA	15	CCATCCCTCACTTTTCTGGA	NA	NA
ENSG00000132635.16_2835314_2836109_1	5.54184676120236	-2.15005150836679	0.299380787330128	-7.18166161409658	6.88692086702388e-13	3.03322268237069e-11	DOWN	PCED1A	transcript:ENSG00000132635.16_2835314_2836109_1	chr20	-	467	2	incomplete-splice_match	ENSG00000132635.16	ENST00000487501.2	712	4	2827	0	2257	0	3prime_fragment	FALSE	canonical	NA	NA	NA	NA	NA	NA	NA	FALSE	NA	NA	NA	C	coding	87	264	56	319	2836054	2835462	FALSE	10	TTCCTGTGTGCAGTGGGTAT	NA	NA
ENST00000560331.2	9.70924928377509	-2.1494945624806	0.290955562225635	-7.38770740809442	1.49382007414632e-13	7.77549704287401e-12	DOWN	AC090607.2	transcript:ENST00000560331.2	chr15	-	695	1	full-splice_match	ENSG00000259562.2	ENST00000560331.2	695	1	0	0	0	0	mono-exon	FALSE	NA	NA	NA	NA	NA	NA	NA	NA	NA	NA	NA	NA	A	non_coding	NA	NA	NA	NA	NA	NA	NA	40	AGTCGTGGAGAAGTAAGGAA	NA	NA
ENSG00000128016.5_39407439_39409412_1	106.722756032087	-2.14915985473502	0.287211144376293	-7.48285676519319	7.27241314601804e-14	4.04005212171956e-12	DOWN	ZFP36	transcript:ENSG00000128016.5_39407439_39409412_1	chr19	+	1844	2	novel_not_in_catalog	ENSG00000128016.5	novel	1786	2	NA	NA	0	0	intron_retention	FALSE	non_canonical	NA	NA	NA	NA	NA	NA	NA	FALSE	NA	NA	NA	C	coding	237	714	663	1376	39408101	39408814	FALSE	5	GATCCTGGCTTCTTCGCGGT	NA	NA
ENSG00000115590.13_101991960_102028417_1	5.70897456317788	-2.14701370430138	0.442988029993187	-4.84666302232682	1.25555421487603e-06	1.0011886567967e-05	DOWN	IL1R2	transcript:ENSG00000115590.13_101991960_102028417_1	chr2	+	1320	9	novel_not_in_catalog	ENSG00000115590.13	novel	1578	9	NA	NA	0	0	at_least_one_novel_splicesite	FALSE	canonical	NA	NA	NA	NA	NA	NA	NA	TRUE	NA	NA	NA	A	coding	390	1173	123	1295	102008600	102028392	FALSE	25	CACAAACTCCGTACGTCTTC	NA	NA
ENST00000553872.1	1.06347202994215	-2.14632699845565	0.452256434529684	-4.74581859888335	2.07664761300152e-06	1.55329756280587e-05	DOWN	PYGL	transcript:ENST00000553872.1	chr14	-	746	3	full-splice_match	ENSG00000100504.16	ENST00000553872.1	746	3	0	0	0	0	reference_match	FALSE	canonical	NA	NA	NA	NA	NA	NA	NA	FALSE	NA	NA	NA	C	coding	105	315	432	746	50921097	50917016	FALSE	15	AAGTTTGGCTCCACCCGTGG	NA	NA
ENST00000584798.1	8.83865827483444	-2.14500200677395	0.34668072454674	-6.18725488582724	6.12209341627296e-10	1.23134135811761e-08	DOWN	EIF4A1	transcript:ENST00000584798.1	chr17	+	1440	1	full-splice_match	ENSG00000161960.14	ENST00000584798.1	1440	1	0	0	0	0	mono-exon	FALSE	NA	NA	NA	NA	NA	NA	NA	NA	NA	NA	NA	NA	C	non_coding	NA	NA	NA	NA	NA	NA	NA	10	TGGTTGCTGCGTGATGAGGC	NA	NA
ENSG00000124406.16_42571464_42576506_1	8.20576058156975	-2.14485238857115	0.273943452591582	-7.82954426645443	4.8964157533211e-15	3.63024336584367e-13	DOWN	ATP8A1	transcript:ENSG00000124406.16_42571464_42576506_1	chr4	-	4129	2	incomplete-splice_match	ENSG00000124406.16	ENST00000264449.14	8209	36	80587	163087	12111	10218	internal_fragment	FALSE	canonical	NA	NA	NA	NA	NA	NA	NA	FALSE	NA	NA	NA	C	non_coding	NA	NA	NA	NA	NA	NA	NA	35	TTTAGACCTTTTAGAATAAG	NA	NA
ENST00000397386.7	72.2924107463663	-2.144814802828	0.327829627300925	-6.54246786810154	6.0511839952991e-11	1.57904498927231e-09	DOWN	LMCD1	transcript:ENST00000397386.7	chr3	+	1501	5	full-splice_match	ENSG00000071282.11	ENST00000397386.7	1501	5	0	0	0	0	reference_match	FALSE	canonical	NA	NA	NA	NA	NA	NA	NA	FALSE	NA	NA	NA	C	coding	253	762	213	974	8532775	8567598	FALSE	30	ACCCTTATCTAATTATTTAC	NA	NA
ENST00000516950.1	2.75278924583496	-2.14442853625965	0.397336298470136	-5.3970114095197	6.77600807174698e-08	7.75937006067015e-07	DOWN	NA	transcript:ENST00000516950.1	chr2	-	96	1	intergenic	novelGene_617	novel	NA	NA	NA	NA	NA	NA	mono-exon	FALSE	NA	NA	NA	NA	NA	NA	NA	NA	NA	NA	NA	NA	A	non_coding	NA	NA	NA	NA	NA	NA	NA	55	AAAAAAAAGAATTGTAGCGG	NA	NA
ENST00000489678.1	12.005858002239	-2.14351431625946	0.299442689820173	-7.1583457841189	8.16563771452417e-13	3.52127975791639e-11	DOWN	ABCD4	transcript:ENST00000489678.1	chr14	-	3008	3	full-splice_match	ENSG00000119688.20	ENST00000489678.1	3008	3	0	0	0	0	reference_match	FALSE	canonical	NA	NA	NA	NA	NA	NA	NA	FALSE	NA	NA	NA	C	non_coding	NA	NA	NA	NA	NA	NA	NA	20	AAAGTTGCTTTTGGATTCTG	NA	NA
ENSG00000087157.18_78420222_78424141_1	15.2483396355212	-2.14319918012345	0.259014579705023	-8.27443452242812	1.29066672408399e-16	1.40417737175967e-14	DOWN	PGS1	transcript:ENSG00000087157.18_78420222_78424141_1	chr17	+	3485	2	novel_not_in_catalog	ENSG00000087157.18	novel	431	3	NA	NA	0	0	at_least_one_novel_splicesite	FALSE	non_canonical	NA	NA	NA	NA	NA	NA	NA	FALSE	NA	NA	NA	C	coding	113	342	1508	1849	78421729	78422070	TRUE	15	CCCAGCGAGCCCCTGCAGGG	NA	NA
ENSG00000121864.9_179337345_179338583_1	16.8877967619303	-2.14256127116317	0.23650892571255	-9.05911379330865	1.31514680554244e-19	3.72423937088644e-17	DOWN	ZNF639	transcript:ENSG00000121864.9_179337345_179338583_1	chr3	+	809	2	novel_not_in_catalog	ENSG00000121864.9	novel	6064	7	NA	NA	7711	0	at_least_one_novel_splicesite	TRUE	non_canonical	NA	NA	NA	NA	NA	NA	NA	FALSE	NA	NA	NA	C	non_coding	NA	NA	NA	NA	NA	NA	NA	25	TTGAATGACTTAATCCTGGC	NA	NA
ENST00000532362.1	1.23749694486661	-2.14036315222902	0.439335425591816	-4.87182008904881	1.10574838480913e-06	8.96774287146538e-06	DOWN	CMTM2	transcript:ENST00000532362.1	chr16	+	547	2	full-splice_match	ENSG00000140932.9	ENST00000532362.1	547	2	0	0	0	0	reference_match	FALSE	canonical	NA	NA	NA	NA	NA	NA	NA	FALSE	NA	NA	NA	A	non_coding	NA	NA	NA	NA	NA	NA	NA	25	GTTGATGTAAGCATTATTTT	NA	NA
ENSG00000117616.17_25242249_25247454_3	14.684728104827	-2.13948582726223	0.274549458253483	-7.79271553064553	6.55841652288649e-15	4.68959663146526e-13	DOWN	RSRP1	transcript:ENSG00000117616.17_25242249_25247454_3	chr1	-	1518	7	novel_in_catalog	ENSG00000117616.17	novel	3034	6	NA	NA	0	0	intron_retention	FALSE	canonical	NA	NA	NA	NA	NA	NA	NA	FALSE	NA	NA	NA	C	coding	226	681	213	893	25246963	25244490	TRUE	30	GTCTTTATTGTATATATATA	NA	NA
ENST00000650385.1	9.21774928858793	-2.13777204021649	0.444287890428515	-4.81168198879924	1.49665364180302e-06	1.1676621410183e-05	DOWN	FCGR3B	transcript:ENST00000650385.1	chr1	-	2103	5	full-splice_match	ENSG00000162747.10	ENST00000650385.1	2103	5	0	0	0	0	reference_match	FALSE	canonical	NA	NA	NA	NA	NA	NA	NA	FALSE	NA	NA	NA	C	coding	233	702	83	784	161631094	161624515	FALSE	0	TTCTTTCTTCTTCCCTTTGT	NA	NA
ENSG00000076984.17_7903880_7907156_1	13.0117159359856	-2.13707885146624	0.240188088253306	-8.89752221689048	5.71072585703641e-19	1.28959312227403e-16	DOWN	MAP2K7	transcript:ENSG00000076984.17_7903880_7907156_1	chr19	+	1538	2	incomplete-splice_match	ENSG00000076984.17	ENST00000397983.7	3396	12	-5	7303	0	90	5prime_fragment	FALSE	canonical	NA	NA	NA	NA	NA	NA	NA	FALSE	NA	NA	NA	A	coding	76	231	326	556	7905944	7906174	FALSE	35	TTTAAAAAGCGTCTTGAAGG	NA	NA
ENSG00000175893.11_14658461_14675509_1	126.215457569992	-2.13692182461077	0.271443899832107	-7.87242530015407	3.47831362288366e-15	2.68545668201395e-13	DOWN	ZDHHC21	transcript:ENSG00000175893.11_14658461_14675509_1	chr9	-	1961	4	incomplete-splice_match	ENSG00000175893.11	ENST00000380916.8	9160	10	17962	47390	17756	18905	internal_fragment	FALSE	canonical	NA	NA	NA	NA	NA	NA	NA	FALSE	NA	NA	NA	C	coding	194	585	1170	1754	14674340	14658668	FALSE	30	TGTTTATATCCACTAACATT	NA	NA
ENST00000580907.5	2.34252291943665	-2.1367538554761	0.429919236896944	-4.97012850808604	6.69085408362627e-07	5.78194163504134e-06	DOWN	CCL2	transcript:ENST00000580907.5	chr17	+	736	2	full-splice_match	ENSG00000108691.9	ENST00000580907.5	736	2	0	0	0	0	reference_match	FALSE	canonical	NA	NA	NA	NA	NA	NA	NA	FALSE	NA	NA	NA	C	non_coding	NA	NA	NA	NA	NA	NA	NA	35	CGAAGACTTGAACACTCACT	NA	NA
ENSG00000110713.16_3722106_3753791_1	42.3607229531912	-2.13653187286268	0.19232907302237	-11.1087306733609	1.13765121992373e-28	6.86449994938748e-25	DOWN	NUP98	transcript:ENSG00000110713.16_3722106_3753791_1	chr11	-	2265	5	novel_in_catalog	ENSG00000110713.16	novel	3923	20	NA	NA	6803	-2618	combination_of_known_junctions	FALSE	canonical	NA	NA	NA	NA	NA	NA	NA	FALSE	NA	NA	NA	C	coding	249	750	584	1333	3735217	3723038	FALSE	25	GAATTCCAGGTGCTTAATCT	NA	NA
ENST00000603160.5	64.8384816451311	-2.13552854915268	0.208476744914677	-10.2434856704362	1.26591652378374e-24	1.83888440818742e-21	DOWN	NA	transcript:ENST00000603160.5	chr10	-	1107	3	full-splice_match	ENSG00000271335.5	ENST00000603160.5	1107	3	0	0	0	0	reference_match	FALSE	canonical	NA	NA	NA	NA	NA	NA	NA	FALSE	NA	NA	NA	C	non_coding	NA	NA	NA	NA	NA	NA	NA	30	ATAAATGGTGTGATATGTTT	NA	NA
ENST00000519028.1	2.4356508472449	-2.13547837959367	0.39942192855245	-5.34642248444616	8.97096740254892e-08	9.97578188295066e-07	DOWN	TNFRSF10B	transcript:ENST00000519028.1	chr8	-	612	2	full-splice_match	ENSG00000120889.12	ENST00000519028.1	612	2	0	0	0	0	reference_match	FALSE	canonical	NA	NA	NA	NA	NA	NA	NA	FALSE	NA	NA	NA	C	non_coding	NA	NA	NA	NA	NA	NA	NA	10	GATGGGGCTGGTGAGGCCTC	NA	NA
ENSG00000231806.3_94555083_94568141_2	1.92939822538462	-2.13520887444149	0.40580955247572	-5.26160328512533	1.42804631034914e-07	1.49476088377498e-06	DOWN	NA	transcript:ENSG00000231806.3_94555083_94568141_2	chr9	+	1284	3	novel_not_in_catalog	ENSG00000231806.3	novel	3974	3	NA	NA	0	14	at_least_one_novel_splicesite	FALSE	canonical	NA	NA	NA	NA	NA	NA	NA	FALSE	NA	NA	NA	C	non_coding	NA	NA	NA	NA	NA	NA	NA	15	TGTGTGGTACAGTTATTTTG	NA	NA
ENST00000537312.5	24.4305735319031	-2.13404606997199	0.27206645938962	-7.84384107750623	4.36970054737025e-15	3.28299216259861e-13	DOWN	P2RX7	transcript:ENST00000537312.5	chr12	+	2134	11	full-splice_match	ENSG00000089041.16	ENST00000537312.5	2134	11	0	0	0	0	reference_match	FALSE	canonical	NA	NA	NA	NA	NA	NA	NA	FALSE	NA	NA	NA	C	coding	185	558	1298	1855	121180396	121184802	FALSE	65	CCAAAAAAAAAAAAGAGTCC	NA	NA
ENST00000639773.1	18.6363867366568	-2.13390171577775	0.250559470814458	-8.51654782332268	1.64379791794163e-17	2.41129890706028e-15	DOWN	NA	transcript:ENST00000639773.1	chr2	-	3197	3	full-splice_match	ENSG00000284052.1	ENST00000639773.1	3197	3	0	0	0	0	reference_match	FALSE	canonical	NA	NA	NA	NA	NA	NA	NA	FALSE	NA	NA	NA	A	coding	107	324	79	402	190648395	190628568	TRUE	60	AGAGTAATAAATATGAAAAT	NA	NA
ENSG00000276550.4_22575504_22590817_2	14.4913185053044	-2.13383904041674	0.25158251199644	-8.48166680379967	2.21990522079275e-17	3.14316941198925e-15	DOWN	HERC2P2	transcript:ENSG00000276550.4_22575504_22590817_2	chr15	+	2065	6	novel_in_catalog	ENSG00000276550.4	novel	535	6	NA	NA	2101	2	combination_of_known_junctions	FALSE	canonical	NA	NA	NA	NA	NA	NA	NA	FALSE	NA	NA	NA	C	coding	124	375	3	377	22575506	22575880	TRUE	30	TAATTACACCCATTATTTCT	NA	NA
ENSG00000182986.13_52895391_52897686_1	7.80834286041956	-2.13378775745903	0.284612703821078	-7.49716273663048	6.52139954041066e-14	3.64868117938197e-12	DOWN	ZNF320	transcript:ENSG00000182986.13_52895391_52897686_1	chr19	-	1398	2	novel_not_in_catalog	ENSG00000182986.13	novel	508	2	NA	NA	-2	0	at_least_one_novel_splicesite	TRUE	non_canonical	NA	NA	NA	NA	NA	NA	NA	FALSE	NA	NA	NA	C	non_coding	NA	NA	NA	NA	NA	NA	NA	15	CCTGGGTTCAAGTGATCTCC	NA	NA
ENST00000481526.5	6.29043655011257	-2.13352912631497	0.300378308813017	-7.10280690621732	1.22248155170588e-12	5.01268559317099e-11	DOWN	CNOT10	transcript:ENST00000481526.5	chr3	+	756	2	full-splice_match	ENSG00000182973.18	ENST00000481526.5	756	2	0	0	0	0	reference_match	FALSE	canonical	NA	NA	NA	NA	NA	NA	NA	FALSE	NA	NA	NA	C	non_coding	NA	NA	NA	NA	NA	NA	NA	20	GAGTAATTCTCTCTGTTTAG	NA	NA
ENSG00000145012.13_188880018_188881158_1	37.1603687904928	-2.13344491796424	0.311878277447907	-6.84063326058541	7.88438646522273e-12	2.59094746006928e-10	DOWN	LPP	transcript:ENSG00000145012.13_188880018_188881158_1	chr3	+	175	2	novel_not_in_catalog	ENSG00000145012.13	novel	18277	11	NA	NA	121279	-9513	at_least_one_novel_splicesite	FALSE	canonical	NA	NA	NA	NA	NA	NA	NA	FALSE	NA	NA	NA	C	non_coding	NA	NA	NA	NA	NA	NA	NA	25	TAGGATCATGGCCCTTTTAA	NA	NA
ENST00000384446.1	8.55363619596958	-2.13242976682452	0.273077145988783	-7.80889136329306	5.76932004499123e-15	4.20196131521966e-13	DOWN	NA	transcript:ENST00000384446.1	chrX	+	164	1	intergenic	novelGene_1115	novel	NA	NA	NA	NA	NA	NA	mono-exon	FALSE	NA	NA	NA	NA	NA	NA	NA	NA	NA	NA	NA	NA	A	non_coding	NA	NA	NA	NA	NA	NA	NA	85	AGAAAAAAAAAAAAGAAAGA	NA	NA
ENST00000473766.5	19.395866391641	-2.13224144265945	0.257728753816602	-8.27319967634165	1.30411022868398e-16	1.41292417746133e-14	DOWN	UFC1	transcript:ENST00000473766.5	chr1	+	888	4	full-splice_match	ENSG00000143222.11	ENST00000473766.5	888	4	0	0	0	0	reference_match	FALSE	canonical	NA	NA	NA	NA	NA	NA	NA	FALSE	NA	NA	NA	C	coding	111	336	5	340	161153998	161157697	FALSE	25	AGGGACTTAGGCCCTGAGCA	NA	NA
ENST00000554601.1	6.76428398211318	-2.13212838922095	0.33478378291944	-6.36867285096068	1.90670811517457e-10	4.34274364873428e-09	DOWN	WARS1	transcript:ENST00000554601.1	chr14	-	719	3	full-splice_match	ENSG00000140105.17	ENST00000554601.1	719	3	0	0	0	0	reference_match	FALSE	canonical	NA	NA	NA	NA	NA	NA	NA	FALSE	NA	NA	NA	C	coding	114	345	213	557	100342556	100342212	FALSE	20	TTTGTGTATATTTCTCATCA	NA	NA
ENST00000542935.5	16.6334868270372	-2.13191677879407	0.274179703196097	-7.77561852297031	7.50796449194434e-15	5.25832359564827e-13	DOWN	CEMIP2	transcript:ENST00000542935.5	chr9	-	5372	24	full-splice_match	ENSG00000135048.13	ENST00000542935.5	5372	24	0	0	0	0	reference_match	FALSE	canonical	NA	NA	NA	NA	NA	NA	NA	FALSE	NA	NA	NA	C	coding	741	2226	1935	4160	71730100	71685197	FALSE	20	CAACTGGCTCCACAGCCTGG	NA	NA
ENST00000594215.2	6.60592961528715	-2.13132498131721	0.322804624216298	-6.60252307875583	4.04218323006946e-11	1.09942057818959e-09	DOWN	NA	transcript:ENST00000594215.2	chr8	-	661	1	full-splice_match	ENSG00000268955.2	ENST00000594215.2	661	1	0	0	0	0	mono-exon	FALSE	NA	NA	NA	NA	NA	NA	NA	NA	NA	NA	NA	NA	A	non_coding	NA	NA	NA	NA	NA	NA	NA	20	CATTGTGTCATCAATTTGCT	NA	NA
ENSG00000182185.18_68291884_68612800_1	2.69833508842643	-2.13124510228337	0.38280279335887	-5.56747531433338	2.58456678880566e-08	3.32845187129707e-07	DOWN	RAD51B	transcript:ENSG00000182185.18_68291884_68612800_1	chr14	+	2075	4	incomplete-splice_match	ENSG00000182185.18	ENST00000487861.5	1673	11	472105	-1235	-95253	1235	3prime_fragment	FALSE	canonical	NA	NA	NA	NA	NA	NA	NA	FALSE	NA	NA	NA	C	coding	34	105	418	522	68611143	68611247	FALSE	65	GGAAGGAAAAAAGGAAAGAA	NA	NA
ENST00000428733.1	3.60136635531286	-2.1311719196622	0.364730988399038	-5.8431336723453	5.12278776145882e-09	7.95716029300181e-08	DOWN	AC004975.1	transcript:ENST00000428733.1	chr7	-	208	1	full-splice_match	ENSG00000224629.1	ENST00000428733.1	208	1	0	0	0	0	mono-exon	FALSE	NA	NA	NA	NA	NA	NA	NA	NA	NA	NA	NA	NA	A	non_coding	NA	NA	NA	NA	NA	NA	NA	10	GTGTCATCTTTTGTTTTATT	NA	NA
ENSG00000096433.10_33692353_33696569_1	9.63940219272328	-2.13094162593983	0.303379781482689	-7.02400672689991	2.15594421741685e-12	8.22141080983932e-11	DOWN	ITPR3	transcript:ENSG00000096433.10_33692353_33696569_1	chr6	+	1722	4	incomplete-splice_match	ENSG00000096433.10	ENST00000605930.2	9029	58	70974	0	70974	0	3prime_fragment	FALSE	canonical	NA	NA	NA	NA	NA	NA	NA	FALSE	NA	NA	NA	B	coding	200	603	331	933	33692683	33695780	FALSE	30	AAAAAGGGATGTGTTTCCTG	NA	NA
ENST00000362461.1	9.37754071986588	-2.13021803221381	0.275912729536046	-7.72062251638704	1.15762919082402e-14	7.70845427482399e-13	DOWN	NA	transcript:ENST00000362461.1	chr9	-	102	1	intergenic	novelGene_1081	novel	NA	NA	NA	NA	NA	NA	mono-exon	FALSE	NA	NA	NA	NA	NA	NA	NA	NA	NA	NA	NA	NA	A	non_coding	NA	NA	NA	NA	NA	NA	NA	75	AAAAAAACTACTAAAAAAGA	NA	NA
ENSG00000181652.19_151013854_151014588_1	10.6214146893125	-2.13007419005294	0.315056966951222	-6.76091759108035	1.3712050558813e-11	4.21633460558154e-10	DOWN	ATG9B	transcript:ENSG00000181652.19_151013854_151014588_1	chr7	-	646	2	novel_in_catalog	ENSG00000181652.19	novel	617	4	NA	NA	-284	0	combination_of_known_splicesites	FALSE	non_canonical	NA	NA	NA	NA	NA	NA	NA	FALSE	NA	NA	NA	A	non_coding	NA	NA	NA	NA	NA	NA	NA	15	GCTGCACGGTCTGCAGGACG	NA	NA
ENST00000623805.1	3.0303118944287	-2.12946554548525	0.367122472882292	-5.80042275474649	6.61479401174079e-09	1.00323096882243e-07	DOWN	NA	transcript:ENST00000623805.1	chr16	-	459	1	full-splice_match	ENSG00000279757.1	ENST00000623805.1	459	1	0	0	0	0	mono-exon	FALSE	NA	NA	NA	NA	NA	NA	NA	NA	NA	NA	NA	NA	A	non_coding	NA	NA	NA	NA	NA	NA	NA	20	GTGATTTGAAACCGCTCTGG	NA	NA
ENST00000508180.1	3.70269171399501	-2.12925709904231	0.324679613304682	-6.55802524023642	5.45249821135697e-11	1.43523292683575e-09	DOWN	NIPAL1	transcript:ENST00000508180.1	chr4	+	708	6	full-splice_match	ENSG00000163293.11	ENST00000508180.1	708	6	0	0	0	0	reference_match	TRUE	canonical	NA	NA	NA	NA	NA	NA	NA	FALSE	NA	NA	NA	C	coding	101	303	404	706	48030176	48035611	FALSE	30	GATTGTGGCTCCCAAGAAAG	NA	NA
ENSG00000095066.11_12773952_12956682_1	31.8651645373309	-2.12768109871285	0.279669409507088	-7.60784349801734	2.78707030984778e-14	1.70000452701998e-12	DOWN	HOOK2	transcript:ENSG00000095066.11_12773952_12956682_1	chr19	-	365	2	novel_not_in_catalog	ENSG00000095066.11	novel	1114	2	NA	NA	-164100	0	at_least_one_novel_splicesite	FALSE	non_canonical	NA	NA	NA	NA	NA	NA	NA	FALSE	NA	NA	NA	C	non_coding	NA	NA	NA	NA	NA	NA	NA	35	GCATAGGGAATAGCAGATGT	NA	NA
ENST00000455249.1	1.7097377297645	-2.12674664250324	0.402779591500659	-5.28017478387994	1.29060711281086e-07	1.36954156569259e-06	DOWN	RPL7L1P3	transcript:ENST00000455249.1	chr7	+	689	1	full-splice_match	ENSG00000235090.1	ENST00000455249.1	689	1	0	0	0	0	mono-exon	FALSE	NA	NA	NA	NA	NA	NA	NA	NA	NA	NA	NA	NA	A	non_coding	NA	NA	NA	NA	NA	NA	NA	35	TAGAGCCAGGTGCCAAACTA	NA	NA
ENST00000366360.2	7.50549474981591	-2.12632606525369	0.32451276465964	-6.55236495083283	5.66329284312716e-11	1.48722582493384e-09	DOWN	NA	transcript:ENST00000366360.2	chr11	-	430	2	full-splice_match	ENSG00000270072.1	ENST00000366360.2	430	2	0	0	0	0	reference_match	FALSE	canonical	NA	NA	NA	NA	NA	NA	NA	FALSE	NA	NA	NA	A	non_coding	NA	NA	NA	NA	NA	NA	NA	15	GCCTGTAGTCCCAGCTACTC	NA	NA
ENSG00000123219.12_65550467_65563171_2	2.8570446726823	-2.12510219181567	0.378741416502381	-5.61095802893876	2.01209565666996e-08	2.67600534765766e-07	DOWN	CENPK	transcript:ENSG00000123219.12_65550467_65563171_2	chr5	-	1232	6	novel_in_catalog	ENSG00000123219.12	novel	1124	5	NA	NA	0	0	combination_of_known_junctions	FALSE	canonical	NA	NA	NA	NA	NA	NA	NA	FALSE	NA	NA	NA	C	coding	106	321	216	536	65554907	65551163	FALSE	10	CTGCTCTGCTGACCAGTTGT	NA	NA
ENST00000581134.1	3.77202564344521	-2.12508739310176	0.324712864717037	-6.54451247243813	5.96897831177607e-11	1.56018869628133e-09	DOWN	NA	transcript:ENST00000581134.1	chr18	-	468	2	full-splice_match	ENSG00000263904.1	ENST00000581134.1	468	2	0	0	0	0	reference_match	TRUE	canonical	NA	NA	NA	NA	NA	NA	NA	FALSE	NA	NA	NA	A	non_coding	NA	NA	NA	NA	NA	NA	NA	20	TGCACCACTGGGGGTGACAG	NA	NA
ENST00000636403.1	17.6151956496233	-2.12433638069334	0.278201291079986	-7.63596880678229	2.24128587441169e-14	1.40759571877284e-12	DOWN	U2AF1L5	transcript:ENST00000636403.1	chr21	-	610	2	full-splice_match	ENSG00000275895.6	ENST00000636403.1	610	2	0	0	0	0	reference_match	FALSE	canonical	NA	NA	NA	NA	NA	NA	NA	FALSE	NA	NA	NA	C	non_coding	NA	NA	NA	NA	NA	NA	NA	30	TAAGTTCATACAAGTTCCTT	NA	NA
ENST00000308807.11	21.4535676623396	-2.12419804083774	0.314581451751104	-6.75245800098349	1.45361149255279e-11	4.43541957334289e-10	DOWN	MLKL	transcript:ENST00000308807.11	chr16	-	2523	11	full-splice_match	ENSG00000168404.12	ENST00000308807.11	2523	11	0	0	0	0	reference_match	FALSE	canonical	NA	NA	NA	NA	NA	NA	NA	FALSE	NA	NA	NA	C	coding	451	1356	525	1880	74695697	74672504	FALSE	15	CACTAAGTTTTGTGGTGGTT	NA	NA
ENST00000340607.4	12.5248005860369	-2.12379288073544	0.290688168808642	-7.30608641362876	2.75035332877397e-13	1.33420201275423e-11	DOWN	PTGES	transcript:ENST00000340607.4	chr9	-	1774	3	full-splice_match	ENSG00000148344.10	ENST00000340607.4	1774	3	0	0	0	0	reference_match	FALSE	canonical	NA	NA	NA	NA	NA	NA	NA	FALSE	NA	NA	NA	A	coding	152	459	36	494	129753012	129739611	FALSE	0	TCTTGGGTTGCGCGTTCCTG	NA	NA
ENST00000243189.11	16.7413236840339	-2.12374470935616	0.278731192810567	-7.61932917497152	2.54997424839401e-14	1.574980551325e-12	DOWN	RSRP1	transcript:ENST00000243189.11	chr1	-	1502	5	full-splice_match	ENSG00000117616.17	ENST00000243189.11	1502	5	0	0	0	0	reference_match	FALSE	canonical	NA	NA	NA	NA	NA	NA	NA	FALSE	NA	NA	NA	C	coding	115	348	803	1150	25245296	25242589	FALSE	40	TATATATAACCTAATGGATC	NA	NA
ENSG00000135298.13_68635367_68639107_1	2.5877686859152	-2.12353574800245	0.383215372370407	-5.54136368503997	3.0012515908845e-08	3.79161178999149e-07	DOWN	ADGRB3	transcript:ENSG00000135298.13_68635367_68639107_1	chr6	+	1081	2	novel_in_catalog	ENSG00000135298.13	novel	6010	32	NA	NA	0	-600119	combination_of_known_splicesites	FALSE	canonical	NA	NA	NA	NA	NA	NA	NA	FALSE	NA	NA	NA	C	coding	144	432	650	1081	68638676	68639107	FALSE	45	GGGGAAGAAGATCAGAAATC	NA	NA
ENST00000375321.1	7.64480689168907	-2.12289898918509	0.298214632625459	-7.11869491612549	1.08953775367925e-12	4.52286758221644e-11	DOWN	MAP3K8	transcript:ENST00000375321.1	chr10	+	2518	7	full-splice_match	ENSG00000107968.9	ENST00000375321.1	2518	7	0	0	0	0	reference_match	FALSE	canonical	NA	NA	NA	NA	NA	NA	NA	FALSE	NA	NA	NA	C	coding	467	1404	118	1521	30438939	30460836	FALSE	15	GTTGTTGTGAAGCCTGTGAT	NA	NA
ENST00000594728.1	7.5101233096846	-2.1225030832662	0.371976975223002	-5.70600662041984	1.15657501722896e-08	1.64353081388509e-07	DOWN	CSKMT	transcript:ENST00000594728.1	chr11	+	376	1	full-splice_match	ENSG00000214756.7	ENST00000594728.1	376	1	0	0	0	0	mono-exon	FALSE	NA	NA	NA	NA	NA	NA	NA	NA	NA	NA	NA	NA	C	coding	100	303	3	305	62665338	62665640	NA	0	GTCTGTGTCCGCGTTCTTTT	NA	NA
ENSG00000117616.17_25242249_25247454_5	15.1215916434349	-2.1221148857842	0.283763051863837	-7.47847498765444	7.51900077239018e-14	4.15350661681027e-12	DOWN	RSRP1	transcript:ENSG00000117616.17_25242249_25247454_5	chr1	-	1470	6	novel_in_catalog	ENSG00000117616.17	novel	3034	6	NA	NA	0	0	intron_retention	FALSE	canonical	NA	NA	NA	NA	NA	NA	NA	FALSE	NA	NA	NA	C	coding	226	681	213	893	25246963	25244490	TRUE	30	GTCTTTATTGTATATATATA	NA	NA
ENSG00000141753.6_40456627_40457731_1	194.776939123216	-2.12182103947634	0.250341132258908	-8.47571879351377	2.33632479615707e-17	3.28429486264081e-15	DOWN	IGFBP4	transcript:ENSG00000141753.6_40456627_40457731_1	chr17	+	588	2	novel_not_in_catalog	ENSG00000141753.6	novel	2200	4	NA	NA	13166	0	at_least_one_novel_splicesite	FALSE	canonical	NA	NA	NA	NA	NA	NA	NA	FALSE	NA	NA	NA	C	non_coding	NA	NA	NA	NA	NA	NA	NA	10	TGTGTTTGGTTGATTTATTC	NA	NA
ENST00000262460.4	15.0915156541915	-2.12181442650633	0.258084096950911	-8.2214070978186	2.01129275614543e-16	2.0704437675171e-14	DOWN	GINS1	transcript:ENST00000262460.4	chr20	+	3249	7	full-splice_match	ENSG00000101003.9	ENST00000262460.4	3249	7	0	0	0	0	reference_match	FALSE	canonical	NA	NA	NA	NA	NA	NA	NA	FALSE	NA	NA	NA	C	coding	196	591	95	685	25407821	25445991	FALSE	20	CTTTCTAATCTGAATGCCTT	NA	NA
ENSG00000171408.13_136038291_136108874_1	8.93797064314105	-2.12167188259671	0.313874225123442	-6.75962443798083	1.38349890651884e-11	4.24581524750566e-10	DOWN	PDE7B	transcript:ENSG00000171408.13_136038291_136108874_1	chr6	+	382	2	incomplete-splice_match	ENSG00000171408.13	ENST00000615259.4	5234	12	0	86691	0	-47201	5prime_fragment	TRUE	canonical	NA	NA	NA	NA	NA	NA	NA	FALSE	NA	NA	NA	C	coding	109	330	1	330	136038291	136108822	FALSE	15	TCCTCATTTCCCTCTGAACT	NA	NA
ENSG00000157827.19_152578621_152618891_1	14.5539554795514	-2.1214566233842	0.263280313134083	-8.05778676776256	7.76881818079055e-16	6.91706999908503e-14	DOWN	FMNL2	transcript:ENSG00000157827.19_152578621_152618891_1	chr2	+	922	7	incomplete-splice_match	ENSG00000157827.19	ENST00000288670.13	5575	26	243384	30943	0	-7813	internal_fragment	FALSE	canonical	NA	NA	NA	NA	NA	NA	NA	FALSE	NA	NA	NA	C	coding	214	642	280	921	152578900	152618890	FALSE	60	TGGTCAAAGAAAAAGAAGAA	NA	NA
ENST00000634912.1	2.61971392424636	-2.12134503583692	0.369516803715714	-5.74086215973271	9.41957414744538e-09	1.36829780685141e-07	DOWN	DOCK7	transcript:ENST00000634912.1	chr1	-	1315	1	full-splice_match	ENSG00000116641.17	ENST00000634912.1	1315	1	0	0	0	0	mono-exon	FALSE	NA	NA	NA	NA	NA	NA	NA	NA	NA	NA	NA	NA	C	non_coding	NA	NA	NA	NA	NA	NA	NA	40	AACATTGAGATTTTGATAAG	NA	NA
ENST00000375852.2	4.07237935037076	-2.12099420085974	0.356203343806255	-5.95444775502553	2.60951471113772e-09	4.40768612093785e-08	DOWN	HCK	transcript:ENST00000375852.2	chr20	+	2082	13	full-splice_match	ENSG00000101336.13	ENST00000375852.2	2082	13	0	0	0	0	reference_match	FALSE	canonical	NA	NA	NA	NA	NA	NA	NA	FALSE	NA	NA	NA	A	coding	505	1518	228	1745	32071663	32101519	FALSE	0	CGTTGGTTTTCCTGTCCTTC	NA	NA
ENSG00000243716.10_22533600_22536521_1	77.181798760941	-2.12037277434028	0.243334763520656	-8.71380950120713	2.93829981237047e-18	5.41040318267962e-16	DOWN	NPIPB5	transcript:ENSG00000243716.10_22533600_22536521_1	chr16	+	2796	2	novel_not_in_catalog	ENSG00000243716.10	novel	1342	2	NA	NA	0	0	at_least_one_novel_splicesite	TRUE	non_canonical	NA	NA	NA	NA	NA	NA	NA	FALSE	NA	NA	NA	C	coding	875	2628	33	2660	22533632	22536385	FALSE	20	TACTGCAGTCCTTATGTTAT	NA	NA
ENSG00000139636.15_49100759_49110675_1	5.49504343557068	-2.12026865981928	0.303789038437762	-6.97941133993111	2.96419421214548e-12	1.09470036814926e-10	DOWN	LMBR1L	transcript:ENSG00000139636.15_49100759_49110675_1	chr12	-	1583	13	novel_in_catalog	ENSG00000139636.15	novel	2800	15	NA	NA	0	0	combination_of_known_junctions	FALSE	canonical	NA	NA	NA	NA	NA	NA	NA	FALSE	NA	NA	NA	C	coding	343	1032	121	1152	49110555	49101190	FALSE	45	GAGACCCTGTCTCAAAAAAA	NA	NA
ENST00000263201.5	1.95482340587336	-2.11958257129179	0.419817128648694	-5.04882346776631	4.44539275428216e-07	4.04010025534291e-06	DOWN	CDC45	transcript:ENST00000263201.5	chr22	+	1976	19	full-splice_match	ENSG00000093009.9	ENST00000263201.5	1976	19	0	0	0	0	reference_match	FALSE	canonical	NA	NA	NA	NA	NA	NA	NA	FALSE	NA	NA	NA	C	coding	566	1701	144	1844	19479969	19518908	FALSE	10	ATTGTGGCTCTGGTCTCGAG	NA	NA
ENSG00000101003.9_25407727_25448563_2	15.1477919321479	-2.11921886940574	0.274323903449161	-7.72524319886137	1.11639991537949e-14	7.45924410240905e-13	DOWN	GINS1	transcript:ENSG00000101003.9_25407727_25448563_2	chr20	+	3140	6	novel_in_catalog	ENSG00000101003.9	novel	3249	7	NA	NA	0	8	combination_of_known_splicesites	FALSE	canonical	NA	NA	NA	NA	NA	NA	NA	FALSE	NA	NA	NA	C	coding	157	474	95	568	25407821	25445991	FALSE	15	TCTGAATGCCTTTTATTTCT	NA	NA
ENSG00000140600.16_83587302_83618743_1	2.38035207088691	-2.11828338414658	0.393870659756593	-5.37811926751704	7.52679512623163e-08	8.53069406872902e-07	DOWN	SH3GL3	transcript:ENSG00000140600.16_83587302_83618743_1	chr15	+	2329	3	novel_not_in_catalog	ENSG00000140600.16	novel	758	2	NA	NA	-21968	0	at_least_one_novel_splicesite	FALSE	canonical	NA	NA	NA	NA	NA	NA	NA	FALSE	NA	NA	NA	C	non_coding	NA	NA	NA	NA	NA	NA	NA	15	GGCCTTGGTTATTTTTAATG	NA	NA
ENST00000551535.1	5.10539668947831	-2.11806126876712	0.291537063358595	-7.26515265114638	3.72617235519653e-13	1.7429021211328e-11	DOWN	LMBR1L	transcript:ENST00000551535.1	chr12	-	874	2	full-splice_match	ENSG00000139636.15	ENST00000551535.1	874	2	0	0	0	0	reference_match	FALSE	canonical	NA	NA	NA	NA	NA	NA	NA	FALSE	NA	NA	NA	C	coding	102	309	346	654	49110555	49106809	FALSE	35	TCCACAGCCAGGACCAGAGA	NA	NA
ENSG00000169246.16_21422707_21425278_1	62.0999355808651	-2.1175782466801	0.248650772453483	-8.51627455561695	1.64767942043614e-17	2.41129890706028e-15	DOWN	NPIPB3	transcript:ENSG00000169246.16_21422707_21425278_1	chr16	-	1878	2	novel_not_in_catalog	ENSG00000169246.16	novel	483	2	NA	NA	0	0	at_least_one_novel_splicesite	FALSE	non_canonical	NA	NA	NA	NA	NA	NA	NA	FALSE	NA	NA	NA	B	non_coding	NA	NA	NA	NA	NA	NA	NA	25	GTCGGATGTAATCAGCAGTG	NA	NA
ENSG00000243716.10_22527782_22535014_1	6.99736848674069	-2.11757200704957	0.34953598861391	-6.05823742341046	1.37621167390423e-09	2.50368935645735e-08	DOWN	NPIPB5	transcript:ENSG00000243716.10_22527782_22535014_1	chr16	+	1678	4	incomplete-splice_match	ENSG00000243716.10	ENST00000528249.5	1906	7	14100	-245	-3710	245	3prime_fragment	FALSE	canonical	NA	NA	NA	NA	NA	NA	NA	FALSE	NA	NA	NA	C	coding	461	1383	296	1678	22533632	22535014	FALSE	15	CCCTTCCACCCTCAGCTCCA	NA	NA
ENST00000385217.1	3.75647183680179	-2.11741376297505	0.332173283511101	-6.37442524152996	1.83650370965872e-10	4.20727767200174e-09	DOWN	NA	transcript:ENST00000385217.1	chr14	-	97	1	intergenic	novelGene_305	novel	NA	NA	NA	NA	NA	NA	mono-exon	FALSE	NA	NA	NA	NA	NA	NA	NA	NA	NA	NA	NA	NA	A	non_coding	NA	NA	NA	NA	NA	NA	NA	35	GTTTCAGTGAACAAGATTTA	NA	NA
ENSG00000069020.18_67151744_67155485_1	10.0543658183284	-2.11717580326203	0.273821099552577	-7.73196735650209	1.05897102560433e-14	7.148601223703e-13	DOWN	MAST4	transcript:ENSG00000069020.18_67151744_67155485_1	chr5	+	3151	2	incomplete-splice_match	ENSG00000069020.18	ENST00000443808.1	5273	8	9310	11798	9310	-11566	internal_fragment	FALSE	canonical	NA	NA	NA	NA	NA	NA	NA	FALSE	NA	NA	NA	C	coding	148	447	872	1318	67152615	67153652	FALSE	25	TACCTGTTCCAATTAGCCAG	NA	NA
ENST00000566572.1	8.1091735544858	-2.11695147009308	0.300559241914393	-7.04337506512623	1.8763824776715e-12	7.2648231950163e-11	DOWN	NA	transcript:ENST00000566572.1	chr7	-	801	2	full-splice_match	ENSG00000261535.1	ENST00000566572.1	801	2	0	0	0	0	reference_match	TRUE	canonical	NA	NA	NA	NA	NA	NA	NA	FALSE	NA	NA	NA	A	non_coding	NA	NA	NA	NA	NA	NA	NA	20	TTGCCAGTGGCCAAAGGCCC	NA	NA
ENST00000555701.5	23.9315122937631	-2.11541999311472	0.299283616355766	-7.06827864108695	1.56867327949139e-12	6.2271407245235e-11	DOWN	PAPOLA	transcript:ENST00000555701.5	chr14	+	1875	3	full-splice_match	ENSG00000090060.17	ENST00000555701.5	1875	3	0	0	0	0	reference_match	FALSE	canonical	NA	NA	NA	NA	NA	NA	NA	FALSE	NA	NA	NA	C	non_coding	NA	NA	NA	NA	NA	NA	NA	10	TTTTGAGTCTCGCTCTGTCA	NA	NA
ENSG00000132530.16_6756048_6760479_1	5.68500331537253	-2.11393719581325	0.359012039914571	-5.88820697020711	3.90408011373628e-09	6.28700365841896e-08	DOWN	XAF1	transcript:ENSG00000132530.16_6756048_6760479_1	chr17	+	1423	3	incomplete-splice_match	ENSG00000132530.16	ENST00000571135.5	565	5	-29	0	0	0	intron_retention	FALSE	canonical	NA	NA	NA	NA	NA	NA	NA	FALSE	NA	NA	NA	C	coding	128	387	32	418	6756079	6759474	FALSE	20	CCACGAGTCCTACTGTGGCA	NA	NA
ENST00000367350.4	3.90043928345703	-2.11328822615291	0.317671375125347	-6.65243516297006	2.88282830985213e-11	8.07055217564448e-10	DOWN	KIF14	transcript:ENST00000367350.4	chr1	-	7274	30	full-splice_match	ENSG00000118193.11	ENST00000367350.4	7274	30	0	0	0	0	reference_match	FALSE	canonical	NA	NA	NA	NA	NA	NA	NA	FALSE	NA	NA	NA	C	coding	1648	4947	440	5386	200618723	200553388	FALSE	5	TTGCTTCGTGGTCTATGCTT	NA	NA
ENST00000470977.6	16.8106178254232	-2.11294165892138	0.24008368010361	-8.80085501025943	1.35777678387766e-18	2.72392247325186e-16	DOWN	NA	transcript:ENST00000470977.6	chr1	-	1104	5	full-splice_match	ENSG00000197989.14	ENST00000470977.6	1104	5	0	0	0	0	reference_match	FALSE	canonical	NA	NA	NA	NA	NA	NA	NA	FALSE	NA	NA	NA	C	non_coding	NA	NA	NA	NA	NA	NA	NA	10	TATTTGTGTTTGTATTTTTT	NA	NA
ENST00000460132.5	1.51856030910741	-2.11281234880137	0.441083440597952	-4.79005139240129	1.66738602404198e-06	1.28403128914075e-05	DOWN	PLOD3	transcript:ENST00000460132.5	chr7	-	578	3	full-splice_match	ENSG00000106397.11	ENST00000460132.5	578	3	0	0	0	0	reference_match	FALSE	canonical	NA	NA	NA	NA	NA	NA	NA	FALSE	NA	NA	NA	C	coding	117	354	44	397	101210612	101210003	FALSE	20	TGCCTGTAATCCCAGCACTT	NA	NA
ENSG00000124212.5_49507901_49568146_1	24.1511283002235	-2.11253758888396	0.314558824605106	-6.71587449990004	1.86941640650715e-11	5.55450349783436e-10	DOWN	PTGIS	transcript:ENSG00000124212.5_49507901_49568146_1	chr20	-	1552	10	full-splice_match	ENSG00000124212.5	ENST00000244043.4	5579	10	0	4027	0	0	alternative_3end	FALSE	canonical	NA	NA	NA	NA	NA	NA	NA	FALSE	NA	NA	NA	C	coding	500	1503	31	1533	49568116	49507920	FALSE	10	CACGTGCTCGCCTCTGCCCA	NA	NA
ENST00000397147.6	5.65933261213735	-2.11150522535865	0.318206759191727	-6.63563913828246	3.23099422685419e-11	8.96823843413552e-10	DOWN	NCF4	transcript:ENST00000397147.6	chr22	+	1641	9	full-splice_match	ENSG00000100365.14	ENST00000397147.6	1641	9	0	0	0	0	reference_match	FALSE	canonical	NA	NA	NA	NA	NA	NA	NA	FALSE	NA	NA	NA	C	coding	348	1047	185	1231	36861172	36876072	FALSE	25	CAGGCTGCGGGAAAGAGTGT	NA	NA
ENST00000593896.1	23.107796180373	-2.11132030254936	0.232800088433772	-9.06924184073065	1.19848011549158e-19	3.40615864997372e-17	DOWN	NA	transcript:ENST00000593896.1	chr2	-	697	2	full-splice_match	ENSG00000226312.7	ENST00000593896.1	697	2	0	0	0	0	reference_match	FALSE	canonical	NA	NA	NA	NA	NA	NA	NA	FALSE	NA	NA	NA	A	non_coding	NA	NA	NA	NA	NA	NA	NA	20	TCTGCAGCTTCCACACCTAC	NA	NA
ENST00000552875.2	6.37369080884847	-2.11130759871822	0.357408138831856	-5.90727342029412	3.47816217905083e-09	5.68989613111421e-08	DOWN	PRKCH	transcript:ENST00000552875.2	chr14	+	545	2	full-splice_match	ENSG00000027075.14	ENST00000552875.2	545	2	0	0	0	0	reference_match	FALSE	canonical	NA	NA	NA	NA	NA	NA	NA	FALSE	NA	NA	NA	C	non_coding	NA	NA	NA	NA	NA	NA	NA	45	AAATATAATGTATGGGAGAT	NA	NA
ENSG00000107968.9_30459407_30461832_1	2.05617073326366	-2.11107685899554	0.383110994595529	-5.51035310595645	3.58114563214054e-08	4.4216692040097e-07	DOWN	MAP3K8	transcript:ENSG00000107968.9_30459407_30461832_1	chr10	+	1222	2	incomplete-splice_match	ENSG00000107968.9	ENST00000375321.1	2518	7	20585	1	20230	0	3prime_fragment	FALSE	canonical	NA	NA	NA	NA	NA	NA	NA	FALSE	NA	NA	NA	C	non_coding	NA	NA	NA	NA	NA	NA	NA	20	AGTTGTTGTGAAGCCTGTGA	NA	NA
ENSG00000261326.3_23281309_23287464_1	30.1782739283881	-2.11098452980667	0.249867316170177	-8.44842199517182	2.95266433522945e-17	3.98882059943494e-15	DOWN	NA	transcript:ENSG00000261326.3_23281309_23287464_1	chr1	-	5275	2	incomplete-splice_match	ENSG00000261326.3	ENST00000647667.1	3732	3	-919	1	-712	0	intron_retention	FALSE	canonical	NA	NA	NA	NA	NA	NA	NA	FALSE	NA	NA	NA	C	coding	102	309	1	309	23287464	23287156	TRUE	10	GTGAGTTTTTTTTGTCTTAT	NA	NA
ENSG00000151693.10_9357505_9374984_1	2.65406011663734	-2.11098019117599	0.383184001120488	-5.50905096507987	3.60773450841901e-08	4.44993696028003e-07	DOWN	ASAP2	transcript:ENSG00000151693.10_9357505_9374984_1	chr2	+	1710	3	incomplete-splice_match	ENSG00000151693.10	ENST00000281419.7	5712	28	150740	30694	7046	16146	internal_fragment	FALSE	canonical	NA	NA	NA	NA	NA	NA	NA	FALSE	NA	NA	NA	C	coding	123	369	1341	1709	9358845	9374983	FALSE	10	GGCCGGCCACGGTGGCTCAT	NA	NA
ENST00000569223.1	12.1746203460383	-2.10986505350119	0.285625063528036	-7.38683443056493	1.5036564297472e-13	7.81114662290069e-12	DOWN	EHD4	transcript:ENST00000569223.1	chr15	-	2032	3	full-splice_match	ENSG00000103966.10	ENST00000569223.1	2032	3	0	0	0	0	reference_match	FALSE	canonical	NA	NA	NA	NA	NA	NA	NA	FALSE	NA	NA	NA	C	coding	189	570	59	628	41972494	41943008	FALSE	95	AAAAAAAAACAAAAAAAAAA	NA	NA
ENSG00000101333.16_9069101_9310560_1	3.66718365638049	-2.10872391104046	0.37573384690593	-5.61228094941472	1.99676895148986e-08	2.6574237075639e-07	DOWN	PLCB4	transcript:ENSG00000101333.16_9069101_9310560_1	chr20	+	2930	3	incomplete-splice_match	ENSG00000101333.16	ENST00000378473.7	5619	38	47	170253	0	-27461	5prime_fragment	FALSE	canonical	NA	NA	NA	NA	NA	NA	NA	FALSE	NA	NA	NA	C	non_coding	NA	NA	NA	NA	NA	NA	NA	25	AAATAGCCAGGTGTGGTGGC	NA	NA
ENSG00000160111.12_16925248_16947118_1	6.26190356631041	-2.1080514789462	0.345056683852771	-6.10929037921685	1.00075101963869e-09	1.90118456603241e-08	DOWN	CPAMD8	transcript:ENSG00000160111.12_16925248_16947118_1	chr19	-	878	6	incomplete-splice_match	ENSG00000160111.12	ENST00000388925.8	5355	38	79697	32296	24007	21834	internal_fragment	TRUE	canonical	NA	NA	NA	NA	NA	NA	NA	FALSE	NA	NA	NA	B	coding	237	711	168	878	16945557	16925248	FALSE	20	CAGCAGCTCAGCCCTGAGGT	NA	NA
ENST00000468856.1	15.6045616804871	-2.10766941965368	0.282856230369636	-7.45138057202905	9.23684857976758e-14	5.01417051519411e-12	DOWN	RASGRP3	transcript:ENST00000468856.1	chr2	+	3764	2	full-splice_match	ENSG00000152689.17	ENST00000468856.1	3764	2	0	0	0	0	reference_match	FALSE	canonical	NA	NA	NA	NA	NA	NA	NA	FALSE	NA	NA	NA	C	non_coding	NA	NA	NA	NA	NA	NA	NA	65	AAAGAAAAAGAAAGAATGTC	NA	NA
ENSG00000158467.16_129420478_129427212_1	13.0369114454057	-2.10737528232483	0.247452008327891	-8.51629896465586	1.6473323462151e-17	2.41129890706028e-15	DOWN	AHCYL2	transcript:ENSG00000158467.16_129420478_129427212_1	chr7	+	2242	6	novel_not_in_catalog	ENSG00000158467.16	novel	598	4	NA	NA	-4249	0	at_least_one_novel_splicesite	FALSE	canonical	NA	NA	NA	NA	NA	NA	NA	TRUE	NA	NA	NA	B	non_coding	NA	NA	NA	NA	NA	NA	NA	15	AGTGTTGGCCCAGAGTGTGG	NA	NA
ENST00000449199.6	2.22804664736813	-2.10716831900364	0.405811400893035	-5.19248181388341	2.07509145741904e-07	2.06984039943294e-06	DOWN	SLC66A1L	transcript:ENST00000449199.6	chr3	+	1484	5	full-splice_match	ENSG00000174899.10	ENST00000449199.6	1484	5	0	0	0	0	reference_match	FALSE	canonical	NA	NA	NA	NA	NA	NA	NA	FALSE	NA	NA	NA	C	coding	135	408	142	549	157553258	157600298	FALSE	40	TGTAAACACGAGATAATGTT	NA	NA
ENST00000463022.1	1.00769129571814	-2.10679056016767	0.43252540906868	-4.87090588435959	1.1108774865211e-06	9.00189472316128e-06	DOWN	SP110	transcript:ENST00000463022.1	chr2	-	405	2	full-splice_match	ENSG00000135899.17	ENST00000463022.1	405	2	0	0	0	0	reference_match	FALSE	canonical	NA	NA	NA	NA	NA	NA	NA	FALSE	NA	NA	NA	C	non_coding	NA	NA	NA	NA	NA	NA	NA	25	TTGACCCTGTTCTGTAAAGA	NA	NA
ENST00000614983.1	7.62541781056136	-2.10625868900848	0.269470826664286	-7.81627723891799	5.44084717564159e-15	4.00361625989214e-13	DOWN	NA	transcript:ENST00000614983.1	chr16	+	479	1	full-splice_match	ENSG00000277170.1	ENST00000614983.1	479	1	0	0	0	0	mono-exon	FALSE	NA	NA	NA	NA	NA	NA	NA	NA	NA	NA	NA	NA	A	coding	52	159	162	320	4427063	4427221	NA	15	CTTCCTGTTGCAATCCAGTT	NA	NA
ENSG00000251562.8_65499042_65499990_3	28275.0103238199	-2.10577050306718	0.288754396038265	-7.29260067364698	3.04028223236687e-13	1.4595029289418e-11	DOWN	NA	transcript:ENSG00000251562.8_65499042_65499990_3	chr11	+	909	2	novel_not_in_catalog	ENSG00000251562.8	novel	480	2	NA	NA	0	205	intron_retention	FALSE	non_canonical	NA	NA	NA	NA	NA	NA	NA	FALSE	NA	NA	NA	C	non_coding	NA	NA	NA	NA	NA	NA	NA	35	TGAGGAAATTATTGGTAACC	NA	NA
ENST00000534707.1	3.06779032850615	-2.1057260814559	0.368048297017094	-5.72133086478622	1.05692841610132e-08	1.51954768855212e-07	DOWN	STIM1	transcript:ENST00000534707.1	chr11	+	432	2	full-splice_match	ENSG00000167323.11	ENST00000534707.1	432	2	0	0	0	0	reference_match	FALSE	canonical	NA	NA	NA	NA	NA	NA	NA	FALSE	NA	NA	NA	C	non_coding	NA	NA	NA	NA	NA	NA	NA	15	TTTAGTTGGGCATGGTGGCA	NA	NA
ENST00000623065.1	3.94585434841112	-2.10561635453965	0.351011398430523	-5.99871218984481	1.98888506848772e-09	3.47580599677089e-08	DOWN	AC005086.5	transcript:ENST00000623065.1	chr7	-	213	3	full-splice_match	ENSG00000280404.1	ENST00000623065.1	213	3	0	0	0	0	reference_match	TRUE	non_canonical	NA	NA	NA	NA	NA	NA	NA	FALSE	NA	NA	NA	A	non_coding	NA	NA	NA	NA	NA	NA	NA	10	GCCTCGGTCTCCCCAAGTGT	NA	NA
ENST00000484600.6	2.56052947960228	-2.1052022534143	0.370255815384856	-5.68580469485965	1.30198123224499e-08	1.82503055465564e-07	DOWN	ARPC1B	transcript:ENST00000484600.6	chr7	+	582	5	full-splice_match	ENSG00000130429.14	ENST00000484600.6	582	5	0	0	0	0	reference_match	FALSE	canonical	NA	NA	NA	NA	NA	NA	NA	FALSE	NA	NA	NA	C	coding	167	504	66	569	99385715	99390016	FALSE	10	GGGGGAGGGCGGGGCTGACG	NA	NA
ENST00000515591.1	10.6817999711547	-2.10518821983397	0.289875781594541	-7.26238048675127	3.80336525117473e-13	1.77477557208446e-11	DOWN	TMEM165	transcript:ENST00000515591.1	chr4	+	1786	2	full-splice_match	ENSG00000134851.12	ENST00000515591.1	1786	2	0	0	0	0	reference_match	FALSE	canonical	NA	NA	NA	NA	NA	NA	NA	FALSE	NA	NA	NA	C	non_coding	NA	NA	NA	NA	NA	NA	NA	50	AAAAGAAACCTGACTTCTAA	NA	NA
ENST00000460504.3	2.42335051004692	-2.10486895405872	0.374477982094992	-5.62080831103385	1.90066070219353e-08	2.54115776616265e-07	DOWN	NA	transcript:ENST00000460504.3	chr1	+	316	1	full-splice_match	ENSG00000241745.3	ENST00000460504.3	316	1	0	0	0	0	mono-exon	FALSE	NA	NA	NA	NA	NA	NA	NA	NA	NA	NA	NA	NA	A	non_coding	NA	NA	NA	NA	NA	NA	NA	55	AAATAGATAGATAGATAGAT	NA	NA
ENST00000557781.5	12.0372055904413	-2.10446570581272	0.253258183018738	-8.3095664697911	9.60523409337306e-17	1.09671640104553e-14	DOWN	STAT6	transcript:ENST00000557781.5	chr12	-	1569	3	full-splice_match	ENSG00000166888.11	ENST00000557781.5	1569	3	0	0	0	0	reference_match	FALSE	canonical	NA	NA	NA	NA	NA	NA	NA	FALSE	NA	NA	NA	C	coding	119	360	109	468	57105209	57104374	FALSE	25	GAATGGCGTGAACCTGGGAG	NA	NA
ENST00000532948.5	15.4908245127695	-2.10427940711431	0.244767522301518	-8.59705318470373	8.17890887633136e-18	1.32828528192196e-15	DOWN	IL15RA	transcript:ENST00000532948.5	chr10	-	1581	6	full-splice_match	ENSG00000134470.20	ENST00000532948.5	1581	6	0	0	0	0	reference_match	FALSE	canonical	NA	NA	NA	NA	NA	NA	NA	FALSE	NA	NA	NA	C	coding	198	597	283	879	5966319	5953095	FALSE	35	TTTTCAATATTTTTAAAATG	NA	NA
ENSG00000160111.12_16980568_16997156_1	6.35086425012507	-2.10287052989772	0.350926282052993	-5.9923426583939	2.06839523732125e-09	3.59271458836838e-08	DOWN	CPAMD8	transcript:ENSG00000160111.12_16980568_16997156_1	chr19	-	465	4	incomplete-splice_match	ENSG00000160111.12	ENST00000443236.5	5992	42	29659	87621	5374	19638	internal_fragment	FALSE	canonical	NA	NA	NA	NA	NA	NA	NA	FALSE	NA	NA	NA	B	coding	79	237	227	463	16989762	16980570	FALSE	30	CCAGCAGCGAAGCAAGCGGG	NA	NA
ENST00000415645.6	78.5623663637469	-2.10192738826259	0.248706251195962	-8.45144574434691	2.8771752290565e-17	3.92501742856384e-15	DOWN	NPIPB4	transcript:ENST00000415645.6	chr16	-	3606	9	full-splice_match	ENSG00000185864.16	ENST00000415645.6	3606	9	0	0	0	0	reference_match	TRUE	non_canonical	NA	NA	NA	NA	NA	NA	NA	FALSE	NA	NA	NA	C	coding	1138	3417	41	3457	21857378	21834718	FALSE	15	ATGTTATTGCTTTGTTTCGA	NA	NA
ENST00000452027.2	6.8844209543559	-2.10171850930249	0.32461916472649	-6.47441290495991	9.51812931814894e-11	2.34267832395645e-09	DOWN	SRSF12	transcript:ENST00000452027.2	chr6	-	3599	5	full-splice_match	ENSG00000154548.8	ENST00000452027.2	3599	5	0	0	0	0	reference_match	FALSE	non_canonical	NA	NA	NA	NA	NA	NA	NA	FALSE	NA	NA	NA	C	coding	261	786	195	980	89117887	89098578	FALSE	20	GACATCTGTGATCAGTTCTT	NA	NA
ENST00000362496.1	3.8255306623492	-2.10116322788145	0.33946430999551	-6.18964399500273	6.03002464830518e-10	1.21594129418434e-08	DOWN	NA	transcript:ENST00000362496.1	chr18	-	106	1	intergenic	novelGene_522	novel	NA	NA	NA	NA	NA	NA	mono-exon	FALSE	NA	NA	NA	NA	NA	NA	NA	NA	NA	NA	NA	NA	A	non_coding	NA	NA	NA	NA	NA	NA	NA	60	ACAATAAGTAAGTAGTAAAA	NA	NA
ENST00000623383.1	3.50310136811671	-2.10090364702074	0.356926875308296	-5.8860898193953	3.95439464298923e-09	6.35368025790082e-08	DOWN	NA	transcript:ENST00000623383.1	chr17	+	186	1	intergenic	novelGene_450	novel	NA	NA	NA	NA	NA	NA	mono-exon	FALSE	NA	NA	NA	NA	NA	NA	NA	NA	NA	NA	NA	NA	A	non_coding	NA	NA	NA	NA	NA	NA	NA	25	TCCTGATCTAGTCAAATCCT	NA	NA
ENST00000472285.1	9.28918937065647	-2.10071169486035	0.256864804800912	-8.1782776604547	2.87929686465255e-16	2.84810750769496e-14	DOWN	STX12	transcript:ENST00000472285.1	chr1	+	373	3	full-splice_match	ENSG00000117758.13	ENST00000472285.1	373	3	0	0	0	0	reference_match	FALSE	canonical	NA	NA	NA	NA	NA	NA	NA	FALSE	NA	NA	NA	C	non_coding	NA	NA	NA	NA	NA	NA	NA	75	AGAAAGAAAGAAAGAAAAAG	NA	NA
ENST00000355603.3	3.08255068573237	-2.10063957901517	0.42111232174016	-4.98831183645901	6.09091961109939e-07	5.32996235178768e-06	DOWN	STIP1	transcript:ENST00000355603.3	chr11	+	528	2	full-splice_match	ENSG00000168439.16	ENST00000355603.3	528	2	0	0	0	0	reference_match	FALSE	canonical	NA	NA	NA	NA	NA	NA	NA	FALSE	NA	NA	NA	C	non_coding	NA	NA	NA	NA	NA	NA	NA	15	GCCGCTGCGCTGGAAGCGAT	NA	NA
ENST00000510175.5	358.25706094391	-2.09995050087563	0.218043664464197	-9.6308714405249	5.92250560168633e-22	3.27160043592872e-19	DOWN	ZNF718	transcript:ENST00000510175.5	chr4	+	3495	4	full-splice_match	ENSG00000250312.7	ENST00000510175.5	3495	4	0	0	0	0	reference_match	FALSE	canonical	NA	NA	NA	NA	NA	NA	NA	FALSE	NA	NA	NA	C	coding	478	1437	192	1628	124671	162122	FALSE	20	GCATTTATCCTTTGTATTAC	NA	NA
ENSG00000160961.11_14707559_14709250_1	117.566089351485	-2.09941338523334	0.202348251907667	-10.375248441441	3.21375356104808e-25	5.48021832787331e-22	DOWN	ZNF333	transcript:ENSG00000160961.11_14707559_14709250_1	chr19	+	1235	2	genic	ENSG00000160961.11	novel	1392	7	NA	NA	-435	0	multi-exon	TRUE	canonical	NA	NA	NA	NA	NA	NA	NA	FALSE	NA	NA	NA	C	non_coding	NA	NA	NA	NA	NA	NA	NA	15	TTCCCCAGTCTCAGGTAGTT	NA	NA
ENST00000509243.1	3716.34773588014	-2.09901591027074	0.363531187364684	-5.77396378419953	7.74280856082046e-09	1.15029099681689e-07	DOWN	NA	transcript:ENST00000509243.1	chr5	-	135	1	intergenic	novelGene_875	novel	NA	NA	NA	NA	NA	NA	mono-exon	FALSE	NA	NA	NA	NA	NA	NA	NA	NA	NA	NA	NA	NA	A	non_coding	NA	NA	NA	NA	NA	NA	NA	40	TTGGTATATAGTTCAAACAA	NA	NA
ENST00000362935.1	2.69069374233453	-2.09900729073942	0.373359337829066	-5.62194936102122	1.88814617778637e-08	2.52614829151869e-07	DOWN	NA	transcript:ENST00000362935.1	chr20	+	165	1	intergenic	novelGene_661	novel	NA	NA	NA	NA	NA	NA	mono-exon	FALSE	NA	NA	NA	NA	NA	NA	NA	NA	NA	NA	NA	NA	A	non_coding	NA	NA	NA	NA	NA	NA	NA	65	CGCCCAAAAAAATAAAAATA	NA	NA
ENSG00000104859.14_45067471_45070955_1	9.63504952900142	-2.09896635009304	0.299421395463108	-7.01007470373526	2.38190911761241e-12	9.02169643141646e-11	DOWN	CLASRP	transcript:ENSG00000104859.14_45067471_45070955_1	chr19	+	592	8	incomplete-splice_match	ENSG00000104859.14	ENST00000221455.7	2234	21	28431	1	0	0	3prime_fragment	TRUE	canonical	NA	NA	NA	NA	NA	NA	NA	FALSE	NA	NA	NA	C	coding	93	282	201	482	45068456	45070845	FALSE	15	ACCTGTCTCAGTGTCATCTG	NA	NA
ENSG00000136098.16_52143944_52146430_1	5.43410612020998	-2.09788950487072	0.327831546418672	-6.39929112310478	1.56099963435005e-10	3.64315299964452e-09	DOWN	NEK3	transcript:ENSG00000136098.16_52143944_52146430_1	chr13	-	1784	2	incomplete-splice_match	ENSG00000136098.16	ENST00000617054.1	3256	14	11055	11293	-2450	828	internal_fragment	FALSE	canonical	NA	NA	NA	NA	NA	NA	NA	FALSE	NA	NA	NA	C	non_coding	NA	NA	NA	NA	NA	NA	NA	45	TTCGAAGCATAACACACCAA	NA	NA
ENST00000465134.5	8.37357426231267	-2.0975974823412	0.288288574225047	-7.27603405018665	3.43776852436482e-13	1.62642943799578e-11	DOWN	WDR54	transcript:ENST00000465134.5	chr2	+	1862	7	full-splice_match	ENSG00000005448.16	ENST00000465134.5	1862	7	0	0	0	0	reference_match	FALSE	canonical	NA	NA	NA	NA	NA	NA	NA	FALSE	NA	NA	NA	C	coding	108	327	1190	1516	74423319	74425152	TRUE	15	GCCTTTGTCTGATTACTCAG	NA	NA
ENST00000630404.1	11.4724605895124	-2.09756860800873	0.298804966833525	-7.01985857275711	2.22092936720122e-12	8.45688934430248e-11	DOWN	NA	transcript:ENST00000630404.1	chr3	-	1386	1	full-splice_match	ENSG00000281691.1	ENST00000630404.1	1386	1	0	0	0	0	mono-exon	FALSE	NA	NA	NA	NA	NA	NA	NA	NA	NA	NA	NA	NA	A	non_coding	NA	NA	NA	NA	NA	NA	NA	15	CCTCAGCCTCCCAGGTAGCT	NA	NA
ENST00000468778.5	9.01752649362319	-2.09735172138326	0.262699412562275	-7.98384625578888	1.41842672643919e-15	1.18997658661622e-13	DOWN	WDR54	transcript:ENST00000468778.5	chr2	+	2356	6	full-splice_match	ENSG00000005448.16	ENST00000468778.5	2356	6	0	0	0	0	reference_match	FALSE	canonical	NA	NA	NA	NA	NA	NA	NA	FALSE	NA	NA	NA	C	coding	170	513	1790	2302	74423941	74425701	FALSE	15	GCCTTTGTCTGATTACTCAG	NA	NA
ENST00000566391.1	58.8548742814437	-2.09727379569901	0.240898487667615	-8.70604799558881	3.14653645952521e-18	5.73994107957248e-16	DOWN	ARL6IP1	transcript:ENST00000566391.1	chr16	-	806	2	full-splice_match	ENSG00000170540.14	ENST00000566391.1	806	2	0	0	0	0	reference_match	FALSE	canonical	NA	NA	NA	NA	NA	NA	NA	FALSE	NA	NA	NA	C	non_coding	NA	NA	NA	NA	NA	NA	NA	60	ATTAGAAGAAAAATGGCAAA	NA	NA
ENST00000472694.1	797.805372188173	-2.0970666134409	0.388064977054015	-5.40390588545435	6.52051664008227e-08	7.50294624856526e-07	DOWN	HBA1	transcript:ENST00000472694.1	chr16	+	674	2	full-splice_match	ENSG00000206172.8	ENST00000472694.1	674	2	0	0	0	0	reference_match	FALSE	canonical	NA	NA	NA	NA	NA	NA	NA	FALSE	NA	NA	NA	C	coding	110	333	233	565	176930	177411	FALSE	10	CAGCCTGTGTGTGCCTGAGT	NA	NA
ENSG00000090924.14_39426846_39428415_3	16.4700933333546	-2.09681178148518	0.235345591547069	-8.90950099256825	5.1262764117796e-19	1.1932054837282e-16	DOWN	PLEKHG2	transcript:ENSG00000090924.14_39426846_39428415_3	chr19	+	762	2	novel_not_in_catalog	ENSG00000090924.14	novel	8132	19	NA	NA	2075	0	at_least_one_novel_splicesite	FALSE	non_canonical	NA	NA	NA	NA	NA	NA	NA	FALSE	NA	NA	NA	C	non_coding	NA	NA	NA	NA	NA	NA	NA	15	CTTACTGTTTATTGACTGGC	NA	NA
ENSG00000205362.11_56638666_56640087_1	17.8086751156885	-2.09647433753032	0.435138548286901	-4.81794671095892	1.45043093775669e-06	1.1370503017047e-05	DOWN	MT1A	transcript:ENSG00000205362.11_56638666_56640087_1	chr16	+	330	2	novel_in_catalog	ENSG00000205362.11	novel	396	3	NA	NA	0	0	combination_of_known_splicesites	FALSE	canonical	NA	NA	NA	NA	NA	NA	NA	FALSE	NA	NA	NA	C	non_coding	NA	NA	NA	NA	NA	NA	NA	0	TGCTGGCTCTGGTTTTCTTT	NA	NA
ENST00000359864.6	14.8734295342829	-2.09631913308334	0.322188033757963	-6.50650835362235	7.69176274060803e-11	1.93940713962081e-09	DOWN	TEAD4	transcript:ENST00000359864.6	chr12	+	1690	13	full-splice_match	ENSG00000197905.8	ENST00000359864.6	1690	13	0	0	0	0	reference_match	FALSE	canonical	NA	NA	NA	NA	NA	NA	NA	FALSE	NA	NA	NA	C	coding	361	1086	410	1495	2994986	3040478	FALSE	5	GGACCTGGTCTGGCTGTGTG	NA	NA
ENST00000532356.5	2.44119845990412	-2.09581176806924	0.424361084368793	-4.93874637724289	7.86263937248973e-07	6.65680836500234e-06	DOWN	SERPINH1	transcript:ENST00000532356.5	chr11	+	998	5	full-splice_match	ENSG00000149257.14	ENST00000532356.5	998	5	0	0	0	0	reference_match	FALSE	canonical	NA	NA	NA	NA	NA	NA	NA	FALSE	NA	NA	NA	C	coding	295	885	112	996	75566350	75569102	FALSE	30	GATGCAGAAGAAGGCTGTTG	NA	NA
ENSG00000151474.22_13693703_13891745_1	25.0506863828617	-2.09548201507581	0.248050578356976	-8.44780136759104	2.96839853671017e-17	3.99389621986419e-15	DOWN	FRMD4A	transcript:ENSG00000151474.22_13693703_13891745_1	chr10	-	1389	14	novel_not_in_catalog	ENSG00000151474.22	novel	1741	14	NA	NA	-1087	0	at_least_one_novel_splicesite	TRUE	canonical	NA	NA	NA	NA	NA	NA	NA	TRUE	NA	NA	NA	C	coding	419	1260	123	1382	13858912	13693710	FALSE	85	GAAAAAAAAAAAAAAAAGCA	NA	NA
ENSG00000146243.13_78867607_78903102_1	41.8777200261304	-2.0944533754086	0.212154424525443	-9.87230589271742	5.48880690167433e-23	4.48486981431496e-20	DOWN	IRAK1BP1	transcript:ENSG00000146243.13_78867607_78903102_1	chr6	+	835	3	novel_in_catalog	ENSG00000146243.13	novel	5656	4	NA	NA	0	0	combination_of_known_splicesites	FALSE	canonical	NA	NA	NA	NA	NA	NA	NA	FALSE	NA	NA	NA	C	coding	12	39	340	378	78885432	78902645	FALSE	20	CTCTGAATGTAAGTTGGTTC	NA	NA
ENST00000550809.1	1.46667969632933	-2.09444252975393	0.431502679961272	-4.85383434916767	1.21096901302091e-06	9.71363333166715e-06	DOWN	TAMALIN	transcript:ENST00000550809.1	chr12	+	338	2	full-splice_match	ENSG00000161835.10	ENST00000550809.1	338	2	0	0	0	0	reference_match	FALSE	canonical	NA	NA	NA	NA	NA	NA	NA	FALSE	NA	NA	NA	C	non_coding	NA	NA	NA	NA	NA	NA	NA	40	GGGTAATAATGCATCCAAAC	NA	NA
ENST00000560499.1	2.78814691836614	-2.09421803237348	0.369341845563861	-5.67013474786836	1.42685252838423e-08	1.97535720400613e-07	DOWN	NA	transcript:ENST00000560499.1	chr7	-	622	2	full-splice_match	ENSG00000259294.1	ENST00000560499.1	622	2	0	0	0	0	reference_match	TRUE	canonical	NA	NA	NA	NA	NA	NA	NA	FALSE	NA	NA	NA	A	non_coding	NA	NA	NA	NA	NA	NA	NA	30	GACAGCTTTTCAAGACCACG	NA	NA
ENSG00000148120.16_94921204_94935356_1	61.7288966531861	-2.09397785952183	0.198670522838361	-10.5399524277967	5.65274856150986e-26	1.34365833307089e-22	DOWN	AOPEP	transcript:ENSG00000148120.16_94921204_94935356_1	chr9	+	1232	4	novel_in_catalog	ENSG00000148120.16	novel	2396	4	NA	NA	0	0	combination_of_known_junctions	FALSE	canonical	NA	NA	NA	NA	NA	NA	NA	FALSE	NA	NA	NA	C	non_coding	NA	NA	NA	NA	NA	NA	NA	10	CCCAGTCTTGTGTATTTCTT	NA	NA
ENSG00000246451.2_103681377_103684353_1	74.6024579044071	-2.09350871090037	0.227911547094825	-9.18561932287418	4.09165946546806e-20	1.31538467266713e-17	DOWN	NA	transcript:ENSG00000246451.2_103681377_103684353_1	chr14	-	1878	3	novel_not_in_catalog	ENSG00000246451.2	novel	1404	2	NA	NA	-338	985	at_least_one_novel_splicesite	FALSE	canonical	NA	NA	NA	NA	NA	NA	NA	FALSE	NA	NA	NA	C	coding	133	402	1400	1801	103682954	103681454	FALSE	20	CTTCCTCTGAAGACTCTGAG	NA	NA
ENSG00000149177.12_48130688_48132720_1	231.993458126477	-2.09349619834715	0.202847194323332	-10.3205578234924	5.68916566134784e-25	8.92527687283571e-22	DOWN	PTPRJ	transcript:ENSG00000149177.12_48130688_48132720_1	chr11	+	1239	2	incomplete-splice_match	ENSG00000149177.12	ENST00000440289.6	3158	9	150108	0	-14390	0	3prime_fragment	FALSE	canonical	NA	NA	NA	NA	NA	NA	NA	FALSE	NA	NA	NA	B	non_coding	NA	NA	NA	NA	NA	NA	NA	30	TGGGACAGATTCCTTGAAAC	NA	NA
ENSG00000160111.12_16892952_16896945_1	12.5892749605167	-2.09335129756258	0.313066932727508	-6.68659343650525	2.28425324991692e-11	6.57538015327462e-10	DOWN	CPAMD8	transcript:ENSG00000160111.12_16892952_16896945_1	chr19	-	624	3	novel_in_catalog	ENSG00000160111.12	novel	5355	38	NA	NA	-1	0	combination_of_known_junctions	FALSE	canonical	NA	NA	NA	NA	NA	NA	NA	FALSE	NA	NA	NA	B	non_coding	NA	NA	NA	NA	NA	NA	NA	20	ATGTTCTGGGGTGCACATGA	NA	NA
ENSG00000108669.16_78700392_78736890_1	16.5785634365056	-2.0927130466795	0.285609391612673	-7.3271856883387	2.35036066582874e-13	1.1573423790852e-11	DOWN	CYTH1	transcript:ENSG00000108669.16_78700392_78736890_1	chr17	-	666	7	incomplete-splice_match	ENSG00000108669.16	ENST00000589768.5	988	9	0	2123	0	0	5prime_fragment	FALSE	canonical	NA	NA	NA	NA	NA	NA	NA	FALSE	NA	NA	NA	C	coding	165	495	172	666	78736719	78700392	FALSE	20	ATGATGGAGGCGTTTGCCCA	NA	NA
ENST00000562025.1	7.96490734582421	-2.09254844319353	0.276476636700024	-7.56862665927151	3.77190448677189e-14	2.23806323636062e-12	DOWN	PMM2	transcript:ENST00000562025.1	chr16	+	569	2	full-splice_match	ENSG00000140650.11	ENST00000562025.1	569	2	0	0	0	0	reference_match	FALSE	canonical	NA	NA	NA	NA	NA	NA	NA	FALSE	NA	NA	NA	C	non_coding	NA	NA	NA	NA	NA	NA	NA	25	GGCGGAAATTTCCCCATCAT	NA	NA
ENSG00000186567.12_44671452_44684355_1	8.68063711107112	-2.09201067756413	0.334102091342676	-6.26159108779246	3.81069119557378e-10	8.0711369893884e-09	DOWN	CEACAM19	transcript:ENSG00000186567.12_44671452_44684355_1	chr19	+	2854	7	novel_in_catalog	ENSG00000186567.12	novel	2249	8	NA	NA	0	0	intron_retention	FALSE	canonical	NA	NA	NA	NA	NA	NA	NA	FALSE	NA	NA	NA	C	coding	274	825	1165	1989	44672616	44683490	FALSE	15	CATGCGTTGTCTGTCAGATG	NA	NA
ENST00000483327.5	11.2550995052402	-2.09183731970315	0.240264302039094	-8.70640083420626	3.13676149548587e-18	5.73544774982302e-16	DOWN	SUMF2	transcript:ENST00000483327.5	chr7	+	1195	3	full-splice_match	ENSG00000129103.17	ENST00000483327.5	1195	3	0	0	0	0	reference_match	FALSE	canonical	NA	NA	NA	NA	NA	NA	NA	FALSE	NA	NA	NA	C	coding	171	516	12	527	56064312	56073288	FALSE	15	GTGAGCTCTGATGGTGCCAC	NA	NA
ENST00000594936.1	12.8526280076836	-2.09135424009615	0.331594260951674	-6.30696753946816	2.84555479675744e-10	6.20022677256807e-09	DOWN	C3	transcript:ENST00000594936.1	chr19	-	625	4	full-splice_match	ENSG00000125730.16	ENST00000594936.1	625	4	0	0	0	0	reference_match	FALSE	canonical	NA	NA	NA	NA	NA	NA	NA	FALSE	NA	NA	NA	C	coding	188	564	62	625	6720589	6718034	FALSE	50	TCGAGAGAGACAGAGAAAGA	NA	NA
ENST00000290418.4	12.6716246455379	-2.09116583046141	0.268081681809611	-7.80048012361596	6.16720811829237e-15	4.46274881925251e-13	DOWN	CCDC142	transcript:ENST00000290418.4	chr2	-	2835	9	full-splice_match	ENSG00000135637.13	ENST00000290418.4	2835	9	0	0	0	0	reference_match	FALSE	canonical	NA	NA	NA	NA	NA	NA	NA	FALSE	NA	NA	NA	A	coding	743	2232	160	2391	74482837	74474546	FALSE	100	AAAAAAAAAAAAAAAAAAAA	NA	NA
ENST00000589873.5	3.36027547543821	-2.09101117398457	0.350444857605822	-5.96673379164412	2.4204983007201e-09	4.12483830560039e-08	DOWN	MALT1	transcript:ENST00000589873.5	chr18	+	2246	6	full-splice_match	ENSG00000172175.13	ENST00000589873.5	2246	6	0	0	0	0	reference_match	FALSE	canonical	NA	NA	NA	NA	NA	NA	NA	FALSE	NA	NA	NA	C	coding	313	942	1116	2057	58735260	58747842	FALSE	25	AAGATTTTGTGAATTGGTTG	NA	NA
ENSG00000107036.11_5761105_5763322_1	8.40148796924916	-2.09086193651927	0.266123933017868	-7.85672266604779	3.94314589923336e-15	3.00295444157052e-13	DOWN	RIC1	transcript:ENSG00000107036.11_5761105_5763322_1	chr9	+	1739	2	incomplete-splice_match	ENSG00000107036.11	ENST00000276898.3	3973	18	48260	5784	-2292	-5784	internal_fragment	FALSE	canonical	NA	NA	NA	NA	NA	NA	NA	FALSE	NA	NA	NA	B	non_coding	NA	NA	NA	NA	NA	NA	NA	15	CAGCGGATCATGCTGCCTTT	NA	NA
ENSG00000168404.12_74691365_74700914_1	4.63304510937441	-2.09072444547581	0.379790782732137	-5.50493729846618	3.6929968296863e-08	4.54189972275671e-07	DOWN	MLKL	transcript:ENSG00000168404.12_74691365_74700914_1	chr16	-	1836	4	novel_in_catalog	ENSG00000168404.12	novel	1004	5	NA	NA	0	0	intron_retention	FALSE	canonical	NA	NA	NA	NA	NA	NA	NA	FALSE	NA	NA	NA	C	coding	229	690	325	1014	74695757	74692187	FALSE	35	ATGAAGTCAGCACACTTTAT	NA	NA
ENST00000623762.1	108.194363185915	-2.09025022764911	0.196876882082744	-10.6170425168081	2.48303574816117e-26	7.09618683449072e-23	DOWN	NA	transcript:ENST00000623762.1	chr17	+	2098	1	full-splice_match	ENSG00000279555.1	ENST00000623762.1	2098	1	0	0	0	0	mono-exon	FALSE	NA	NA	NA	NA	NA	NA	NA	NA	NA	NA	NA	NA	A	non_coding	NA	NA	NA	NA	NA	NA	NA	70	AAAAAAAAAAAAACAGTGTC	NA	NA
ENSG00000251562.8_65499042_65501977_1	40453.2506278269	-2.08788401468323	0.273790228988512	-7.62585291080946	2.42426127760609e-14	1.50563324526286e-12	DOWN	NA	transcript:ENSG00000251562.8_65499042_65501977_1	chr11	+	2907	2	novel_not_in_catalog	ENSG00000251562.8	novel	480	2	NA	NA	0	1007	intron_retention	FALSE	non_canonical	NA	NA	NA	NA	NA	NA	NA	FALSE	NA	NA	NA	C	non_coding	NA	NA	NA	NA	NA	NA	NA	45	GTAAAGAAATATCAACTTCC	NA	NA
ENST00000363300.1	1.52008736424433	-2.08777531473862	0.415981377051707	-5.01891534071994	5.19640421789861e-07	4.63352442032722e-06	DOWN	NA	transcript:ENST00000363300.1	chr10	+	101	1	intergenic	novelGene_149	novel	NA	NA	NA	NA	NA	NA	mono-exon	FALSE	NA	NA	NA	NA	NA	NA	NA	NA	NA	NA	NA	NA	A	non_coding	NA	NA	NA	NA	NA	NA	NA	70	AAAAAAAAAAAAACTCAGCT	NA	NA
ENSG00000226823.1_33500435_33511134_1	29.6847064381457	-2.08551848817757	0.218176559681192	-9.55885678656316	1.1906460469013e-21	5.80096065621025e-19	DOWN	SUGT1P1	transcript:ENSG00000226823.1_33500435_33511134_1	chr9	-	1109	7	novel_not_in_catalog	ENSG00000226823.1	novel	476	5	NA	NA	-423	3220	at_least_one_novel_splicesite	FALSE	canonical	NA	NA	NA	NA	NA	NA	NA	TRUE	NA	NA	NA	B	non_coding	NA	NA	NA	NA	NA	NA	NA	35	GCACAAAACTCTAGGTGGAT	NA	NA
ENST00000495837.1	4.35258251380429	-2.08490930293958	0.324894430334439	-6.41719004168038	1.38812598900966e-10	3.28167542808639e-09	DOWN	RPL29P14	transcript:ENST00000495837.1	chr5	-	428	1	full-splice_match	ENSG00000241112.1	ENST00000495837.1	428	1	0	0	0	0	mono-exon	FALSE	NA	NA	NA	NA	NA	NA	NA	NA	NA	NA	NA	NA	A	non_coding	NA	NA	NA	NA	NA	NA	NA	15	GTATCTCTGTCTGCCAACGT	NA	NA
ENSG00000169246.16_21404862_21421376_1	104.60901473571	-2.08489772459537	0.262480956258154	-7.94304377093492	1.9727928891371e-15	1.60526812258094e-13	DOWN	NPIPB3	transcript:ENSG00000169246.16_21404862_21421376_1	chr16	-	2841	7	incomplete-splice_match	ENSG00000169246.16	ENST00000419180.6	910	9	3946	-311	-2439	0	3prime_fragment	FALSE	canonical	NA	NA	NA	NA	NA	NA	NA	FALSE	NA	NA	NA	B	coding	236	708	2134	2841	21411112	21404862	FALSE	30	CCACCCTCAGCGGATGATAA	NA	NA
ENST00000506007.1	14.6810130135065	-2.08459750806853	0.255645335138037	-8.1542560005757	3.5133595943821e-16	3.38980860938409e-14	DOWN	TTC37	transcript:ENST00000506007.1	chr5	-	884	4	full-splice_match	ENSG00000198677.11	ENST00000506007.1	884	4	0	0	0	0	reference_match	FALSE	canonical	NA	NA	NA	NA	NA	NA	NA	FALSE	NA	NA	NA	C	non_coding	NA	NA	NA	NA	NA	NA	NA	35	TTTTCTCGAATTAAAGAACT	NA	NA
ENSG00000104419.14_133250476_133297256_1	27.5394099126288	-2.08447509734073	0.295414896908543	-7.05609337631361	1.71248772844141e-12	6.71125247560119e-11	DOWN	NDRG1	transcript:ENSG00000104419.14_133250476_133297256_1	chr8	-	803	10	incomplete-splice_match	ENSG00000104419.14	ENST00000323851.11	3014	16	-19	13305	0	-3849	5prime_fragment	FALSE	canonical	NA	NA	NA	NA	NA	NA	NA	FALSE	NA	NA	NA	C	coding	220	660	142	801	133284311	133250478	FALSE	20	CGGCAACCTGCACCTGTTCA	NA	NA
ENST00000469846.2	25.0800077357944	-2.0841242004947	0.255274686220156	-8.16424155232256	3.23461066631273e-16	3.14796644263321e-14	DOWN	NA	transcript:ENST00000469846.2	chr3	-	670	3	full-splice_match	ENSG00000206573.8	ENST00000469846.2	670	3	0	0	0	0	reference_match	FALSE	canonical	NA	NA	NA	NA	NA	NA	NA	FALSE	NA	NA	NA	C	non_coding	NA	NA	NA	NA	NA	NA	NA	25	GTGACAGAGTGAGACCTTGC	NA	NA
ENST00000384011.1	1.70264012439268	-2.08352670041711	0.410159052271132	-5.07980182048942	3.77828807229855e-07	3.51318983735385e-06	DOWN	NA	transcript:ENST00000384011.1	chr4	-	101	1	intergenic	novelGene_782	novel	NA	NA	NA	NA	NA	NA	mono-exon	FALSE	NA	NA	NA	NA	NA	NA	NA	NA	NA	NA	NA	NA	A	non_coding	NA	NA	NA	NA	NA	NA	NA	80	AAAAAATAAATAAATACAAA	NA	NA
ENST00000368121.4	111.39809637252	-2.08337787943193	0.36661305600241	-5.68277055418951	1.32530019185806e-08	1.85110171562567e-07	DOWN	ACKR1	transcript:ENST00000368121.4	chr1	+	1242	1	full-splice_match	ENSG00000213088.10	ENST00000368121.4	1242	1	0	0	0	0	mono-exon	FALSE	NA	NA	NA	NA	NA	NA	NA	NA	NA	NA	NA	NA	A	coding	338	1017	176	1192	159205434	159206450	NA	5	GCGGGTGGTTTCTTATTTTG	NA	NA
ENSG00000121716.20_100353736_100367834_1	26.5657021209461	-2.08309889102428	0.245514761457507	-8.48461770142819	2.16429098870036e-17	3.06996653606952e-15	DOWN	NA	transcript:ENSG00000121716.20_100353736_100367834_1	chr7	+	1733	7	incomplete-splice_match	ENSG00000272752.6	ENST00000310771.8	3634	18	17622	-3	2480	3	3prime_fragment	FALSE	canonical	NA	NA	NA	NA	NA	NA	NA	FALSE	NA	NA	NA	C	coding	227	684	593	1276	100358303	100367377	FALSE	15	CCCTGTGCATCTCCCACATG	NA	NA
ENSG00000172530.20_87951467_87985585_1	7.53141361586271	-2.08271139729785	0.310229156347839	-6.71346117759044	1.90061202420085e-11	5.63532800257323e-10	DOWN	BANP	transcript:ENSG00000172530.20_87951467_87985585_1	chr16	+	1805	4	incomplete-splice_match	ENSG00000172530.20	ENST00000466197.5	640	6	-18	18806	0	1326	5prime_fragment	FALSE	canonical	NA	NA	NA	NA	NA	NA	NA	FALSE	NA	NA	NA	C	coding	120	363	121	483	87975119	87984263	FALSE	35	TGTAATTTATAACTTATAGT	NA	NA
ENSG00000116584.17_155968220_155978542_1	3.92424725120989	-2.08259950981583	0.373565001713733	-5.57493207410193	2.4762646769109e-08	3.20582072159709e-07	DOWN	ARHGEF2	transcript:ENSG00000116584.17_155968220_155978542_1	chr1	-	1259	2	incomplete-splice_match	ENSG00000116584.17	ENST00000476273.1	668	6	-41	3232	-15	0	5prime_fragment	FALSE	canonical	NA	NA	NA	NA	NA	NA	NA	FALSE	NA	NA	NA	C	coding	75	228	116	343	155978427	155969136	FALSE	95	AAAAAAAAAAAAAAAAAGAA	NA	NA
ENST00000647846.1	2.65488235320796	-2.08240287882644	0.403017885911389	-5.1670234786659	2.3785139455725e-07	2.33508150694184e-06	DOWN	NA	transcript:ENST00000647846.1	chrX	+	119	1	intergenic	novelGene_1105	novel	NA	NA	NA	NA	NA	NA	mono-exon	FALSE	NA	NA	NA	NA	NA	NA	NA	NA	NA	NA	NA	NA	A	non_coding	NA	NA	NA	NA	NA	NA	NA	0	TTGGCCGGGCGTGGTGGCTC	NA	NA
ENSG00000078246.16_2890897_2911179_1	8.09320018409856	-2.08233634040655	0.251632103470897	-8.27532064344638	1.28110401476713e-16	1.39570944475484e-14	DOWN	TULP3	transcript:ENSG00000078246.16_2890897_2911179_1	chr12	+	1669	3	novel_not_in_catalog	ENSG00000078246.16	novel	3076	11	NA	NA	0	-23383	at_least_one_novel_splicesite	FALSE	canonical	NA	NA	NA	NA	NA	NA	NA	TRUE	NA	NA	NA	C	non_coding	NA	NA	NA	NA	NA	NA	NA	30	TAAGCCTTTTTGTAGCACAA	NA	NA
ENSG00000242086.8_195718901_195722039_1	17.987408361234	-2.08143338319586	0.289272790008463	-7.19539982704549	6.22779956323381e-13	2.76935842142643e-11	DOWN	MUC20	transcript:ENSG00000242086.8_195718901_195722039_1	chr3	+	2274	2	fusion	ENSG00000176945.16_ENSG00000242086.8	novel	579	2	NA	NA	-1981	0	multi-exon	FALSE	non_canonical	NA	NA	NA	NA	NA	NA	NA	FALSE	NA	NA	NA	A	non_coding	NA	NA	NA	NA	NA	NA	NA	20	GCTGCAGTGGAGAGTCTGGA	NA	NA
ENST00000440898.1	2.54010110531499	-2.08080570892255	0.385567061855001	-5.39674135781098	6.7862103423326e-08	7.76765103550141e-07	DOWN	SECISBP2	transcript:ENST00000440898.1	chr9	+	547	3	full-splice_match	ENSG00000187742.14	ENST00000440898.1	547	3	0	0	0	0	reference_match	FALSE	canonical	NA	NA	NA	NA	NA	NA	NA	FALSE	NA	NA	NA	C	non_coding	NA	NA	NA	NA	NA	NA	NA	75	TAAGAAAAAGAAAGAAAAAT	NA	NA
ENSG00000145384.3_119317250_119371401_1	24.9828887102805	-2.08064457378565	0.293772432278171	-7.0825045006793	1.41572162482801e-12	5.69490358836584e-11	DOWN	FABP2	transcript:ENSG00000145384.3_119317250_119371401_1	chr4	-	2441	4	novel_not_in_catalog	ENSG00000145384.3	novel	2478	4	NA	NA	-49011	0	at_least_one_novel_splicesite	FALSE	canonical	NA	NA	NA	NA	NA	NA	NA	FALSE	NA	NA	NA	A	non_coding	NA	NA	NA	NA	NA	NA	NA	25	TGTTCATTTTATAATTTCAT	NA	NA
ENST00000485799.1	3.6356024656884	-2.08042578490995	0.372437693039082	-5.58597001268516	2.32399338033393e-08	3.03372216253576e-07	DOWN	AC009153.1	transcript:ENST00000485799.1	chr16	+	496	1	full-splice_match	ENSG00000240861.1	ENST00000485799.1	496	1	0	0	0	0	mono-exon	FALSE	NA	NA	NA	NA	NA	NA	NA	NA	NA	NA	NA	NA	A	non_coding	NA	NA	NA	NA	NA	NA	NA	30	AACTGGAGAGGATTATTTTG	NA	NA
ENSG00000168405.17_25105812_25138329_1	7.59390482714534	-2.08020341936815	0.295833447833482	-7.03167080870128	2.04074833172344e-12	7.81632518987884e-11	DOWN	CMAHP	transcript:ENSG00000168405.17_25105812_25138329_1	chr6	-	3893	7	novel_in_catalog	ENSG00000168405.17	novel	2264	14	NA	NA	0	0	intron_retention	FALSE	canonical	NA	NA	NA	NA	NA	NA	NA	FALSE	NA	NA	NA	C	coding	247	744	469	1212	25115092	25108493	FALSE	40	TGCAAATACTATGAATCATC	NA	NA
ENST00000603240.1	1.67961789130474	-2.08003091668898	0.425034618625543	-4.89379176551614	9.89114954969923e-07	8.13112200616178e-06	DOWN	H3P8	transcript:ENST00000603240.1	chr2	-	332	1	full-splice_match	ENSG00000270915.1	ENST00000603240.1	332	1	0	0	0	0	mono-exon	FALSE	NA	NA	NA	NA	NA	NA	NA	NA	NA	NA	NA	NA	A	non_coding	NA	NA	NA	NA	NA	NA	NA	40	TGTAGAAAGCATCCTTAAGA	NA	NA
ENST00000547050.1	43.8147204841576	-2.07974506860612	0.244726263511603	-8.49825040747011	1.92469565497629e-17	2.76005579290668e-15	DOWN	ATP2A2	transcript:ENST00000547050.1	chr12	+	1176	3	full-splice_match	ENSG00000174437.16	ENST00000547050.1	1176	3	0	0	0	0	reference_match	FALSE	canonical	NA	NA	NA	NA	NA	NA	NA	FALSE	NA	NA	NA	C	coding	218	654	523	1176	110326323	110332632	FALSE	25	TCCCTTAATGAGTTTACCAT	NA	NA
ENSG00000215769.8_64749663_64765273_2	29.3464472014434	-2.07955414356052	0.206306837129678	-10.0799089961976	6.77888781652495e-24	7.70641651037729e-21	DOWN	NA	transcript:ENSG00000215769.8_64749663_64765273_2	chr17	-	3181	10	novel_not_in_catalog	ENSG00000215769.8	novel	2732	12	NA	NA	16353	0	at_least_one_novel_splicesite	FALSE	canonical	NA	NA	NA	NA	NA	NA	NA	FALSE	NA	NA	NA	B	coding	138	417	1870	2286	64754076	64750954	TRUE	15	ACCATGCCTATGTGTTGCTT	NA	NA
ENST00000534408.5	8.50614574039769	-2.07857371967033	0.274551996486728	-7.57078348097466	3.7097993227592e-14	2.21293056027798e-12	DOWN	INTS4	transcript:ENST00000534408.5	chr11	-	1681	5	full-splice_match	ENSG00000149262.16	ENST00000534408.5	1681	5	0	0	0	0	reference_match	FALSE	canonical	NA	NA	NA	NA	NA	NA	NA	FALSE	NA	NA	NA	C	coding	96	291	11	301	77994643	77987654	TRUE	65	ACAAAAAAAACAGCTTAAAT	NA	NA
ENSG00000168079.16_27870236_27907180_1	51.7004562018805	-2.0782106259405	0.30779779432278	-6.75186978033095	1.45951846585102e-11	4.44951760512319e-10	DOWN	SCARA5	transcript:ENSG00000168079.16_27870236_27907180_1	chr8	-	2123	4	incomplete-splice_match	ENSG00000168079.16	ENST00000380385.6	2934	8	85484	0	80435	0	3prime_fragment	FALSE	canonical	NA	NA	NA	NA	NA	NA	NA	FALSE	NA	NA	NA	B	coding	137	414	12	425	27907169	27871934	FALSE	100	AAAAAAAAAAAAAAAAAAAA	NA	NA
ENST00000487002.1	7.65564590492752	-2.07811405998783	0.2796491215571	-7.43114817746179	1.0765902409423e-13	5.74872805239995e-12	DOWN	FDPS	transcript:ENST00000487002.1	chr1	+	2017	2	full-splice_match	ENSG00000160752.14	ENST00000487002.1	2017	2	0	0	0	0	reference_match	FALSE	canonical	NA	NA	NA	NA	NA	NA	NA	FALSE	NA	NA	NA	C	coding	109	330	1152	1481	155310065	155312443	FALSE	100	AAAAAAAAAAAAAAAAAAAA	NA	NA
ENST00000595116.1	14.2078247413153	-2.07802052943115	0.269037229990702	-7.72391437981639	1.12810632053363e-14	7.5310457777854e-13	DOWN	NA	transcript:ENST00000595116.1	chr19	-	313	2	full-splice_match	ENSG00000269439.5	ENST00000595116.1	313	2	0	0	0	0	reference_match	FALSE	canonical	NA	NA	NA	NA	NA	NA	NA	FALSE	NA	NA	NA	C	non_coding	NA	NA	NA	NA	NA	NA	NA	20	GCCATGCTCATTCATTTGCA	NA	NA
ENST00000492058.1	2.38631668502144	-2.0776054846321	0.365509246169716	-5.68413933820816	1.31473056454602e-08	1.83797505281687e-07	DOWN	NCKAP1	transcript:ENST00000492058.1	chr2	-	642	2	full-splice_match	ENSG00000061676.14	ENST00000492058.1	642	2	0	0	0	0	reference_match	FALSE	canonical	NA	NA	NA	NA	NA	NA	NA	FALSE	NA	NA	NA	C	coding	50	153	152	304	182935352	182934740	FALSE	20	GCCGAGGCTGGCAGATCACG	NA	NA
ENST00000525981.1	90.9688204496462	-2.0775429093129	0.261247707097712	-7.9523871516157	1.82951460606822e-15	1.50428674229138e-13	DOWN	RPL27A	transcript:ENST00000525981.1	chr11	+	297	3	full-splice_match	ENSG00000166441.12	ENST00000525981.1	297	3	0	0	0	0	reference_match	FALSE	canonical	NA	NA	NA	NA	NA	NA	NA	FALSE	NA	NA	NA	C	non_coding	NA	NA	NA	NA	NA	NA	NA	10	CCTTGTGGTGTGAGTGTAGG	NA	NA
ENSG00000073417.14_85097803_85100258_1	22.0432263144871	-2.07729447460853	0.252033754202866	-8.24212804819978	1.69174370511752e-16	1.78679928979983e-14	DOWN	PDE8A	transcript:ENSG00000073417.14_85097803_85100258_1	chr15	+	2367	2	incomplete-splice_match	ENSG00000073417.14	ENST00000557954.1	586	5	-1954	13698	0	-8872	5prime_fragment	FALSE	canonical	NA	NA	NA	NA	NA	NA	NA	FALSE	NA	NA	NA	C	non_coding	NA	NA	NA	NA	NA	NA	NA	25	CAGATCTTTAACTAGCTTGC	NA	NA
ENSG00000183696.13_48101890_48108419_1	14.9720444934846	-2.07724949436608	0.327966168971107	-6.33373100915505	2.39302570611732e-10	5.30257992693641e-09	DOWN	UPP1	transcript:ENSG00000183696.13_48101890_48108419_1	chr7	+	652	4	novel_in_catalog	ENSG00000183696.13	novel	1375	9	NA	NA	-2756	0	combination_of_known_splicesites	FALSE	canonical	NA	NA	NA	NA	NA	NA	NA	FALSE	NA	NA	NA	C	coding	103	312	279	590	48107058	48108357	FALSE	5	TCCCCTGTTGTGTGGACTTT	NA	NA
ENST00000302754.5	128.526485919523	-2.07703628559443	0.371251045075281	-5.59469478442347	2.21010219446634e-08	2.90535656504331e-07	DOWN	JUNB	transcript:ENST00000302754.5	chr19	+	1820	1	full-splice_match	ENSG00000171223.5	ENST00000302754.5	1820	1	0	0	0	0	mono-exon	FALSE	NA	NA	NA	NA	NA	NA	NA	NA	NA	NA	NA	NA	A	coding	347	1044	277	1320	12791772	12792815	NA	0	TTTCTGTTGTCTTTTTTTCC	NA	NA
ENSG00000166398.12_34330054_34334718_1	14.6278402847176	-2.07593252126028	0.249805686971082	-8.31018919717628	9.55496074495217e-17	1.09416157050335e-14	DOWN	GARRE1	transcript:ENSG00000166398.12_34330054_34334718_1	chr19	+	1309	2	incomplete-splice_match	ENSG00000166398.12	ENST00000299505.6	6717	14	75517	20868	-18408	14702	internal_fragment	FALSE	canonical	NA	NA	NA	NA	NA	NA	NA	FALSE	NA	NA	NA	B	non_coding	NA	NA	NA	NA	NA	NA	NA	40	GAAAATGTATAACTTCACCT	NA	NA
ENST00000474447.1	9.94671488638267	-2.07563834649557	0.25930416285217	-8.00464722071932	1.19809642131841e-15	1.02486239241699e-13	DOWN	MCOLN3	transcript:ENST00000474447.1	chr1	-	2727	4	full-splice_match	ENSG00000055732.12	ENST00000474447.1	2727	4	0	0	0	0	reference_match	FALSE	canonical	NA	NA	NA	NA	NA	NA	NA	FALSE	NA	NA	NA	C	coding	172	519	1169	1687	85022352	85019123	FALSE	35	ATTTTTGATGAAGTAATTAT	NA	NA
ENST00000424133.2	28.0710605091472	-2.07557106539264	0.286986375327848	-7.23229826859043	4.74887762632698e-13	2.15446333075023e-11	DOWN	PKD1P6	transcript:ENST00000424133.2	chr16	-	2493	8	full-splice_match	ENSG00000250251.6	ENST00000424133.2	2493	8	0	0	0	0	reference_match	FALSE	canonical	NA	NA	NA	NA	NA	NA	NA	FALSE	NA	NA	NA	C	coding	318	957	867	1823	15130047	15127329	FALSE	55	AAATCCCACAAAGAAAAGCT	NA	NA
ENSG00000039650.11_49866032_49867262_1	6.18876105199383	-2.07520347852589	0.310115856515342	-6.69170387430101	2.20586904178499e-11	6.38489201131573e-10	DOWN	PNKP	transcript:ENSG00000039650.11_49866032_49867262_1	chr19	-	925	2	novel_not_in_catalog	ENSG00000039650.11	novel	619	2	NA	NA	-4	0	at_least_one_novel_splicesite	FALSE	canonical	NA	NA	NA	NA	NA	NA	NA	FALSE	NA	NA	NA	C	coding	118	357	59	415	49867204	49866848	TRUE	85	CAAAAAAAGAAAAGAAAAAA	NA	NA
ENST00000612152.4	82.6382972523189	-2.07517987357882	0.19641885556742	-10.5650746593751	4.3262429095666e-26	1.10600275969306e-22	DOWN	TSPAN6	transcript:ENST00000612152.4	chrX	-	3796	7	full-splice_match	ENSG00000000003.14	ENST00000612152.4	3796	7	0	0	0	0	reference_match	FALSE	canonical	NA	NA	NA	NA	NA	NA	NA	FALSE	NA	NA	NA	C	coding	129	390	490	879	100635569	100630798	FALSE	30	ATAAATACCATTTCTGGTTT	NA	NA
ENSG00000112290.12_110099819_110180012_1	1.92368379621895	-2.07420840138879	0.399551724083758	-5.19133888395881	2.08787213223515e-07	2.08073660176162e-06	DOWN	WASF1	transcript:ENSG00000112290.12_110099819_110180012_1	chr6	-	2681	10	novel_in_catalog	ENSG00000112290.12	novel	2815	11	NA	NA	-8	0	combination_of_known_splicesites	FALSE	canonical	NA	NA	NA	NA	NA	NA	NA	FALSE	NA	NA	NA	C	coding	559	1680	299	1978	110127601	110100522	FALSE	20	CATCAGTGTTGCTCTTTGAA	NA	NA
ENST00000535820.1	1.50683254756989	-2.07412989682553	0.440607448276866	-4.70743267036693	2.508560965704e-06	1.83284305803639e-05	DOWN	SPINDOC	transcript:ENST00000535820.1	chr11	+	729	2	full-splice_match	ENSG00000168005.8	ENST00000535820.1	729	2	0	0	0	0	reference_match	TRUE	canonical	NA	NA	NA	NA	NA	NA	NA	FALSE	NA	NA	NA	C	non_coding	NA	NA	NA	NA	NA	NA	NA	25	GAAACCTGTGAGGCTTCGAC	NA	NA
ENST00000386967.1	1.52621990210224	-2.07393437498234	0.422559119114864	-4.90803364823037	9.19940740777963e-07	7.64256213168441e-06	DOWN	NA	transcript:ENST00000386967.1	chr19	-	70	1	intergenic	novelGene_538	novel	NA	NA	NA	NA	NA	NA	mono-exon	FALSE	NA	NA	NA	NA	NA	NA	NA	NA	NA	NA	NA	NA	A	non_coding	NA	NA	NA	NA	NA	NA	NA	15	AGTTGCCCTCCCCAACTGCC	NA	NA
ENSG00000090924.14_39426846_39428415_5	17.4564864076028	-2.07384173316749	0.214531741492371	-9.66682934068868	4.17100334222803e-22	2.44162442662469e-19	DOWN	PLEKHG2	transcript:ENSG00000090924.14_39426846_39428415_5	chr19	+	796	2	novel_not_in_catalog	ENSG00000090924.14	novel	8132	19	NA	NA	2075	0	at_least_one_novel_splicesite	FALSE	canonical	NA	NA	NA	NA	NA	NA	NA	FALSE	NA	NA	NA	C	non_coding	NA	NA	NA	NA	NA	NA	NA	15	CTTACTGTTTATTGACTGGC	NA	NA
ENSG00000183696.13_48106953_48108419_1	10.734524769362	-2.07358942261333	0.31309021900702	-6.622977329633	3.52035029059874e-11	9.67892734471979e-10	DOWN	UPP1	transcript:ENSG00000183696.13_48106953_48108419_1	chr7	+	479	3	full-splice_match	ENSG00000183696.13	ENST00000495446.1	2782	3	2307	-4	2307	0	alternative_5end	FALSE	canonical	NA	NA	NA	NA	NA	NA	NA	FALSE	NA	NA	NA	C	coding	103	312	106	417	48107058	48108357	FALSE	5	TCCCCTGTTGTGTGGACTTT	NA	NA
ENST00000604228.1	9.90821090232565	-2.07318234809047	0.286224477208447	-7.24320424413125	4.38206222515213e-13	2.00661612961564e-11	DOWN	NA	transcript:ENST00000604228.1	chr19	-	379	2	full-splice_match	ENSG00000270760.1	ENST00000604228.1	379	2	0	0	0	0	reference_match	FALSE	canonical	NA	NA	NA	NA	NA	NA	NA	FALSE	NA	NA	NA	A	non_coding	NA	NA	NA	NA	NA	NA	NA	15	CCTCAGCCTCCCGAGTAGCT	NA	NA
ENSG00000185291.11_1336796_1382689_1	76.2727564032502	-2.07316810814442	0.285094887795423	-7.27185297560325	3.54589415994102e-13	1.66752688129457e-11	DOWN	IL3RA	transcript:ENSG00000185291.11_1336796_1382689_1	chrX	+	1411	11	novel_in_catalog	ENSG00000185291.11	novel	1706	12	NA	NA	0	0	combination_of_known_splicesites	FALSE	canonical	NA	NA	NA	NA	NA	NA	NA	FALSE	NA	NA	NA	C	coding	166	501	687	1187	1356241	1382465	FALSE	5	CTCACTGGTCCCGGTCTCTG	NA	NA
ENST00000623817.1	23.9676208695047	-2.07304945840738	0.207292040377176	-10.0006225740042	1.51441945363654e-23	1.54925848939833e-20	DOWN	NA	transcript:ENST00000623817.1	chr16	-	2304	1	full-splice_match	ENSG00000280067.1	ENST00000623817.1	2304	1	0	0	0	0	mono-exon	FALSE	NA	NA	NA	NA	NA	NA	NA	NA	NA	NA	NA	NA	A	coding	80	243	73	315	48345986	48345744	NA	65	AAGTAAAAATCTAAAACAGA	NA	NA
ENSG00000230063.1_212297448_212302528_1	11.2441706589237	-2.07269080030504	0.284193789565068	-7.29323045192894	3.02609816155998e-13	1.45447405570420e-11	DOWN	PPP2R5A	transcript:ENSG00000230063.1_212297448_212302528_1	chr1	+	3599	2	full-splice_match	ENSG00000066027.11_ENSG00000230063.1	ENST00000446847.1	650	2	0	-2949	0	2949	alternative_3end	TRUE	canonical	NA	NA	NA	NA	NA	NA	NA	FALSE	NA	NA	NA	A	non_coding	NA	NA	NA	NA	NA	NA	NA	20	TCAGCAATGTTTTGGGTATT	NA	NA
ENST00000367967.7	21.6708218342186	-2.07253578470586	0.384507349441446	-5.39010707523934	7.04157155104695e-08	8.0306471944704e-07	DOWN	FCGR3A	transcript:ENST00000367967.7	chr1	-	2086	6	full-splice_match	ENSG00000203747.10	ENST00000367967.7	2086	6	0	0	0	0	reference_match	FALSE	canonical	NA	NA	NA	NA	NA	NA	NA	FALSE	NA	NA	NA	C	coding	254	765	106	870	161549736	161543012	FALSE	45	ATGGGAAAACCATGGTAATA	NA	NA
ENST00000581433.1	3.52109564981134	-2.07190327040244	0.354277184607983	-5.84825487053324	4.96757009850559e-09	7.75071559861571e-08	DOWN	NA	transcript:ENST00000581433.1	chr16	-	87	1	intergenic	novelGene_422	novel	NA	NA	NA	NA	NA	NA	mono-exon	FALSE	NA	NA	NA	NA	NA	NA	NA	NA	NA	NA	NA	NA	A	non_coding	NA	NA	NA	NA	NA	NA	NA	25	TGCACCCTCAGCAACTCCAT	NA	NA
ENSG00000253731.2_141376677_141377618_2	365.697151920385	-2.07178813813998	0.239826874149511	-8.63868215556358	5.68651363608582e-18	9.70453227084178e-16	DOWN	PCDHGA6	transcript:ENSG00000253731.2_141376677_141377618_2	chr5	+	540	2	genic	ENSG00000253731.2	novel	5650	1	NA	NA	2684	-2024	multi-exon	FALSE	non_canonical	NA	NA	NA	NA	NA	NA	NA	FALSE	NA	NA	NA	B	non_coding	NA	NA	NA	NA	NA	NA	NA	10	GATTTTGTTTTTTCTCAGTG	NA	NA
ENSG00000158578.20_55009055_55030977_1	6.9732251403418	-2.07172963489699	0.433233034976671	-4.78202137796012	1.7354121778596e-06	1.32794328985938e-05	DOWN	ALAS2	transcript:ENSG00000158578.20_55009055_55030977_1	chrX	-	2047	12	novel_in_catalog	ENSG00000158578.20	novel	1940	11	NA	NA	0	0	intron_retention	FALSE	canonical	NA	NA	NA	NA	NA	NA	NA	FALSE	NA	NA	NA	C	coding	587	1764	159	1922	55026000	55009180	FALSE	20	TGTGAAGCCTTTTATTGGAC	NA	NA
ENSG00000188321.13_9324197_9325463_2	15.5974197291155	-2.0713393268153	0.290966257805428	-7.11883000605666	1.08847056717854e-12	4.52228388559597e-11	DOWN	ZNF559-ZNF177	transcript:ENSG00000188321.13_9324197_9325463_2	chr19	+	801	2	incomplete-splice_match	ENSG00000270011.7	ENST00000605301.5	565	6	0	39451	0	-39446	5prime_fragment	FALSE	canonical	NA	NA	NA	NA	NA	NA	NA	FALSE	NA	NA	NA	C	non_coding	NA	NA	NA	NA	NA	NA	NA	35	TACTGATCTAGAGAACATCT	NA	NA
ENST00000613380.1	7.49052120238074	-2.07116981920899	0.294495583769361	-7.03294016398921	2.02226107047247e-12	7.75308800727914e-11	DOWN	NA	transcript:ENST00000613380.1	chr16	+	301	1	full-splice_match	ENSG00000278700.1	ENST00000613380.1	301	1	0	0	0	0	mono-exon	FALSE	NA	NA	NA	NA	NA	NA	NA	NA	NA	NA	NA	NA	A	non_coding	NA	NA	NA	NA	NA	NA	NA	65	TAGGAAGGTAAAAAAAAAAT	NA	NA
ENST00000384276.1	3.67594582864608	-2.07111077245491	0.335225274495788	-6.17826557251706	6.48096310949625e-10	1.29250972079107e-08	DOWN	NA	transcript:ENST00000384276.1	chr19	+	104	1	intergenic	novelGene_550	novel	NA	NA	NA	NA	NA	NA	mono-exon	FALSE	NA	NA	NA	NA	NA	NA	NA	NA	NA	NA	NA	NA	A	non_coding	NA	NA	NA	NA	NA	NA	NA	65	GGTAAAGAAAAAAAAACCTA	NA	NA
ENST00000276414.4	3.32808758817546	-2.07085423350137	0.335699685220817	-6.16877025708021	6.88231390067748e-10	1.36258350500516e-08	DOWN	GNRH1	transcript:ENST00000276414.4	chr8	-	1760	3	full-splice_match	ENSG00000147437.9	ENST00000276414.4	1760	3	0	0	0	0	reference_match	FALSE	canonical	NA	NA	NA	NA	NA	NA	NA	FALSE	NA	NA	NA	A	non_coding	NA	NA	NA	NA	NA	NA	NA	30	TGAAGTGGCATACCTGTTAA	NA	NA
ENSG00000142207.6_32337688_32342634_1	4.75189235583072	-2.07050250145536	0.362293761570257	-5.71498248405208	1.09715324822968e-08	1.56989781000337e-07	DOWN	URB1	transcript:ENSG00000142207.6_32337688_32342634_1	chr21	-	2382	2	incomplete-splice_match	ENSG00000142207.6	ENST00000382751.3	10832	39	50392	26670	-7004	-3479	internal_fragment	FALSE	canonical	NA	NA	NA	NA	NA	NA	NA	FALSE	NA	NA	NA	B	non_coding	NA	NA	NA	NA	NA	NA	NA	75	TAATAATAACAAAAAAATAA	NA	NA
ENST00000471995.5	9.10788036590296	-2.07039291167726	0.281127628074481	-7.36460135867092	1.77677011156944e-13	9.05010547542975e-12	DOWN	RBM5	transcript:ENST00000471995.5	chr3	+	762	3	full-splice_match	ENSG00000003756.16	ENST00000471995.5	762	3	0	0	0	0	reference_match	FALSE	canonical	NA	NA	NA	NA	NA	NA	NA	FALSE	NA	NA	NA	C	non_coding	NA	NA	NA	NA	NA	NA	NA	25	CCATCCTCCTTTGAAAATTG	NA	NA
ENST00000523514.1	1.65081410989507	-2.07030840349336	0.39177952245965	-5.28437114450407	1.2613729543846e-07	1.34324403902909e-06	DOWN	CYRIB	transcript:ENST00000523514.1	chr8	-	533	2	full-splice_match	ENSG00000153310.19	ENST00000523514.1	533	2	0	0	0	0	reference_match	FALSE	canonical	NA	NA	NA	NA	NA	NA	NA	FALSE	NA	NA	NA	C	non_coding	NA	NA	NA	NA	NA	NA	NA	15	GGCGGAGGTTGCAGTGAGCT	NA	NA
ENSG00000166689.15_16801025_16805828_1	11.0916781978665	-2.07030311280495	0.279164787457602	-7.41606107152528	1.20654880270257e-13	6.40344347989121e-12	DOWN	PLEKHA7	transcript:ENSG00000166689.15_16801025_16805828_1	chr11	-	3476	3	novel_in_catalog	ENSG00000166689.15	novel	589	4	NA	NA	-2295	0	intron_retention	FALSE	canonical	NA	NA	NA	NA	NA	NA	NA	FALSE	NA	NA	NA	C	coding	125	378	2534	2911	16803295	16801590	FALSE	30	CAGCTGAAGCAGACCCTGCA	NA	NA
ENST00000364631.1	4.35266080141532	-2.07017452440149	0.324337797985297	-6.38277295233822	1.7390966264008e-10	4.01579271332072e-09	DOWN	NA	transcript:ENST00000364631.1	chr20	+	102	1	intergenic	novelGene_658	novel	NA	NA	NA	NA	NA	NA	mono-exon	FALSE	NA	NA	NA	NA	NA	NA	NA	NA	NA	NA	NA	NA	A	non_coding	NA	NA	NA	NA	NA	NA	NA	80	AAAAAAAAAAAAAAAGTTAT	NA	NA
ENST00000463736.5	10.3589034069555	-2.07014618176822	0.255389491109984	-8.10583933101896	5.23826296034214e-16	4.8397477605677e-14	DOWN	FBXL2	transcript:ENST00000463736.5	chr3	+	1643	13	full-splice_match	ENSG00000153558.15	ENST00000463736.5	1643	13	0	0	0	0	reference_match	FALSE	canonical	NA	NA	NA	NA	NA	NA	NA	FALSE	NA	NA	NA	C	coding	348	1047	48	1094	33277513	33385608	TRUE	35	AGCTCCAGGCAAAATTCTGA	NA	NA
ENSG00000185291.11_1378721_1382689_1	54.6530165388589	-2.06996198797037	0.308391744637438	-6.71211867361733	1.91818584242195e-11	5.67582485068201e-10	DOWN	IL3RA	transcript:ENSG00000185291.11_1378721_1382689_1	chrX	+	425	3	incomplete-splice_match	ENSG00000185291.11	ENST00000381469.7	1476	10	42105	0	41925	0	3prime_fragment	FALSE	canonical	NA	NA	NA	NA	NA	NA	NA	FALSE	NA	NA	NA	C	non_coding	NA	NA	NA	NA	NA	NA	NA	5	CTCACTGGTCCCGGTCTCTG	NA	NA
ENSG00000060656.19_29277804_29279657_1	3.74747355544949	-2.06848281423207	0.347645710054542	-5.94997364963183	2.68185661159212e-09	4.51529329190594e-08	DOWN	PTPRU	transcript:ENSG00000060656.19_29277804_29279657_1	chr1	+	1520	2	incomplete-splice_match	ENSG00000060656.19	ENST00000345512.7	4470	31	41288	46004	-1747	3972	internal_fragment	FALSE	canonical	NA	NA	NA	NA	NA	NA	NA	FALSE	NA	NA	NA	B	non_coding	NA	NA	NA	NA	NA	NA	NA	15	GTGAGCCCCACCTGACCCGG	NA	NA
ENSG00000248144.5_99336492_99352746_1	15.2336755323492	-2.0684498938214	0.317339977805654	-6.51808797657432	7.12092258602603e-11	1.8159047092668e-09	DOWN	ADH1C	transcript:ENSG00000248144.5_99336492_99352746_1	chr4	-	1579	10	novel_in_catalog	ENSG00000248144.5	novel	1740	9	NA	NA	0	0	combination_of_known_junctions	FALSE	canonical	NA	NA	NA	NA	NA	NA	NA	FALSE	NA	NA	NA	C	coding	335	1008	312	1319	99347144	99336752	FALSE	10	CTTGTGTGCCATCTTTGCCA	NA	NA
ENSG00000140396.12_70164715_70170315_1	7.06591649877436	-2.06827056144398	0.277742004941879	-7.44673302792926	9.56799621784485e-14	5.17602200913081e-12	DOWN	NCOA2	transcript:ENSG00000140396.12_70164715_70170315_1	chr8	-	2154	2	incomplete-splice_match	ENSG00000140396.12	ENST00000518287.6	6087	21	231764	52645	-13169	-8744	internal_fragment	FALSE	canonical	NA	NA	NA	NA	NA	NA	NA	FALSE	NA	NA	NA	C	coding	112	339	36	374	70170280	70166495	FALSE	45	TAATACATGAAACAGTTTTA	NA	NA
ENST00000458341.1	59.0618514496631	-2.06780726557104	0.20866593754993	-9.90965410958005	3.77952361174672e-23	3.29410679587805e-20	DOWN	SP140L	transcript:ENST00000458341.1	chr2	+	1727	6	full-splice_match	ENSG00000185404.16	ENST00000458341.1	1727	6	0	0	0	0	reference_match	FALSE	canonical	NA	NA	NA	NA	NA	NA	NA	FALSE	NA	NA	NA	C	coding	129	390	259	648	230357959	230371665	FALSE	50	AAAGAAAGAGTCACATGTAC	NA	NA
ENSG00000101596.15_2706443_2707920_1	37.733176649543	-2.06766267704547	0.212732460982779	-9.71954476290693	2.48891730981078e-22	1.53726899762888e-19	DOWN	SMCHD1	transcript:ENSG00000101596.15_2706443_2707920_1	chr18	+	1317	2	incomplete-splice_match	ENSG00000101596.15	ENST00000581711.1	546	5	-1001	14630	0	1358	5prime_fragment	FALSE	canonical	NA	NA	NA	NA	NA	NA	NA	FALSE	NA	NA	NA	C	non_coding	NA	NA	NA	NA	NA	NA	NA	45	GTAAGTATACAAACTAATTT	NA	NA
ENST00000596981.1	13.9908420904515	-2.06735534998745	0.308334116741728	-6.70491923447815	2.01517794415923e-11	5.92793440288195e-10	DOWN	BCAT2	transcript:ENST00000596981.1	chr19	-	569	2	full-splice_match	ENSG00000105552.14	ENST00000596981.1	569	2	0	0	0	0	reference_match	FALSE	canonical	NA	NA	NA	NA	NA	NA	NA	FALSE	NA	NA	NA	C	coding	139	417	151	567	48808207	48807791	FALSE	30	TGGAGTCACTGCCAAAATGG	NA	NA
ENSG00000183963.18_31093368_31096239_1	4.7295509423502	-2.06719326610588	0.371812535314921	-5.55977292254279	2.70125875224153e-08	3.45243666108622e-07	DOWN	SMTN	transcript:ENSG00000183963.18_31093368_31096239_1	chr22	+	1021	5	incomplete-splice_match	ENSG00000183963.18	ENST00000493335.5	2937	11	0	8384	0	-2934	5prime_fragment	FALSE	canonical	NA	NA	NA	NA	NA	NA	NA	FALSE	NA	NA	NA	C	coding	210	633	81	713	31093448	31095931	FALSE	15	CAGCTACTCTTCCCCTGGAT	NA	NA
ENST00000474473.1	21.5287756680308	-2.06705549396688	0.3155602332313	-6.55043087273855	5.73713092999497e-11	1.50560818762039e-09	DOWN	IFI16	transcript:ENST00000474473.1	chr1	+	1095	4	full-splice_match	ENSG00000163565.18	ENST00000474473.1	1095	4	0	0	0	0	reference_match	FALSE	canonical	NA	NA	NA	NA	NA	NA	NA	FALSE	NA	NA	NA	C	coding	229	687	409	1095	159016626	159020529	FALSE	55	GTAAGAATTAAATAGGCAAA	NA	NA
ENST00000407835.5	2.03443091766779	-2.06688460126762	0.414752557884341	-4.98341616459421	6.24713874574199e-07	5.44117044586661e-06	DOWN	CDC45	transcript:ENST00000407835.5	chr22	+	2090	20	full-splice_match	ENSG00000093009.9	ENST00000407835.5	2090	20	0	0	0	0	reference_match	FALSE	canonical	NA	NA	NA	NA	NA	NA	NA	FALSE	NA	NA	NA	C	coding	566	1701	257	1957	19479969	19518908	FALSE	5	TTGTGGCTCTGGTCTCGAGG	NA	NA
ENST00000525708.1	3.19489517582441	-2.06679129009622	0.412082081240305	-5.01548449734939	5.28999901086788e-07	4.7062811887432e-06	DOWN	ASRGL1	transcript:ENST00000525708.1	chr11	+	642	2	full-splice_match	ENSG00000162174.12	ENST00000525708.1	642	2	0	0	0	0	reference_match	FALSE	canonical	NA	NA	NA	NA	NA	NA	NA	FALSE	NA	NA	NA	C	non_coding	NA	NA	NA	NA	NA	NA	NA	70	GAAAAGGGAAAAAAGAAAGA	NA	NA
ENSG00000102886.14_30104815_30112702_1	6.43865817762207	-2.06677112964239	0.36292069104753	-5.69482859650929	1.23495923448823e-08	1.74135245932934e-07	DOWN	GDPD3	transcript:ENSG00000102886.14_30104815_30112702_1	chr16	-	741	8	incomplete-splice_match	ENSG00000102886.14	ENST00000360688.3	1306	9	835	5	835	0	3prime_fragment	FALSE	canonical	NA	NA	NA	NA	NA	NA	NA	FALSE	NA	NA	NA	A	coding	187	564	121	684	30112395	30104872	FALSE	20	GATCACATCGTTGTGCTGAG	NA	NA
ENST00000511024.5	8.99601542238853	-2.06670844510198	0.267752267024586	-7.71873369390447	1.17491087539848e-14	7.81026982857055e-13	DOWN	FAM53C	transcript:ENST00000511024.5	chr5	+	1882	2	full-splice_match	ENSG00000120709.10	ENST00000511024.5	1882	2	0	0	0	0	reference_match	FALSE	canonical	NA	NA	NA	NA	NA	NA	NA	FALSE	NA	NA	NA	C	non_coding	NA	NA	NA	NA	NA	NA	NA	95	AAAAAAAAAAAAAACAAAAA	NA	NA
ENSG00000101639.18_13017187_13021242_1	24.9403001484485	-2.06640013918939	0.243442306824671	-8.48825401854914	2.09764672727204e-17	2.98082440097728e-15	DOWN	CEP192	transcript:ENSG00000101639.18_13017187_13021242_1	chr18	+	3590	2	novel_in_catalog	ENSG00000101639.18	novel	8635	39	NA	NA	8687	12611	intron_retention	FALSE	canonical	NA	NA	NA	NA	NA	NA	NA	FALSE	NA	NA	NA	C	non_coding	NA	NA	NA	NA	NA	NA	NA	50	GGGAAAAAGAAAACGATTGT	NA	NA
ENST00000573177.1	3.9634747479007	-2.06613971073305	0.349725847065494	-5.9078839269953	3.46530032205698e-09	5.67477291362154e-08	DOWN	NA	transcript:ENST00000573177.1	chr18	+	1388	1	full-splice_match	ENSG00000262001.1	ENST00000573177.1	1388	1	0	0	0	0	mono-exon	FALSE	NA	NA	NA	NA	NA	NA	NA	NA	NA	NA	NA	NA	A	coding	113	342	673	1014	3603672	3604013	NA	15	GTTACATGTTTTTCTTGGGA	NA	NA
ENST00000392587.6	1.78762078997433	-2.06470015787701	0.402511524728704	-5.12954295971682	2.90446484831143e-07	2.7872909093495e-06	DOWN	WASF1	transcript:ENST00000392587.6	chr6	-	2675	9	full-splice_match	ENSG00000112290.12	ENST00000392587.6	2675	9	0	0	0	0	reference_match	FALSE	canonical	NA	NA	NA	NA	NA	NA	NA	FALSE	NA	NA	NA	C	coding	559	1680	293	1972	110127601	110100522	FALSE	20	CATCAGTGTTGCTCTTTGAA	NA	NA
ENST00000617855.1	8.11644084952894	-2.06468483833425	0.256858998743277	-8.03820324939382	9.11653261448807e-16	7.99899255943019e-14	DOWN	NA	transcript:ENST00000617855.1	chr17	-	482	4	full-splice_match	ENSG00000276170.4	ENST00000617855.1	482	4	0	0	0	0	reference_match	FALSE	canonical	NA	NA	NA	NA	NA	NA	NA	FALSE	NA	NA	NA	C	coding	102	309	51	359	38452394	38450711	FALSE	60	AAAAATACAGAAATTAGCCA	NA	NA
ENSG00000173611.17_125052210_125143528_1	3.61083616385479	-2.06412391357547	0.333090688921682	-6.19688265756597	5.75924042469991e-10	1.16613468805856e-08	DOWN	SCAI	transcript:ENSG00000173611.17_125052210_125143528_1	chr9	-	707	4	novel_not_in_catalog	ENSG00000173611.17	novel	546	2	NA	NA	-22	-52299	at_least_one_novel_splicesite	FALSE	canonical	NA	NA	NA	NA	NA	NA	NA	TRUE	NA	NA	NA	C	coding	158	477	92	568	125143437	125052349	FALSE	10	CTTTCATTGCTTGTACTTTT	NA	NA
ENST00000493653.1	12.016944631585	-2.06373171644319	0.316376619193574	-6.52302221859354	6.89046508565511e-11	1.76516973149534e-09	DOWN	PDS5B	transcript:ENST00000493653.1	chr13	+	972	3	full-splice_match	ENSG00000083642.18	ENST00000493653.1	972	3	0	0	0	0	reference_match	FALSE	canonical	NA	NA	NA	NA	NA	NA	NA	FALSE	NA	NA	NA	C	coding	122	369	63	431	32648773	32652064	FALSE	10	TTAGCCTTGTGTGGTACTGT	NA	NA
ENSG00000110713.16_3735296_3753791_1	27.7779723695365	-2.06366273431389	0.217613297907439	-9.48316465104843	2.46685804762546e-21	1.11208512709074e-18	DOWN	NUP98	transcript:ENSG00000110713.16_3735296_3753791_1	chr11	-	505	2	incomplete-splice_match	ENSG00000110713.16	ENST00000529379.1	536	5	9142	3906	6803	-3813	internal_fragment	FALSE	canonical	NA	NA	NA	NA	NA	NA	NA	FALSE	NA	NA	NA	C	non_coding	NA	NA	NA	NA	NA	NA	NA	20	CAGCAGGCTGTTCTCCAGCA	NA	NA
ENST00000435408.1	1.2663943938138	-2.06352396053567	0.435636180254752	-4.73680574310646	2.1711309350544e-06	1.61457794536028e-05	DOWN	AL645939.2	transcript:ENST00000435408.1	chr6	+	225	1	full-splice_match	ENSG00000227758.1	ENST00000435408.1	225	1	0	0	0	0	mono-exon	FALSE	NA	NA	NA	NA	NA	NA	NA	NA	NA	NA	NA	NA	A	non_coding	NA	NA	NA	NA	NA	NA	NA	15	CCAGCACCGGGGGAGGTGGC	NA	NA
ENST00000613308.4	6.54502167420013	-2.06348368334745	0.32249591568591	-6.39848005193698	1.56931240375876e-10	3.66146443376682e-09	DOWN	RDM1	transcript:ENST00000613308.4	chr17	-	779	5	full-splice_match	ENSG00000278023.5	ENST00000613308.4	779	5	0	0	0	0	reference_match	FALSE	canonical	NA	NA	NA	NA	NA	NA	NA	FALSE	NA	NA	NA	C	coding	236	711	14	724	35930727	35922533	FALSE	20	CTCTATAGTATGCTTTCATT	NA	NA
ENST00000647516.1	6.08370128058153	-2.06347845009946	0.287838153205916	-7.16888441339905	7.56113598130971e-13	3.30419536217223e-11	DOWN	FAM122C	transcript:ENST00000647516.1	chrX	+	2331	4	full-splice_match	ENSG00000156500.15	ENST00000647516.1	2331	4	0	0	0	0	reference_match	FALSE	canonical	NA	NA	NA	NA	NA	NA	NA	FALSE	NA	NA	NA	C	coding	134	405	150	554	134804198	134809373	FALSE	50	TATCTTGAACTAATAAAAAT	NA	NA
ENST00000409448.1	3.58212368670499	-2.0630209650375	0.387253987914666	-5.32730721805272	9.9679485290606e-08	1.09371359710175e-06	DOWN	LYG1	transcript:ENST00000409448.1	chr2	-	1038	8	full-splice_match	ENSG00000144214.9	ENST00000409448.1	1038	8	0	0	0	0	reference_match	FALSE	canonical	NA	NA	NA	NA	NA	NA	NA	FALSE	NA	NA	NA	C	coding	194	585	318	902	99295670	99284393	FALSE	30	GGAAGAATTTTGACCTGCAT	NA	NA
ENSG00000143429.10_91642999_91659972_1	41.5245039885826	-2.06297849286308	0.259567885736029	-7.94774163611693	1.89942269661315e-15	1.55200641401075e-13	DOWN	LSP1P4	transcript:ENSG00000143429.10_91642999_91659972_1	chr2	-	554	3	novel_in_catalog	ENSG00000143429.10	novel	582	4	NA	NA	0	0	combination_of_known_splicesites	TRUE	canonical	NA	NA	NA	NA	NA	NA	NA	FALSE	NA	NA	NA	C	non_coding	NA	NA	NA	NA	NA	NA	NA	15	GCAGATGTTCCAGTCCCCCT	NA	NA
ENST00000465461.7	7.01847298982504	-2.06257593479382	0.297920277135723	-6.92324790586233	4.41404310707549e-12	1.55474609502518e-10	DOWN	CUX1	transcript:ENST00000465461.7	chr7	+	543	5	full-splice_match	ENSG00000257923.10	ENST00000465461.7	543	5	0	0	0	0	reference_match	FALSE	canonical	NA	NA	NA	NA	NA	NA	NA	FALSE	NA	NA	NA	C	coding	61	186	168	353	102111717	102125588	FALSE	15	TTTTGTCATGCAGTCTCAGC	NA	NA
ENSG00000124151.18_47647887_47651198_2	15.5875698646655	-2.06246653692976	0.253816413016846	-8.12582020372681	4.44347292736533e-16	4.17425700473609e-14	DOWN	NCOA3	transcript:ENSG00000124151.18_47647887_47651198_2	chr20	+	1428	2	incomplete-splice_match	ENSG00000124151.18	ENST00000371997.3	6750	23	145946	4544	20885	-2421	internal_fragment	FALSE	canonical	NA	NA	NA	NA	NA	NA	NA	FALSE	NA	NA	NA	C	non_coding	NA	NA	NA	NA	NA	NA	NA	15	CCAGCATGGATGGGCTTTTG	NA	NA
ENSG00000114166.7_20144701_20149520_1	17.1574717248629	-2.06227897884834	0.271349721349234	-7.60007774687976	2.95952893157815e-14	1.79892164706908e-12	DOWN	KAT2B	transcript:ENSG00000114166.7_20144701_20149520_1	chr3	+	4724	2	full-splice_match	ENSG00000114166.7	ENST00000468400.1	675	2	-3539	-510	-3539	510	alternative_3end5end	FALSE	canonical	NA	NA	NA	NA	NA	NA	NA	FALSE	NA	NA	NA	C	non_coding	NA	NA	NA	NA	NA	NA	NA	35	TTGTGGAAGTGTTAAAAATG	NA	NA
ENST00000608531.1	41.6575379725817	-2.06187872081225	0.24949222810607	-8.26430040111572	1.4051635873883e-16	1.5098963966894e-14	DOWN	LSP1P4	transcript:ENST00000608531.1	chr2	-	582	4	full-splice_match	ENSG00000143429.10	ENST00000608531.1	582	4	0	0	0	0	reference_match	FALSE	canonical	NA	NA	NA	NA	NA	NA	NA	FALSE	NA	NA	NA	C	non_coding	NA	NA	NA	NA	NA	NA	NA	15	GCAGATGTTCCAGTCCCCCT	NA	NA
ENSG00000176700.20_84637466_84640754_1	138.883427065348	-2.06133238936781	0.219011833179462	-9.41196810895015	4.86932458830486e-21	2.05351983887754e-18	DOWN	SCAND2P	transcript:ENSG00000176700.20_84637466_84640754_1	chr15	+	1513	2	novel_not_in_catalog	ENSG00000176700.20	novel	354	4	NA	NA	3185	195	at_least_one_novel_splicesite	FALSE	non_canonical	NA	NA	NA	NA	NA	NA	NA	FALSE	NA	NA	NA	C	non_coding	NA	NA	NA	NA	NA	NA	NA	30	CCCTGCGTAGATTATACACA	NA	NA
ENSG00000018280.16_218392590_218395323_1	2.46297299540274	-2.06101017541735	0.440664350621046	-4.67705221108239	2.91028177785177e-06	2.08651323404141e-05	DOWN	SLC11A1	transcript:ENSG00000018280.16_218392590_218395323_1	chr2	+	1168	4	incomplete-splice_match	ENSG00000018280.16	ENST00000354352.9	2136	16	10342	0	0	0	3prime_fragment	FALSE	canonical	NA	NA	NA	NA	NA	NA	NA	FALSE	NA	NA	NA	A	coding	99	300	581	880	218394159	218395035	FALSE	20	GGTATTTATTGAGCACCTGC	NA	NA
ENSG00000236017.8_1412844_1414024_1	3.78251357669139	-2.0604705688547	0.32060589752287	-6.42680182983135	1.30316528370628e-10	3.10609504768168e-09	DOWN	NA	transcript:ENSG00000236017.8_1412844_1414024_1	chrX	+	306	2	incomplete-splice_match	ENSG00000236017.8	ENST00000602357.6	435	3	9334	0	9334	0	3prime_fragment	FALSE	canonical	NA	NA	NA	NA	NA	NA	NA	FALSE	NA	NA	NA	C	non_coding	NA	NA	NA	NA	NA	NA	NA	30	TTAAGGATCTGGAGATGGGA	NA	NA
ENST00000414435.1	1.27902898308713	-2.06042706182185	0.432616043290131	-4.76271533101708	1.91005202852319e-06	1.44452748909938e-05	DOWN	NA	transcript:ENST00000414435.1	chrX	+	433	2	full-splice_match	ENSG00000237903.1	ENST00000414435.1	433	2	0	0	0	0	reference_match	TRUE	canonical	NA	NA	NA	NA	NA	NA	NA	FALSE	NA	NA	NA	A	non_coding	NA	NA	NA	NA	NA	NA	NA	75	GAAAGAAAAGGAAAAAAAAG	NA	NA
ENST00000625037.1	41.483979542974	-2.06036032405994	0.235347761935122	-8.75453544626404	2.04945884812455e-18	3.94991649891247e-16	DOWN	NA	transcript:ENST00000625037.1	chr17	-	234	1	full-splice_match	ENSG00000279872.1	ENST00000625037.1	234	1	0	0	0	0	mono-exon	FALSE	NA	NA	NA	NA	NA	NA	NA	NA	NA	NA	NA	NA	A	non_coding	NA	NA	NA	NA	NA	NA	NA	15	TCCCGCCACTGCACTCCAGC	NA	NA
ENST00000462240.3	1.39013501406192	-2.05961380354748	0.419627771153048	-4.90819231979833	9.19196943030371e-07	7.63859666000378e-06	DOWN	NA	transcript:ENST00000462240.3	chr3	+	305	1	full-splice_match	ENSG00000241939.3	ENST00000462240.3	305	1	0	0	0	0	mono-exon	FALSE	NA	NA	NA	NA	NA	NA	NA	NA	NA	NA	NA	NA	A	non_coding	NA	NA	NA	NA	NA	NA	NA	60	TAAAAAAAAATCTGCAATTA	NA	NA
ENSG00000148154.9_111932100_111933603_1	15.1727880577385	-2.05947670081548	0.298252898733454	-6.90513557306953	5.01555050521827e-12	1.74313157811177e-10	DOWN	UGCG	transcript:ENSG00000148154.9_111932100_111933603_1	chr9	+	1037	2	incomplete-splice_match	ENSG00000148154.9	ENST00000374279.3	4007	9	35334	1766	2851	-1766	3prime_fragment	FALSE	canonical	NA	NA	NA	NA	NA	NA	NA	FALSE	NA	NA	NA	C	coding	112	339	93	431	111932192	111932997	FALSE	30	TGATATAAGAGCTGGAGTCT	NA	NA
ENSG00000090975.12_122997438_123105499_1	18.5343397443393	-2.05941657050714	0.275359576162145	-7.47900835413274	7.48855139351147e-14	4.14101133398488e-12	DOWN	PITPNM2	transcript:ENSG00000090975.12_122997438_123105499_1	chr12	-	1599	10	novel_in_catalog	ENSG00000090975.12	novel	6736	25	NA	NA	0	0	combination_of_known_junctions	FALSE	canonical	NA	NA	NA	NA	NA	NA	NA	FALSE	NA	NA	NA	C	coding	453	1359	241	1599	123034590	122997438	FALSE	25	AACGTGTTCGACACCGTCAT	NA	NA
ENSG00000213654.9_32190766_32192868_1	9.04814656127456	-2.05932855877044	0.26454672372367	-7.78436614063495	7.00635802227606e-15	4.93787717542998e-13	DOWN	GPSM3	transcript:ENSG00000213654.9_32190766_32192868_1	chr6	-	1677	3	novel_in_catalog	ENSG00000213654.9	novel	1460	4	NA	NA	0	0	intron_retention	FALSE	canonical	NA	NA	NA	NA	NA	NA	NA	FALSE	NA	NA	NA	C	coding	101	306	61	366	32192808	32192503	TRUE	15	CTGCAGACTGGTATCTGGGG	NA	NA
ENST00000602516.1	9.80840799727421	-2.05906352735722	0.269010992302992	-7.65419847616509	1.94521650730493e-14	1.23450427224519e-12	DOWN	NA	transcript:ENST00000602516.1	chr6	-	2890	1	full-splice_match	ENSG00000231074.8	ENST00000602516.1	2890	1	0	0	0	0	mono-exon	FALSE	NA	NA	NA	NA	NA	NA	NA	NA	NA	NA	NA	NA	C	coding	112	339	107	445	30306854	30306516	NA	30	GTCTTAAGTCTGAATTATTA	NA	NA
ENSG00000158467.16_129420478_129427212_2	13.439344613229	-2.05878983968618	0.240514201727502	-8.55995124154354	1.12915265570724e-17	1.75918897476918e-15	DOWN	AHCYL2	transcript:ENSG00000158467.16_129420478_129427212_2	chr7	+	2904	5	incomplete-splice_match	ENSG00000158467.16	ENST00000466924.1	1723	17	42940	0	-4249	0	3prime_fragment	FALSE	canonical	NA	NA	NA	NA	NA	NA	NA	FALSE	NA	NA	NA	B	coding	161	486	2252	2737	129422729	129427045	FALSE	15	AGTGTTGGCCCAGAGTGTGG	NA	NA
ENSG00000163293.11_48016772_48038860_1	2.98557694282792	-2.05862820932729	0.350333696430573	-5.87619241398111	4.19810337682355e-09	6.68500663786879e-08	DOWN	NIPAL1	transcript:ENSG00000163293.11_48016772_48038860_1	chr4	+	3989	6	full-splice_match	ENSG00000163293.11	ENST00000295461.9	5300	6	-2	1313	0	0	alternative_3end	FALSE	canonical	NA	NA	NA	NA	NA	NA	NA	FALSE	NA	NA	NA	C	coding	410	1233	69	1301	48016840	48036172	FALSE	25	CACAAGGCTCATTGTGTACC	NA	NA
ENST00000362827.1	2.01161247795565	-2.05856159104674	0.439424252056193	-4.68467905768545	2.80398948143874e-06	2.01953667168797e-05	DOWN	NA	transcript:ENST00000362827.1	chr17	+	106	1	intergenic	novelGene_498	novel	NA	NA	NA	NA	NA	NA	mono-exon	FALSE	NA	NA	NA	NA	NA	NA	NA	NA	NA	NA	NA	NA	A	non_coding	NA	NA	NA	NA	NA	NA	NA	35	GTAGTTCATGAAAGTTGAAG	NA	NA
ENSG00000246451.2_103682362_103684221_1	41.2102981723747	-2.05741895353569	0.242060984767197	-8.49958928951074	1.90262660395304e-17	2.73842079707671e-15	DOWN	NA	transcript:ENSG00000246451.2_103682362_103684221_1	chr14	-	1542	2	novel_not_in_catalog	ENSG00000246451.2	novel	1404	2	NA	NA	-206	0	at_least_one_novel_splicesite	FALSE	canonical	NA	NA	NA	NA	NA	NA	NA	TRUE	NA	NA	NA	C	non_coding	NA	NA	NA	NA	NA	NA	NA	10	GTCTTGCTCTGTCACCCAGG	NA	NA
ENST00000472018.5	5.50449218811771	-2.05720328151082	0.30193898652633	-6.81330789765839	9.53796974453395e-12	3.06249645817023e-10	DOWN	CDK10	transcript:ENST00000472018.5	chr16	+	2532	11	full-splice_match	ENSG00000185324.21	ENST00000472018.5	2532	11	0	0	0	0	reference_match	FALSE	canonical	NA	NA	NA	NA	NA	NA	NA	FALSE	NA	NA	NA	C	coding	194	585	12	596	89686711	89693373	TRUE	20	CATGGTTTCACCAGCGTTTA	NA	NA
ENSG00000118298.11_150257875_150265078_4	5.36695363887047	-2.05684847959502	0.35772334827634	-5.74983011174914	8.93331681741385e-09	1.30588577054558e-07	DOWN	CA14	transcript:ENSG00000118298.11_150257875_150265078_4	chr1	+	1462	9	novel_in_catalog	ENSG00000118298.11	novel	2403	11	NA	NA	0	0	combination_of_known_splicesites	FALSE	canonical	NA	NA	NA	NA	NA	NA	NA	FALSE	NA	NA	NA	C	coding	262	789	255	1043	150258129	150264659	FALSE	10	TTCTGGCCTATCCTTTGAGG	NA	NA
ENST00000367558.5	47.3566437157414	-2.05657850285119	0.306037043259223	-6.72003127774699	1.81685557721812e-11	5.41062901794103e-10	DOWN	RGS16	transcript:ENST00000367558.5	chr1	-	2427	5	full-splice_match	ENSG00000143333.6	ENST00000367558.5	2427	5	0	0	0	0	reference_match	FALSE	canonical	NA	NA	NA	NA	NA	NA	NA	FALSE	NA	NA	NA	A	coding	202	609	150	758	182604259	182600292	FALSE	15	CATCCTGTCTTCAAGTGCTG	NA	NA
ENST00000612999.1	3.72528611883517	-2.05605228953805	0.331385612557024	-6.20441024482996	5.49023962330609e-10	1.11859710725131e-08	DOWN	NA	transcript:ENST00000612999.1	chr9	+	1407	1	full-splice_match	ENSG00000231527.5	ENST00000612999.1	1407	1	0	0	0	0	mono-exon	FALSE	NA	NA	NA	NA	NA	NA	NA	NA	NA	NA	NA	NA	C	non_coding	NA	NA	NA	NA	NA	NA	NA	65	ATCAAAAACGAAAACAACAC	NA	NA
ENST00000482270.5	2.47453901387257	-2.05590572285786	0.386477314521149	-5.31960258884836	1.0399416076775e-07	1.13454881290446e-06	DOWN	LIMK2	transcript:ENST00000482270.5	chr22	+	805	3	full-splice_match	ENSG00000182541.17	ENST00000482270.5	805	3	0	0	0	0	reference_match	FALSE	canonical	NA	NA	NA	NA	NA	NA	NA	FALSE	NA	NA	NA	C	coding	182	549	129	677	31272599	31275537	FALSE	10	CTGCATTTCCCTTGTGTTTA	NA	NA
ENSG00000245532.8_65440182_65440864_5	271.610132200079	-2.05590374792921	0.288300264006331	-7.13111989340413	9.95555513572791e-13	4.19400483566935e-11	DOWN	NA	transcript:ENSG00000245532.8_65440182_65440864_5	chr11	+	634	2	genic	ENSG00000245532.8	novel	22743	1	NA	NA	14631	-4676	multi-exon	FALSE	non_canonical	NA	NA	NA	NA	NA	NA	NA	FALSE	NA	NA	NA	C	non_coding	NA	NA	NA	NA	NA	NA	NA	60	CCAAGAAGAAAAGGAATGAA	NA	NA
ENSG00000090376.10_66208965_66212125_1	11.5432790387853	-2.05535540037623	0.285835441069835	-7.19069473219757	6.44624647261049e-13	2.85355541511309e-11	DOWN	IRAK3	transcript:ENSG00000090376.10_66208965_66212125_1	chr12	+	1291	3	incomplete-splice_match	ENSG00000090376.10	ENST00000457197.2	1853	11	19708	36248	19708	13905	internal_fragment	FALSE	canonical	NA	NA	NA	NA	NA	NA	NA	FALSE	NA	NA	NA	A	non_coding	NA	NA	NA	NA	NA	NA	NA	30	GACTTCTGAAAAGTCTCCAG	NA	NA
ENSG00000120549.17_24433110_24439726_1	2.17518187926368	-2.05507867488041	0.405843300323519	-5.06372452925106	4.11143628945046e-07	3.77508104858695e-06	DOWN	KIAA1217	transcript:ENSG00000120549.17_24433110_24439726_1	chr10	+	1425	2	incomplete-splice_match	ENSG00000120549.17	ENST00000438429.5	2589	12	193915	88216	-16323	58721	internal_fragment	FALSE	canonical	NA	NA	NA	NA	NA	NA	NA	FALSE	NA	NA	NA	C	non_coding	NA	NA	NA	NA	NA	NA	NA	25	CCCAGCAAGATAGCTTCCCT	NA	NA
ENST00000588932.1	6.08324109310878	-2.05506153127188	0.371535425894974	-5.53126670578327	3.17926496170629e-08	3.98760349953954e-07	DOWN	CC2D1A	transcript:ENST00000588932.1	chr19	+	806	5	full-splice_match	ENSG00000132024.17	ENST00000588932.1	806	5	0	0	0	0	reference_match	FALSE	canonical	NA	NA	NA	NA	NA	NA	NA	FALSE	NA	NA	NA	C	coding	106	318	488	805	13920845	13923752	FALSE	5	TCCGGGGTCTCCCCACGCCC	NA	NA
ENSG00000154734.14_26840131_26845409_1	26.580913453116	-2.05440695957626	0.314149376339265	-6.53958630609411	6.16892342508066e-11	1.60549609285585e-09	DOWN	ADAMTS1	transcript:ENSG00000154734.14_26840131_26845409_1	chr21	-	2957	4	novel_in_catalog	ENSG00000154734.14	novel	5191	9	NA	NA	0	946	intron_retention	FALSE	canonical	NA	NA	NA	NA	NA	NA	NA	FALSE	NA	NA	NA	B	coding	409	1230	456	1685	26844954	26841838	TRUE	20	GGCTTTCTTTGATACCCTAA	NA	NA
ENST00000569261.2	1.23423646470467	-2.05414696353925	0.436309953430677	-4.7079993188045	2.50159937262719e-06	1.82860829734647e-05	DOWN	TUBAP4	transcript:ENST00000569261.2	chr15	+	416	1	full-splice_match	ENSG00000261665.2	ENST00000569261.2	416	1	0	0	0	0	mono-exon	FALSE	NA	NA	NA	NA	NA	NA	NA	NA	NA	NA	NA	NA	A	non_coding	NA	NA	NA	NA	NA	NA	NA	40	ACAGATAATACATGCTCATT	NA	NA
ENSG00000243716.10_22517532_22534039_1	102.627373164576	-2.05399237642637	0.265687749771322	-7.73085088866255	1.06830097395191e-14	7.20538234718499e-13	DOWN	NPIPB5	transcript:ENSG00000243716.10_22517532_22534039_1	chr16	+	2819	7	incomplete-splice_match	ENSG00000243716.10	ENST00000541664.5	910	9	3954	-293	-2435	227	3prime_fragment	FALSE	canonical	NA	NA	NA	NA	NA	NA	NA	FALSE	NA	NA	NA	C	coding	230	690	2130	2819	22527795	22534039	FALSE	15	TCAGCTCTACCCTCAGCTCC	NA	NA
ENST00000581143.1	31.5924904591909	-2.05342344331308	0.236751767693878	-8.67331831696468	4.19706562070459e-18	7.41491045841641e-16	DOWN	TANC2	transcript:ENST00000581143.1	chr17	+	1537	3	full-splice_match	ENSG00000170921.15	ENST00000581143.1	1537	3	0	0	0	0	reference_match	FALSE	canonical	NA	NA	NA	NA	NA	NA	NA	FALSE	NA	NA	NA	C	coding	161	486	22	507	63388713	63395946	FALSE	75	AAAAAAAAAAAAAAGAGGCT	NA	NA
ENST00000522308.1	6.25316800266184	-2.05250603137214	0.28830974988159	-7.11910031559845	1.08633824862943e-12	4.51581656389726e-11	DOWN	MTBP	transcript:ENST00000522308.1	chr8	+	1981	4	full-splice_match	ENSG00000172167.7	ENST00000522308.1	1981	4	0	0	0	0	reference_match	FALSE	canonical	NA	NA	NA	NA	NA	NA	NA	FALSE	NA	NA	NA	C	coding	163	492	50	541	120445471	120451389	FALSE	95	AAAAAAAAAAAAAAAAAAAG	NA	NA
ENST00000595499.1	11.8365645367917	-2.05248303326317	0.289929397352362	-7.07925119703784	1.44935459574955e-12	5.81528510717087e-11	DOWN	ELAVL1	transcript:ENST00000595499.1	chr19	-	799	2	full-splice_match	ENSG00000066044.14	ENST00000595499.1	799	2	0	0	0	0	reference_match	FALSE	canonical	NA	NA	NA	NA	NA	NA	NA	FALSE	NA	NA	NA	C	non_coding	NA	NA	NA	NA	NA	NA	NA	25	GCAAGCCGAGATTGCGCCAC	NA	NA
ENST00000377044.8	53.900126546493	-2.05109137287533	0.258674962069305	-7.92922266796661	2.20521838118209e-15	1.76870690223215e-13	DOWN	CEMIP2	transcript:ENST00000377044.8	chr9	-	6523	24	full-splice_match	ENSG00000135048.13	ENST00000377044.8	6523	24	0	0	0	0	reference_match	TRUE	canonical	NA	NA	NA	NA	NA	NA	NA	FALSE	NA	NA	NA	C	coding	1383	4152	541	4692	71750373	71685197	FALSE	25	TATATGTGTGTATGTGAATT	NA	NA
ENST00000559805.1	2.688202213145	-2.05100156059681	0.396980163341226	-5.16650893418538	2.38506807168576e-07	2.34005158988246e-06	DOWN	PARP16	transcript:ENST00000559805.1	chr15	-	678	4	full-splice_match	ENSG00000138617.15	ENST00000559805.1	678	4	0	0	0	0	reference_match	FALSE	canonical	NA	NA	NA	NA	NA	NA	NA	FALSE	NA	NA	NA	C	non_coding	NA	NA	NA	NA	NA	NA	NA	10	CATTGCGTGTGTTTCAGCTT	NA	NA
ENST00000625052.1	2.14183314845225	-2.05087232708893	0.407935094497572	-5.02744763750924	4.97051148554476e-07	4.45692605667143e-06	DOWN	NA	transcript:ENST00000625052.1	chr18	+	1303	1	full-splice_match	ENSG00000279236.1	ENST00000625052.1	1303	1	0	0	0	0	mono-exon	FALSE	NA	NA	NA	NA	NA	NA	NA	NA	NA	NA	NA	NA	A	non_coding	NA	NA	NA	NA	NA	NA	NA	20	TTGTACTGTATTTGTAAGTT	NA	NA
ENSG00000157483.8_59160408_59163475_1	8.74081659832163	-2.05064279978714	0.283313209362428	-7.23807691283416	4.55091353493111e-13	2.07666206278959e-11	DOWN	MYO1E	transcript:ENSG00000157483.8_59160408_59163475_1	chr15	-	2507	2	novel_not_in_catalog	ENSG00000157483.8	novel	828	6	NA	NA	-9833	2811	at_least_one_novel_splicesite	FALSE	non_canonical	NA	NA	NA	NA	NA	NA	NA	FALSE	NA	NA	NA	C	non_coding	NA	NA	NA	NA	NA	NA	NA	70	GAAGATGAAAAAGAAATAAA	NA	NA
ENSG00000143437.20_150846197_150855753_1	34.5082449525065	-2.0503931201095	0.211942985861622	-9.67426740627411	3.87859482658028e-22	2.30485497569533e-19	DOWN	ARNT	transcript:ENSG00000143437.20_150846197_150855753_1	chr1	-	3103	2	incomplete-splice_match	ENSG00000143437.20	ENST00000504358.1	571	7	20943	6589	-19254	-6589	intron_retention	FALSE	canonical	NA	NA	NA	NA	NA	NA	NA	FALSE	NA	NA	NA	C	non_coding	NA	NA	NA	NA	NA	NA	NA	30	TAGCATATTGACTTAATTTT	NA	NA
ENST00000476024.2	6.41099111671578	-2.05034088113327	0.293552217757445	-6.98458658155129	2.85696010817728e-12	1.06260221832875e-10	DOWN	NA	transcript:ENST00000476024.2	chr17	+	102	1	intergenic	novelGene_478	novel	NA	NA	NA	NA	NA	NA	mono-exon	FALSE	NA	NA	NA	NA	NA	NA	NA	NA	NA	NA	NA	NA	A	non_coding	NA	NA	NA	NA	NA	NA	NA	85	AAAAAAACAAAAAACAAACA	NA	NA
ENST00000629088.1	6.34743394705597	-2.04989620258335	0.317936404843825	-6.44750387609838	1.13707264889622e-10	2.74365626481215e-09	DOWN	PNKP	transcript:ENST00000629088.1	chr19	-	619	2	full-splice_match	ENSG00000039650.11	ENST00000629088.1	619	2	0	0	0	0	reference_match	FALSE	canonical	NA	NA	NA	NA	NA	NA	NA	FALSE	NA	NA	NA	C	coding	89	270	55	324	49867204	49866327	FALSE	85	CAAAAAAAGAAAAGAAAAAA	NA	NA
ENSG00000283602.1_140574745_140593752_1	14.7779275960903	-2.04983914964915	0.260943557370568	-7.85548863633431	3.98216596020506e-15	3.02972919577542e-13	DOWN	AC116353.6	transcript:ENSG00000283602.1_140574745_140593752_1	chr5	-	1127	4	novel_in_catalog	ENSG00000283602.1	novel	1699	15	NA	NA	0	965	combination_of_known_junctions	FALSE	canonical	NA	NA	NA	NA	NA	NA	NA	FALSE	NA	NA	NA	C	non_coding	NA	NA	NA	NA	NA	NA	NA	15	GCCTCTGTGTCCTTAATGTA	NA	NA
ENST00000444317.1	3.88140677006582	-2.04954024147493	0.332438548553127	-6.1651702258813	7.04073570234594e-10	1.39113941870962e-08	DOWN	MFSD6	transcript:ENST00000444317.1	chr2	+	777	5	full-splice_match	ENSG00000151690.14	ENST00000444317.1	777	5	0	0	0	0	reference_match	FALSE	canonical	NA	NA	NA	NA	NA	NA	NA	FALSE	NA	NA	NA	C	coding	179	537	240	776	190469840	190497698	FALSE	30	CTGAGATACAGCCTTTACAG	NA	NA
ENST00000631764.1	4.82373459367939	-2.0490059131434	0.369545649511058	-5.54466252235528	2.94521662911238e-08	3.72802545754727e-07	DOWN	NA	transcript:ENST00000631764.1	chr19	-	736	2	full-splice_match	ENSG00000282508.1	ENST00000631764.1	736	2	0	0	0	0	reference_match	FALSE	canonical	NA	NA	NA	NA	NA	NA	NA	FALSE	NA	NA	NA	C	coding	149	447	288	734	205172	201219	FALSE	5	GCTCCCGCCTGCCAGTGGCC	NA	NA
ENSG00000122012.13_76083414_76197637_1	5.64225163902652	-2.04863544568023	0.295317584631354	-6.93705878787253	4.00347262705048e-12	1.42614167274508e-10	DOWN	SV2C	transcript:ENSG00000122012.13_76083414_76197637_1	chr5	+	3499	3	incomplete-splice_match	ENSG00000122012.13	ENST00000502798.6	11035	13	242	136319	0	-98485	5prime_fragment	FALSE	canonical	NA	NA	NA	NA	NA	NA	NA	FALSE	NA	NA	NA	C	coding	254	765	201	965	76131751	76195103	FALSE	20	TCTATATTGGTCAGCATTCT	NA	NA
ENSG00000168404.12_74671861_74700914_1	17.2981064291984	-2.04777784600371	0.314948709427984	-6.50194074369419	7.92903355437451e-11	1.99406803167767e-09	DOWN	MLKL	transcript:ENSG00000168404.12_74671861_74700914_1	chr16	-	2383	12	novel_in_catalog	ENSG00000168404.12	novel	2523	11	NA	NA	0	0	combination_of_known_junctions	TRUE	canonical	NA	NA	NA	NA	NA	NA	NA	FALSE	NA	NA	NA	C	coding	471	1416	325	1740	74695757	74672504	FALSE	15	CACTAAGTTTTGTGGTGGTT	NA	NA
ENST00000431582.6	1.70769680700535	-2.04777745538568	0.393657800694408	-5.20192271504191	1.97237250482962e-07	1.98123795173953e-06	DOWN	CD99P1	transcript:ENST00000431582.6	chrX	+	602	4	full-splice_match	ENSG00000223773.7	ENST00000431582.6	602	4	0	0	0	0	reference_match	FALSE	canonical	NA	NA	NA	NA	NA	NA	NA	FALSE	NA	NA	NA	C	coding	76	231	154	384	2611015	2615953	FALSE	30	ATGGAGAAGCCAACTTGTTT	NA	NA
ENSG00000118193.11_200551500_200620740_1	3.90552051853568	-2.04766788380317	0.321061442158738	-6.37780690834489	1.79641803219129e-10	4.1359796555068e-09	DOWN	KIF14	transcript:ENSG00000118193.11_200551500_200620740_1	chr1	-	6979	30	novel_not_in_catalog	ENSG00000118193.11	novel	7274	30	NA	NA	-6	0	at_least_one_novel_splicesite	FALSE	canonical	NA	NA	NA	NA	NA	NA	NA	TRUE	NA	NA	NA	C	coding	1648	4947	145	5091	200618723	200553388	FALSE	5	TTGCTTCGTGGTCTATGCTT	NA	NA
ENST00000477607.6	8.85397609525152	-2.04607282837681	0.316098282516181	-6.47290080822275	9.61390696002568e-11	2.36180543642773e-09	DOWN	P4HB	transcript:ENST00000477607.6	chr17	-	1110	5	full-splice_match	ENSG00000185624.14	ENST00000477607.6	1110	5	0	0	0	0	reference_match	FALSE	canonical	NA	NA	NA	NA	NA	NA	NA	FALSE	NA	NA	NA	C	non_coding	NA	NA	NA	NA	NA	NA	NA	35	CTGGAGGGCAAAATCAAGGT	NA	NA
ENST00000474449.1	7.66328851495976	-2.04593784488981	0.322368731600363	-6.34657658865666	2.20158967611221e-10	4.93555003669386e-09	DOWN	PLEKHG2	transcript:ENST00000474449.1	chr19	+	720	2	full-splice_match	ENSG00000090924.14	ENST00000474449.1	720	2	0	0	0	0	reference_match	FALSE	canonical	NA	NA	NA	NA	NA	NA	NA	FALSE	NA	NA	NA	C	non_coding	NA	NA	NA	NA	NA	NA	NA	45	CAGAAGAGGAGGAGGAGGAA	NA	NA
ENST00000436743.5	22.3959107914969	-2.04476110835779	0.38301235363773	-5.33862965237883	9.3651723841711e-08	1.0364185764486e-06	DOWN	FCGR3A	transcript:ENST00000436743.5	chr1	-	2167	6	full-splice_match	ENSG00000203747.10	ENST00000436743.5	2167	6	0	0	0	0	reference_match	FALSE	canonical	NA	NA	NA	NA	NA	NA	NA	FALSE	NA	NA	NA	C	coding	254	765	156	920	161549736	161543012	FALSE	25	ATAAAATTCTTTCTTCTTCC	NA	NA
ENST00000475868.1	1.4604378979896	-2.04466959990946	0.413526813798828	-4.94446679557797	7.63525534468821e-07	6.49443791468974e-06	DOWN	PKDCC	transcript:ENST00000475868.1	chr2	+	725	2	full-splice_match	ENSG00000162878.12	ENST00000475868.1	725	2	0	0	0	0	reference_match	FALSE	canonical	NA	NA	NA	NA	NA	NA	NA	FALSE	NA	NA	NA	C	non_coding	NA	NA	NA	NA	NA	NA	NA	25	TACTCTGGATGGCTCCAAAC	NA	NA
ENST00000584532.2	2.91910985714998	-2.044396686794	0.369367102423213	-5.5348640238447	3.11469897318524e-08	3.91789772539486e-07	DOWN	NA	transcript:ENST00000584532.2	chr15	-	303	1	full-splice_match	ENSG00000265942.2	ENST00000584532.2	303	1	0	0	0	0	mono-exon	FALSE	NA	NA	NA	NA	NA	NA	NA	NA	NA	NA	NA	NA	A	non_coding	NA	NA	NA	NA	NA	NA	NA	80	AAAACAAACAAACAAACAAA	NA	NA
ENSG00000169660.16_82441859_82442645_1	5.13605906999573	-2.04426525265452	0.308083680981807	-6.63542205851287	3.23575314899909e-11	8.97509592505791e-10	DOWN	HEXD	transcript:ENSG00000169660.16_82441859_82442645_1	chr17	+	500	2	incomplete-splice_match	ENSG00000169660.16	ENST00000582131.1	942	5	1745	-293	1745	0	3prime_fragment	FALSE	canonical	NA	NA	NA	NA	NA	NA	NA	FALSE	NA	NA	NA	C	coding	115	348	100	447	82442245	82442592	FALSE	25	CACGTGAAGGGTTATTTATG	NA	NA
ENST00000358409.6	8.19980205516816	-2.04335826697852	0.35282602569433	-5.7914045965214	6.980020392805e-09	1.05049842600157e-07	DOWN	TEAD4	transcript:ENST00000358409.6	chr12	+	1637	12	full-splice_match	ENSG00000197905.8	ENST00000358409.6	1637	12	0	0	0	0	reference_match	FALSE	canonical	NA	NA	NA	NA	NA	NA	NA	FALSE	NA	NA	NA	C	coding	318	957	494	1450	2994986	3040478	FALSE	15	TTTTCAGAGGACCTGGTCTG	NA	NA
ENST00000396198.7	6.39137251596964	-2.04322286318962	0.431719563052228	-4.73275486694226	2.21492922506203e-06	1.64263272518758e-05	DOWN	ALAS2	transcript:ENST00000396198.7	chrX	-	1936	11	full-splice_match	ENSG00000158578.20	ENST00000396198.7	1936	11	0	0	0	0	reference_match	FALSE	canonical	NA	NA	NA	NA	NA	NA	NA	FALSE	NA	NA	NA	C	coding	550	1653	159	1811	55026000	55009180	FALSE	20	TGTGAAGCCTTTTATTGGAC	NA	NA
ENST00000290039.5	12.9420468734273	-2.04287689455434	0.254332377604376	-8.03231155150887	9.56530936376847e-16	8.33680479781514e-14	DOWN	CACHD1	transcript:ENST00000290039.5	chr1	+	5275	27	full-splice_match	ENSG00000158966.14	ENST00000290039.5	5275	27	0	0	0	0	reference_match	FALSE	canonical	NA	NA	NA	NA	NA	NA	NA	FALSE	NA	NA	NA	C	coding	1223	3672	107	3778	64470898	64691561	FALSE	20	TTAGTGGCTACAGTGATTTG	NA	NA
ENST00000417156.1	1.96188600630625	-2.04269930007252	0.398655761612021	-5.12396783584057	2.99172039445499e-07	2.85847016938552e-06	DOWN	AL359092.1	transcript:ENST00000417156.1	chr9	-	265	1	full-splice_match	ENSG00000224797.1	ENST00000417156.1	265	1	0	0	0	0	mono-exon	FALSE	NA	NA	NA	NA	NA	NA	NA	NA	NA	NA	NA	NA	A	non_coding	NA	NA	NA	NA	NA	NA	NA	25	CAAGAATTTATTTGCTTTTT	NA	NA
ENST00000330807.9	8.00902624288631	-2.04114265559184	0.428762929035668	-4.76053902370379	1.93076595688854e-06	1.45794390088847e-05	DOWN	ALAS2	transcript:ENST00000330807.9	chrX	-	2027	11	full-splice_match	ENSG00000158578.20	ENST00000330807.9	2027	11	0	0	0	0	reference_match	FALSE	canonical	NA	NA	NA	NA	NA	NA	NA	FALSE	NA	NA	NA	C	coding	587	1764	139	1902	55026000	55009180	FALSE	20	TGTGAAGCCTTTTATTGGAC	NA	NA
ENSG00000134138.19_37092666_37095021_1	11.25225255317	-2.04083166169293	0.293750827473154	-6.94749246920655	3.71835907261501e-12	1.33794405511465e-10	DOWN	MEIS2	transcript:ENSG00000134138.19_37092666_37095021_1	chr15	-	1560	2	incomplete-splice_match	ENSG00000134138.19	ENST00000560697.5	552	5	1485	8862	0	1850	internal_fragment	FALSE	canonical	NA	NA	NA	NA	NA	NA	NA	FALSE	NA	NA	NA	C	non_coding	NA	NA	NA	NA	NA	NA	NA	60	GAAGCAAAGAGAAGAAAGAT	NA	NA
ENSG00000134744.13_52445787_52462329_1	10.8131057753026	-2.04082439938047	0.284947327762369	-7.16211103085834	7.94440337027226e-13	3.4316578605517e-11	DOWN	TUT4	transcript:ENSG00000134744.13_52445787_52462329_1	chr1	-	1313	8	incomplete-splice_match	ENSG00000134744.13	ENST00000528642.5	3854	23	90753	0	-239	0	3prime_fragment	FALSE	canonical	NA	NA	NA	NA	NA	NA	NA	FALSE	NA	NA	NA	C	coding	191	573	741	1313	52461205	52445787	FALSE	40	GTAAGTTTACATTATATGAA	NA	NA
ENSG00000160072.19_1490363_1496202_1	5.43455335873184	-2.04071500059757	0.32711011828491	-6.23861778197924	4.41454170103231e-10	9.20470668715245e-09	DOWN	ATAD3B	transcript:ENSG00000160072.19_1490363_1496202_1	chr1	+	889	3	incomplete-splice_match	ENSG00000160072.19	ENST00000485748.5	3233	10	6878	0	5794	0	3prime_fragment	FALSE	canonical	NA	NA	NA	NA	NA	NA	NA	FALSE	NA	NA	NA	A	coding	124	375	130	504	1490630	1495817	FALSE	10	CCGCCGTGTCTCTCTATTGA	NA	NA
ENSG00000158869.10_161215297_161219248_1	36.4703554219486	-2.04061413185085	0.339848116080403	-6.00448857973975	1.91935922843987e-09	3.36514209293812e-08	DOWN	FCER1G	transcript:ENSG00000158869.10_161215297_161219248_1	chr1	+	570	4	novel_in_catalog	ENSG00000158869.10	novel	591	5	NA	NA	0	0	combination_of_known_splicesites	FALSE	canonical	NA	NA	NA	NA	NA	NA	NA	FALSE	NA	NA	NA	C	non_coding	NA	NA	NA	NA	NA	NA	NA	25	TATTCATTCATTCATTCATT	NA	NA
ENSG00000228649.8_22854178_22859487_1	51.2414169027664	-2.04047190526891	0.24816996954879	-8.22207420575018	2.00013362312197e-16	2.06166204377543e-14	DOWN	NA	transcript:ENSG00000228649.8_22854178_22859487_1	chr7	+	2653	3	incomplete-splice_match	ENSG00000228649.8	ENST00000415611.7	1099	4	0	0	0	0	intron_retention	FALSE	canonical	NA	NA	NA	NA	NA	NA	NA	FALSE	NA	NA	NA	C	non_coding	NA	NA	NA	NA	NA	NA	NA	20	GCTTACCTTAGTACATTGCC	NA	NA
ENSG00000273274.1_32465057_32487077_1	3.27839619182993	-2.03951600890908	0.346539600458925	-5.88537646551254	3.97148937306122e-09	6.37592300270763e-08	DOWN	ZBTB8B	transcript:ENSG00000273274.1_32465057_32487077_1	chr1	+	2205	3	novel_in_catalog	ENSG00000273274.1	novel	12834	4	NA	NA	-12	-9609	combination_of_known_splicesites	FALSE	canonical	NA	NA	NA	NA	NA	NA	NA	FALSE	NA	NA	NA	A	coding	58	177	370	546	32485242	32485418	FALSE	10	TCTTCTTGTCTTCCTTTAAG	NA	NA
ENST00000392586.5	1.98790016175255	-2.03928872966099	0.395642773747743	-5.15436870069365	2.54486795651072e-07	2.47977624070382e-06	DOWN	WASF1	transcript:ENST00000392586.5	chr6	-	2815	11	full-splice_match	ENSG00000112290.12	ENST00000392586.5	2815	11	0	0	0	0	reference_match	FALSE	canonical	NA	NA	NA	NA	NA	NA	NA	FALSE	NA	NA	NA	C	coding	559	1680	433	2112	110127601	110100522	FALSE	20	CATCAGTGTTGCTCTTTGAA	NA	NA
ENST00000487338.6	2.12627974701333	-2.03916812578175	0.369703896595518	-5.5156792897229	3.47435338560957e-08	4.31084710409049e-07	DOWN	ZNF695	transcript:ENST00000487338.6	chr1	-	826	6	full-splice_match	ENSG00000197472.14	ENST00000487338.6	826	6	0	0	0	0	reference_match	FALSE	canonical	NA	NA	NA	NA	NA	NA	NA	FALSE	NA	NA	NA	C	coding	172	519	186	704	247007908	246945797	FALSE	35	GAATCTATTTCTGATGAATA	NA	NA
ENST00000278302.9	9.48610599319607	-2.03913197391556	0.286837257531502	-7.10902060445065	1.16869300899487e-12	4.81225450491161e-11	DOWN	TRIM6	transcript:ENST00000278302.9	chr11	+	3217	8	full-splice_match	ENSG00000121236.20	ENST00000278302.9	3217	8	0	0	0	0	reference_match	FALSE	canonical	NA	NA	NA	NA	NA	NA	NA	FALSE	NA	NA	NA	C	coding	488	1467	141	1607	5603313	5611342	FALSE	10	CCTGTTTCATTTTACTTTTT	NA	NA
ENSG00000196696.12_69976297_69992479_1	38.6962194081176	-2.03837494761675	0.253172093445481	-8.05134136182233	8.18915115072529e-16	7.25836390298353e-14	DOWN	NA	transcript:ENSG00000196696.12_69976297_69992479_1	chr16	-	2790	7	incomplete-splice_match	ENSG00000196696.12	ENST00000530079.5	2764	25	73374	-55	25943	0	3prime_fragment	FALSE	canonical	NA	NA	NA	NA	NA	NA	NA	FALSE	NA	NA	NA	C	coding	169	510	2190	2699	69982417	69976388	FALSE	30	TAAATACTGCAGTCCTTATG	NA	NA
ENST00000413722.5	8.8812311215149	-2.03822602632619	0.279930174739838	-7.28119442007453	3.30877422696986e-13	1.57137524427045e-11	DOWN	NA	transcript:ENST00000413722.5	chr10	-	732	4	full-splice_match	ENSG00000223482.7	ENST00000413722.5	732	4	0	0	0	0	reference_match	FALSE	canonical	NA	NA	NA	NA	NA	NA	NA	FALSE	NA	NA	NA	C	non_coding	NA	NA	NA	NA	NA	NA	NA	10	GGTTTGCTTGTACAGCCTTG	NA	NA
ENST00000410162.1	6.32268843038681	-2.03805778958886	0.301878842066069	-6.7512442264596	1.46582613731078e-11	4.46354301385073e-10	DOWN	NA	transcript:ENST00000410162.1	chr15	+	185	1	intergenic	novelGene_396	novel	NA	NA	NA	NA	NA	NA	mono-exon	FALSE	NA	NA	NA	NA	NA	NA	NA	NA	NA	NA	NA	NA	A	non_coding	NA	NA	NA	NA	NA	NA	NA	10	ATTCTCCTGCCTCAGCCTCC	NA	NA
ENST00000411112.1	1.45924249060478	-2.03794896010274	0.399959104306105	-5.09539334937357	3.48017898563481e-07	3.2661966955274e-06	DOWN	NA	transcript:ENST00000411112.1	chr6	-	103	1	intergenic	novelGene_926	novel	NA	NA	NA	NA	NA	NA	mono-exon	FALSE	NA	NA	NA	NA	NA	NA	NA	NA	NA	NA	NA	NA	A	non_coding	NA	NA	NA	NA	NA	NA	NA	65	AAAAAAAAAAGGAATTGTAG	NA	NA
ENST00000504729.1	1.64432347338708	-2.03666634060365	0.41060819802286	-4.96012098738043	7.04492881509564e-07	6.05336029340473e-06	DOWN	ANKRD13D	transcript:ENST00000504729.1	chr11	+	490	3	full-splice_match	ENSG00000172932.14	ENST00000504729.1	490	3	0	0	0	0	reference_match	FALSE	canonical	NA	NA	NA	NA	NA	NA	NA	FALSE	NA	NA	NA	C	coding	144	432	57	488	67291497	67292172	FALSE	10	TGAGAGGTCGGTCGGGTCCT	NA	NA
ENSG00000177192.13_131938719_131943859_1	9.65369501654836	-2.03662206648199	0.308712492277837	-6.59714821209459	4.19141705794022e-11	1.13489453034825e-09	DOWN	PUS1	transcript:ENSG00000177192.13_131938719_131943859_1	chr12	+	1570	3	incomplete-splice_match	ENSG00000177192.13	ENST00000542167.2	2151	5	9443	0	-2208	0	3prime_fragment	FALSE	canonical	NA	NA	NA	NA	NA	NA	NA	FALSE	NA	NA	NA	C	coding	162	489	809	1297	131941543	131943586	FALSE	0	TCCTTGGTTTGCCTTTTTCT	NA	NA
ENSG00000043143.20_134531884_134538070_1	16.8340712598558	-2.03641051976826	0.236973203026918	-8.59342108625228	8.44174749838398e-18	1.35971070948817e-15	DOWN	JADE2	transcript:ENSG00000043143.20_134531884_134538070_1	chr5	+	4114	2	incomplete-splice_match	ENSG00000043143.20	ENST00000431355.1	887	7	5247	24210	5247	1280	internal_fragment	FALSE	canonical	NA	NA	NA	NA	NA	NA	NA	FALSE	NA	NA	NA	C	non_coding	NA	NA	NA	NA	NA	NA	NA	20	GAAGCCCTCCGAGGTGGGTA	NA	NA
ENSG00000215769.8_64754563_64765273_1	18.3314114352095	-2.0358724828176	0.262551778629184	-7.75417517050219	8.89195175995173e-15	6.11836480703836e-13	DOWN	NA	transcript:ENSG00000215769.8_64754563_64765273_1	chr17	-	1639	6	incomplete-splice_match	ENSG00000215769.8	ENST00000578492.5	2732	12	16353	4900	16353	-4900	internal_fragment	FALSE	canonical	NA	NA	NA	NA	NA	NA	NA	FALSE	NA	NA	NA	B	coding	178	537	812	1348	64764462	64758590	TRUE	25	CAGCCTGCTCACCAACCCCA	NA	NA
ENST00000339082.7	7.94742714880628	-2.03561765659374	0.326766830032944	-6.22957249482304	4.67709692109802e-10	9.6775563067225e-09	DOWN	PLAUR	transcript:ENST00000339082.7	chr19	-	1254	7	full-splice_match	ENSG00000011422.11	ENST00000339082.7	1254	7	0	0	0	0	reference_match	FALSE	canonical	NA	NA	NA	NA	NA	NA	NA	FALSE	NA	NA	NA	C	coding	281	846	47	892	43670120	43646457	FALSE	5	TGTGGTGGGGCATGCCTGTG	NA	NA
ENSG00000262380.1_15681254_15684570_1	15.5515778323575	-2.03560006293406	0.260462270741705	-7.81533562284237	5.4816770704525e-15	4.02988032880379e-13	DOWN	NA	transcript:ENSG00000262380.1_15681254_15684570_1	chr16	+	2530	2	novel_not_in_catalog	ENSG00000262380.1	novel	503	2	NA	NA	-2036	0	at_least_one_novel_splicesite	FALSE	canonical	NA	NA	NA	NA	NA	NA	NA	TRUE	NA	NA	NA	A	non_coding	NA	NA	NA	NA	NA	NA	NA	85	AAAAAAAAAAAAAAAAGGCA	NA	NA
ENST00000363922.1	3.08099983740392	-2.03530900614212	0.357097980020063	-5.69958140347858	1.20101965131563e-08	1.69738681361138e-07	DOWN	NA	transcript:ENST00000363922.1	chr21	-	136	1	intergenic	novelGene_669	novel	NA	NA	NA	NA	NA	NA	mono-exon	FALSE	NA	NA	NA	NA	NA	NA	NA	NA	NA	NA	NA	NA	A	non_coding	NA	NA	NA	NA	NA	NA	NA	75	GATAAAGAAAAAAGATAAAA	NA	NA
ENST00000468772.5	8.52352026095999	-2.0350136247712	0.275870233044112	-7.37670607776592	1.62253661462589e-13	8.36774454884084e-12	DOWN	PIP5K1A	transcript:ENST00000468772.5	chr1	+	710	4	full-splice_match	ENSG00000143398.19	ENST00000468772.5	710	4	0	0	0	0	reference_match	FALSE	canonical	NA	NA	NA	NA	NA	NA	NA	FALSE	NA	NA	NA	C	coding	107	321	389	709	151224268	151232344	FALSE	15	TCCGGCCCGATGATTACTTG	NA	NA
ENST00000478757.2	9.75790723773596	-2.03459199289391	0.277451103350547	-7.33315516977166	2.24796402052159e-13	1.11180671963262e-11	DOWN	AC020779.1	transcript:ENST00000478757.2	chr15	+	796	1	full-splice_match	ENSG00000243568.2	ENST00000478757.2	796	1	0	0	0	0	mono-exon	FALSE	NA	NA	NA	NA	NA	NA	NA	NA	NA	NA	NA	NA	A	coding	110	333	329	661	72134969	72135301	NA	65	TGGACTATAAAAAATAAAAA	NA	NA
ENST00000520037.1	3.55049885222829	-2.03437314471675	0.353090557370986	-5.7616186619776	8.33110596053155e-09	1.22700015518223e-07	DOWN	NA	transcript:ENST00000520037.1	chr8	+	447	2	full-splice_match	ENSG00000253754.1	ENST00000520037.1	447	2	0	0	0	0	reference_match	FALSE	canonical	NA	NA	NA	NA	NA	NA	NA	FALSE	NA	NA	NA	A	non_coding	NA	NA	NA	NA	NA	NA	NA	60	AATAGAAATTATCTAAAAAG	NA	NA
ENSG00000111913.18_24850098_24855045_1	7.04905655018449	-2.03426520716021	0.296827545094337	-6.85335724659141	7.21366354111773e-12	2.4058119975715e-10	DOWN	RIPOR2	transcript:ENSG00000111913.18_24850098_24855045_1	chr6	-	3096	2	incomplete-splice_match	ENSG00000111913.18	ENST00000540914.5	3614	14	22320	10725	-11909	-9801	internal_fragment	FALSE	canonical	NA	NA	NA	NA	NA	NA	NA	FALSE	NA	NA	NA	C	coding	171	516	2238	2753	24852808	24850441	FALSE	70	GAAAAAGAAAAATGAAAATC	NA	NA
ENSG00000164327.12_38969687_39074399_1	35.5653753326678	-2.03417506098694	0.204844583712274	-9.93033364184112	3.07225822818166e-23	2.83518832560938e-20	DOWN	RICTOR	transcript:ENSG00000164327.12_38969687_39074399_1	chr5	-	3068	9	novel_in_catalog	ENSG00000164327.12	novel	3126	10	NA	NA	0	0	combination_of_known_splicesites	FALSE	canonical	NA	NA	NA	NA	NA	NA	NA	FALSE	NA	NA	NA	C	coding	245	738	23	760	39074377	38975572	FALSE	100	AAAAAAAAAAAAAAAAAAAA	NA	NA
[truncated: 5,344 more rows]
[truncated: 8 more columns]

## Sheet: legend
Title:	Downregulated Isoforms (Heart Failure vs.Control).
[truncated: 1 more rows]
