# Supplementary material for: Sarcomeric remodelling in human heart failure unraveled by single molecule long read sequencing
Source: EMBO Mol Med. 2026 Jan 13;18(2):824–45. doi: 10.1038/s44321-025-00370-9 (PMC12905364; doi:10.1038/s44321-025-00370-9)
Supplement: Supplementary file 6 — Dataset EV4 [file 44321_2025_370_MOESM6_ESM.xlsx]

## Sheet: EV4
symbol	DOWN	NO	UP
AC244669.2	1	8	1
ALDOA	1	7	6
B3GNT5	1	0	1
BCAT2	1	4	1
BTBD1	1	1	3
CACNA2D1	1	4	4
CBR4	1	3	5
CIRBP	2	11	2
DIABLO	1	6	2
DZIP3	1	4	7
FAM216A	1	1	1
FDPS	1	12	1
FPGT-TNNI3K	1	4	2
FSD1L	1	3	4
IAH1	1	6	2
MGST3	1	0	6
NAP1L1	1	13	5
NAV2	1	9	1
NDUFS2	1	3	2
NMNAT1	1	1	3
PLA2G5	6	3	2
PPA2	1	8	5
PPFIBP1	1	10	1
PPP2R3A	1	2	2
RAD51C	2	11	3
SEPTIN2	1	13	2
SORBS2	1	24	3
SPHKAP	1	6	3
ST3GAL6	3	12	1
TMEM116	1	21	1
TOM1L2	2	11	1
TRAK1	1	5	3
TSTD1	1	2	4
UQCC1	2	9	4
WIPI1	1	6	2
ZNF302	1	20	2
ZNF684	1	4	2

## Sheet: legend
Title:	Genes With Up And Down-regulated Isoforms
Description:	Listed are coding genes for which regulated transprit isoforms where found in opposing directions.p-values are Benjamini-Hochberg adjusted and the p-value cutoff = 2.3x10 was calculated by p-value permutation
