# Supplementary material for: Sarcomeric remodelling in human heart failure unraveled by single molecule long read sequencing
Source: EMBO Mol Med. 2026 Jan 13;18(2):824–45. doi: 10.1038/s44321-025-00370-9 (PMC12905364; doi:10.1038/s44321-025-00370-9)
Supplement: Supplementary file 8 — Movie EV2 [file 44321_2025_370_MOESM8_ESM.zip]

Archive with 3 entries (3 files):
- EMM-2025-21535_MovieEV2.avi
- EMM-2025-21535_MovieEV2_Legend.docx
- __MACOSX/._EMM-2025-21535_MovieEV2_Legend.docx
