# Supplementary material for: Sarcomeric remodelling in human heart failure unraveled by single molecule long read sequencing
Source: EMBO Mol Med. 2026 Jan 13;18(2):824–45. doi: 10.1038/s44321-025-00370-9 (PMC12905364; doi:10.1038/s44321-025-00370-9)
Supplement: Supplementary file 13 — Source data Fig. 7 [file 44321_2025_370_MOESM13_ESM.zip]

Archive with 8 entries (6 files):
- Figure7/
- __MACOSX/._Figure7
- Figure7/.DS_Store
- __MACOSX/Figure7/._.DS_Store
- Figure7/7C/
- __MACOSX/Figure7/._7C
- Figure7/7C/7C.tif
- __MACOSX/Figure7/7C/._7C.tif
